# Supplementary material for: Pulmonary maternal immune activation does not cross the placenta but leads to fetal metabolic adaptation
Source: Nat Commun. 2024 Jun 3;15:4711. doi: 10.1038/s41467-024-48492-x (PMC11148039; doi:10.1038/s41467-024-48492-x)
Supplement: Supplementary file 4 — Source Data [file 41467_2024_48492_MOESM4_ESM.zip]

Archive with 23 entries (22 files):
- source data collection/
- source data collection/fig6_phospho_placenta.zip
- __MACOSX/source data collection/._fig6_phospho_placenta.zip
- source data collection/fig8_9_lipidomics.zip
- __MACOSX/source data collection/._fig8_9_lipidomics.zip
- source data collection/fig1_response_matrix_list.rds
- __MACOSX/source data collection/._fig1_response_matrix_list.rds
- source data collection/fig1_heatmap_data.txt
- __MACOSX/source data collection/._fig1_heatmap_data.txt
- source data collection/fig1_lien_fold_change_summary.rds
- __MACOSX/source data collection/._fig1_lien_fold_change_summary.rds
- source data collection/GO_enrichment_results_RNAseq.zip
- __MACOSX/source data collection/._GO_enrichment_results_RNAseq.zip
- source data collection/fig2_tpm_tibble.rds
- __MACOSX/source data collection/._fig2_tpm_tibble.rds
- source data collection/fig5_ATF-4_imaging.zip
- __MACOSX/source data collection/._fig5_ATF-4_imaging.zip
- source data collection/fig1_limma_results_no_maternal_contrasts.csv
- __MACOSX/source data collection/._fig1_limma_results_no_maternal_contrasts.csv
- source data collection/fig3_SOCS3_imaging.zip
- __MACOSX/source data collection/._fig3_SOCS3_imaging.zip
- source data collection/fig2_cytokines_conc.csv
- __MACOSX/source data collection/._fig2_cytokines_conc.csv
