# Supplementary material for: Pulmonary maternal immune activation does not cross the placenta but leads to fetal metabolic adaptation
Source: Nat Commun. 2024 Jun 3;15:4711. doi: 10.1038/s41467-024-48492-x (PMC11148039; doi:10.1038/s41467-024-48492-x)
Supplement: Supplementary file 4 — Source Data [file 41467_2024_48492_MOESM4_ESM.zip › source data collection/fig1_heatmap_data.txt]

gene_id m.lung.2 m.lung.5 m.lung.12 m.lung.24 m.liver.2 m.liver.5 m.liver.12 m.liver.24 m.placenta.2 m.placenta.5 m.placenta.12 m.placenta.24 f.placenta.2 f.placenta.5 f.placenta.12 f.placenta.24 f.liver.2 f.liver.5 f.liver.12 f.liver.24
ENSMUSG00000000037 -0.247241202412588 -0.297845736612976 -0.385422454990975 -0.35615568045917 0.127508142392874 -0.184355011110354 -0.000629171764968787 -0.520289538335967 1.03101837356036 0.192832386802876 0.164913287507636 0.545898673684951 -0.0702608049651396 0.228419907325484 0.363358192094924 -0.399497507623098 0.319085660382423 -0.442848454342461 -0.0348894958196141 -0.438894772295072
ENSMUSG00000000094 -0.191282255680279 -0.297674310741566 -0.126368493745852 -0.0958961420911872 0 0 0 0 -0.05038633442289 0.489762546588222 0.458149107449294 0.391045622340895 0.0460756556899468 0.130966961370444 0.104629501977755 0.00272605552303617 -0.0327492409734036 -1.1133072099458 -0.685827668853844 -0.663894281119594
ENSMUSG00000000182 2.71364847991148 3.41555005745113 2.4785993221341 1.52986071410274 0 0 0 0 0 0 0 0 0 0 0 0 0 0 0 0
ENSMUSG00000000202 1.28917635852167 2.18467564463701 1.28296872150125 0.452203872679739 0 0 0 0 -0.486498644206105 -0.128796774419443 0.141844445774783 0.274123121099243 -0.053087228144945 -0.336647085677935 0.127481782456695 0.197135399219341 -0.315604045520395 0.252249684160689 0.313729244437896 0.402369719956256
ENSMUSG00000000204 1.84547827814013 2.4440128172912 2.78827569683168 1.56908941031373 0.971738336700424 0.857339457964987 0.901947275492241 0.378134928054369 0.0361000117142095 0.0817993491882563 -0.155358300069372 -0.0530766526788067 0.356236464060006 0.144286260995082 0.279000093432913 0.402311879408267 -0.193767351491654 -0.0860269994796483 -0.252784722505074 0.0905692188387439
ENSMUSG00000000214 0 0 0 0 0 0 0 0 -0.173397613376601 -0.0326631243526487 -0.205192421180376 0.158312714063764 0.085169193920367 0.0412566809720839 0.0112804975285825 0.210638883662124 0.1479206895075 -1.11340497564214 -0.190580759813356 -0.266983805905784
ENSMUSG00000000215 0 0 0 0 0 0 0 0 0.167016817752657 0.140647770651955 0.498248795400745 -0.0529236585877348 0.445946340929493 0.120786770879681 1.1664944294921 0.119921289400578 -0.76476337633195 0.263447105296599 0.434296271196028 -0.433921798087746
ENSMUSG00000000216 -0.128558807312392 -0.144715796805461 0.240050628401841 0.0645707504826296 0 0 0 0 0.0666823332665534 0.224560235083444 0.138132520643101 -0.0889989301941676 0.139066337258715 0.14210325609426 0.187272339424389 0.059931400770741 0.527961320150648 -1.08125751913885 -0.568190269700507 -0.724066764738899
ENSMUSG00000000247 1.52338530469128 2.15283106854787 0.778583213608124 0.275740024696378 -0.339836913747331 -0.194573717500575 -0.270431307024477 -0.160555658038612 -0.00693149848907718 -0.300999421806205 -0.0467878306687634 -0.0263445440533231 0.0685774286078931 0.160490343783056 -0.0537696175807365 -0.0340113712857612 0.259130455794285 0.0710520741474442 -0.00409318271166339 0.159301798335795
ENSMUSG00000000386 1.71207446636285 2.58501070112127 1.67666718084506 0.93899694432495 0.563768377552926 0.89459194395564 0.198345529689317 0.0639123693157965 -0.134305203449629 0.408751779368097 -0.00505775685334148 0.0836173548208523 0.199206018205751 0.390394558785789 0.246188113117881 0.120971984808077 -0.298850275839668 0.367720874942807 0.105268777248901 -0.101318551426686
ENSMUSG00000000392 0.200095265691077 1.24572121545948 0.465096786033343 0.106315351964551 0.400338985551376 -0.00657799149162488 0.363865673409462 -0.128784955067716 0.101098454138164 -0.0368560391135906 0.0491915205740397 0.0876766351392539 -0.0416219801145797 -0.0553946627317245 0.0841626906250805 -0.000714729052260103 -0.426852151475855 0.101231551276313 0.185703741491912 -0.12231176544322
ENSMUSG00000000562 0.536842787608245 1.25228914347128 1.08462121708791 0.797470641067058 0 0 0 0 0 0 0 0 0 0 0 0 -0.00764170458161904 0.0334607424954421 0.331998498128995 -0.119538053685885
ENSMUSG00000000690 -0.372774335338906 -0.752246605598048 -0.256903055149406 -0.221991795832655 0 0 0 0 -0.154664564660738 -0.431225487357193 0.0796051209793305 0.0636682355600517 -0.0940854265627397 0.112399109604327 -0.156621104193073 -0.218289948925247 0.0781089813194866 -1.35523151925623 -0.379791203435501 -0.527807504254039
ENSMUSG00000000982 2.35259633595389 3.05235417071406 3.88936709835857 2.32620458852274 2.01484566037671 0.447921393929123 0.0857216002794604 -0.422145267657545 -0.229755930126124 0.0749233827281503 -0.0971629330688632 0.00192487384878155 0.0533378647539431 -0.542371858921475 0.0216091390896186 -0.109497351121035 -0.137015791958394 -0.234114916359556 0.612830553831138 -0.108472421102383
ENSMUSG00000001095 0.271644138875942 0.928764845849433 0.74290799286265 0.743217093836665 -0.189264711810784 -0.590825924720812 -1.20980894277276 0.0835333826321151 0.362082778735016 0.207819393366561 -0.00955892846555844 -0.531640425168305 -0.0989845326833732 0.128839056829354 -0.025601845382552 -0.313230085442913 0 0 0 0
ENSMUSG00000001103 0 0 0 0 0.429773162425214 1.19093190617755 0.0448095374852444 0.298971789703433 0 0 0 0 0 0 0 0 0.184367537523516 0.257909105551734 -0.277954916601272 0.143274111077752
ENSMUSG00000001131 1.40254907129548 1.76918228123253 1.84652482181201 1.35005754185203 0.723124998342128 0.803029684069326 0.43565375519305 0.130590527922022 0.0498486662698016 0.00450442370600822 0.0216129935516504 -0.0567724651070763 0.140908626320296 0.113960962313183 0.150278112031102 0.0409710745469137 0.0783555013236676 -0.0499567767394254 0.0499415991145931 0.0731981654860427
ENSMUSG00000001156 0.95093809901218 1.03864531156261 0.868633956216403 0.546766979077279 0.434990122330289 0.0857684009957622 0.114561756874144 0.0444545026041687 0.0339794573215052 -0.0585470613224919 0.0116926705076101 -0.093693221982915 0.0493051215062292 0.0162897761775212 0.0812395734392074 0.0182297669122808 0.0162046529781291 0.0927440573303471 0.0446853406779241 0.104905891623072
ENSMUSG00000001228 0.147715599807254 0.0230041288974697 0.0758914149060767 0.480529299239189 -0.066516430559584 0.00373158971310479 -1.21585055023313 -0.709352727865388 -0.00703037945845289 0.186199393065506 -0.0748038188239672 0.156477397926978 -0.035338934911693 0.148608228199229 -0.0789306531589768 -0.0131800483475057 0.143143921735117 0.182850244062366 -0.00114080031397074 0.0334886685888806
ENSMUSG00000001349 -0.124310113119192 -0.304182165807152 -0.446427421323753 -0.0639187323441115 1.04217867895158 0.844917326095868 0.789594503751437 -0.100274705747207 0.585038553587985 0.0635163899464657 0.156800128707981 -0.573870721007874 -0.174251560772813 0.0946253628816263 0.021349987115941 -0.0165825053956313 -0.105855772841988 0.00448301338724394 -0.429626027510256 -0.309706384228983
ENSMUSG00000001403 0.0322775285806385 -0.127102174876439 -0.033464057241512 0.0380059602898033 -0.189738708035843 0.230096935030512 -0.035215376194844 -1.18331323785301 0.198651852259161 0.0478357705152589 0.221337374893894 0.530199044099612 0.134549255513716 -0.0740352960544853 0.0798916813170069 -0.0830753046128249 0.0150337293654494 0.0964584332721705 0.0866192039339522 0.162774702068636
ENSMUSG00000001494 -0.708199416568054 -1.77338322963918 -1.08285204987715 -0.997808778380867 0 0 0 0 0 0 0 0 0 0 0 0 0.272480288079271 -0.569652535952807 -0.134198688453737 0.0462505126184105
ENSMUSG00000001496 -0.379503269517879 -0.527669629503577 -0.142863029444252 -0.135940938547173 0 0 0 0 0 0 0 0 0 0 0 0 0.549432877433969 -1.00309643115417 -0.441494831710882 -0.904980549019478
ENSMUSG00000001510 0.550807098887901 2.23651948271093 0.147752679460109 -0.261458873147576 0 0 0 0 -0.0503677190313662 0.190750211643848 0.535297125476729 0.0549007536892159 0.0291593401766017 0.196942349409052 0.163489654384757 -0.0847171110311727 0 0 0 0
ENSMUSG00000001517 0.106243228422596 0.00380979330308025 -0.226634449230675 0.0733768005625495 -0.284347701897828 0.281510220059916 0.18730448034169 -1.54170066101014 0.244090442679514 0.27395837928154 0.0513068399420804 0.0215606996506824 0.177618698995024 0.0605573750613233 -0.115027844807752 -0.184400920067554 0.10390269732248 -0.0185165333356943 -0.0456413165705887 -0.012349442070043
ENSMUSG00000002032 -0.421305010305417 -0.399916966016342 -0.311803382654912 -0.130305276032556 -0.38739713717399 -1.23682910366416 -0.224530765500617 -0.0237454734744903 -0.090487342818525 0.084886672726205 -0.141849801482361 -0.153396550343819 0.306889134796354 -0.107764811370864 0.277860269185365 0.0461157695233681 -0.114477014058377 -0.100343187433251 -0.0561920995276355 0.0747315068476945
ENSMUSG00000002307 0.715995662420003 1.15778420300221 0.523414804461954 0.28076917988569 0.343273395944828 0.357851984340741 0.0652349904747572 -0.0132548881224809 0.0152106743690023 0.0650124631937187 0.0804164077748144 -0.0386155247787114 0.0751012020390681 0.105983063072337 0.0819954585801466 -0.0569853431886784 0.0159764202256822 -0.0245625418667093 0.0610107888095271 0.022210903867977
ENSMUSG00000002324 -0.431815817694879 -1.10840388089092 -0.357768628132613 -0.177887141391275 0.021684174365648 -0.108860546614301 -0.233395324441227 -0.129432602790151 0.0757735271659926 -0.131030251904913 -0.104936839533102 0.00368593025797912 0.0188284458178593 -0.0386368527834476 -0.0894323303633332 0.000978230834282158 -0.15142179269456 0.0738960830467216 0.135462414584645 0.0224308594632758
ENSMUSG00000002384 0 0 0 0 0 0 0 0 -0.0357323566489141 -0.0783771478664375 -0.143879748171196 -0.0937354983335386 -0.0235672145507434 -0.00773934379687396 -0.0416970222454409 -0.121817770670225 -0.094365994431525 -0.407882400180809 0.313782859702942 -1.09441008567593
ENSMUSG00000002578 0.786021742738442 1.03906615106081 0.196241743555963 0.0510610855821233 1.67198433619861 0.943502098837832 0.586205165255549 0.379587673320873 0.121443444024382 0.408900596142278 0.0306017749234958 0.0429785404922766 -0.581654271632807 0.172892230807739 -0.148079662500626 -0.124423323587649 -0.0656655206653406 -0.189140580096462 -0.357942766540279 -0.245494675469389
ENSMUSG00000002633 -0.314154360339316 -0.680010720330507 -0.202596153122893 -0.115613650784064 0 0 0 0 0 0 0 0 0 0 0 0 0.570923959091608 -1.24046612544096 -0.913005967293627 -0.186205714037182
ENSMUSG00000002983 0.940422026852275 1.1473124111759 0.690352263217745 0.405092306754229 1.45701830434423 0.740966368583255 0.101914788495771 -0.0613273206189241 0.103405846173961 0.189482744918863 0.0905870696679763 -0.00836506128211043 0.166577085520921 0.100426513940567 0.0773963853702111 0.00871176374469914 0.0144417972458611 -0.224656204913676 -0.24752741687979 0.0782012963777999
ENSMUSG00000002992 0.65507444296236 0.779438018200182 1.00131338371518 0.657629081109488 -0.0496715039538917 0.0103505753177935 -0.148051972794516 -0.163166133477779 -0.137011084094082 0.0554776680931282 -0.00776230775408415 0.00927559692357315 -0.357524133392293 0.307338441072061 -0.461112921487783 0.184767139304585 -0.103730869219034 0.178092221847268 0.0197113626123692 0.126265313692097
ENSMUSG00000003051 0.651070692264381 0.732344191586955 0.416079548005597 0.204074789065554 1.13684270474564 0.0999890205422781 -0.515164768598152 0.0375489855565579 0.0718493344814224 0.267077098086584 0.228965258454159 -0.149210832489876 0.133720487359044 0.333365684277543 -0.0242484734886881 -0.195032092246647 -0.422993358095341 0.097226027263866 -0.0496607103995282 -0.257339672333604
ENSMUSG00000003665 1.77204494197213 0.928140416136846 0.606935999821644 0.0893155379923153 0 0 0 0 -0.15760025598662 0.158243983861322 0.0578783318851281 -0.184939894117548 -0.336731324713325 -0.0825599933467502 -0.752964902379982 -0.0916267661995093 0 0 0 0
ENSMUSG00000004328 -0.251388618189324 -0.0255347248074797 -0.0168871037426516 -0.133840905151709 -1.03885422551715 0.0750846467738467 0.179361714988136 -0.112935504478005 0.175231873965899 -0.0225384154861268 0.122007499921282 0.00611697962274236 -0.0854846845885279 0.0794361953378194 0.0758296919345886 0.0451847621781061 0.0524704068226701 -0.0668438044374286 0.120102048063765 -0.0506917929521854
ENSMUSG00000004359 0.776575774724552 1.14784305487635 0.706609443823962 0.403532087114333 1.48551631938675 0.843556739681922 0.17496850390905 0.142969283403107 0.449893145883773 0.142458178657106 -0.652474901333069 -0.00560937869790419 -0.0104733559571482 0.518466181078206 0.0152915588685403 -0.0582992003450372 -0.0750782835487835 -0.0744209490338822 0.0390786525649503 0.184072640041273
ENSMUSG00000004609 0.920699722486564 1.13178403904962 0.705854943961611 0.455102006542807 0.185477897269842 0.169195566121827 0.110638785653413 0.0903700172550671 0.0847065086839331 0.182111314958117 -0.0487585960823536 -0.0803632692135463 0.272826694119569 0.456162323890369 0.33021187777672 0.235612113950765 -0.0737888480251361 0.298995739589286 0.0468135782447593 0.0677008833258488
ENSMUSG00000004709 0.696629920106128 0.707141188212581 0.196054959681293 0.190133991591063 0.86280208202515 1.16033980513013 0.180330085356682 -0.0350392267898977 0.0942884317939368 -0.0198944183411435 -0.135241053865391 -0.0249820878496691 0.0477240784864097 0.0607712911922183 0.230515544947611 -0.0749274383731971 0.188688630983459 0.0691846531931346 -0.0304636038627762 0.113071066419189
ENSMUSG00000004885 0.791177616545389 1.56713808141269 -0.234731501565838 0.26218053038133 0 0 0 0 0.0109455972012981 0.00192704028058191 -0.318525002708141 0.0364923235053892 0.229314872073907 -0.335918165651995 0.235023805831098 0.259879889916198 -0.150800582464783 -0.0631370912162373 0.0522757519132545 0.0264079959924612
ENSMUSG00000004892 -0.158532146693288 -0.61975458106819 -1.09033824703713 -0.692465764957084 0 0 0 0 0.699824644274788 -0.408419358740719 0.16104078546152 0.261096637422068 0.0983145206836041 0.00427300935623198 0.523567196507257 -0.226819212506278 0.874781429163552 -0.149397165040278 -0.150517477710468 -0.457460923664418
ENSMUSG00000004902 -0.721588346684537 -0.0900327752934502 -0.00541415605361829 -0.0132391071960921 0 0 0 0 0.517402598489101 0.75557100833869 -0.266363610241293 -0.0187688290525607 0.448588107347727 1.04872470278927 0.314852082432499 -0.21522506287076 0.295046890837994 0.492568354303537 0.30067065003796 -0.141930881280602
ENSMUSG00000005320 -0.211992750311351 -1.0075438063663 -0.652861944853548 -0.240739906586601 -0.0298720405528772 -0.223229235873939 0.103880615409896 0.130487506036777 -0.121379814064045 0.223403238938142 0.21131193854773 0.248920463588723 0.00497411839236808 -0.0635093304195433 0.162148286176811 -0.0985525411006464 -0.0155952215231401 -0.0660615838285587 -0.0647267893618571 0.0371553995583769
ENSMUSG00000005360 -0.0775014133790184 -0.234201050025986 -0.219863602773643 -0.0851556503627284 1.01642056996109 0.136903054159285 0.209146904251001 0.0250230063658683 0.114373050283264 -0.016159239213201 0.283655513878546 -0.200952450215617 0.0434967208039203 -0.0382848389881041 0.00762979293663688 -0.0354404022336554 0.266914563384824 -0.312446647484981 0.0597738278260781 0.215451604114161
ENSMUSG00000005410 0.0234111589468827 -0.199182308432694 0.15341514691649 0.455448649474099 0.0324997155231405 0.027899202239047 -1.03108571080355 -0.818078567913893 0.0316938053125578 0.0867337425082906 0.178999540936773 0.395931895084173 0.0790813858510183 -0.0671305318096148 -0.0472745202334484 0.024512937726589 0.072901965264132 0.0283105778567172 -0.044901888925036 0.0388432394367118
ENSMUSG00000005413 0.132421723212616 0.505514271116881 0.723004859576303 0.5595917453274 1.41598261145654 0.936958035663986 0.0732252423784333 0.0162536547711448 -0.0272785404769161 0.000667727263806928 0.0978857563923149 -0.0178775685937624 0.0476044475138746 0.0638286805068746 0.152887082687017 0.0800434277191771 0.0259830758641295 0.0823623511062309 0.102846951516097 0.11217003862446
ENSMUSG00000005553 0 0 0 0 -0.144089155945414 0.20938332082509 -1.67538629195045 0.0191850478873311 0.374067686560129 -0.113672526973053 -0.0172299092590237 0.301105792985023 -0.16016860267995 0.633742758976882 0.341712096625273 0.12578570623887 0.00256006902705479 0.0437401443330012 -0.345423582561143 -0.0366980915168924
ENSMUSG00000005640 -0.0880890832097204 0.317197682955741 0.395153155611126 0.284896183116798 -0.214283700208069 -0.327217966878955 -0.647813722534957 -1.00372966744365 -0.116380554700942 -0.0821709777512078 0.696392679888387 0.114286698563902 -0.343042555340605 -0.105241221301563 0.480162899987431 0.120533684717434 0.458022213025767 0.179223202072305 -0.344761469035927 -0.591502177791536
ENSMUSG00000005800 1.59356854202717 1.38846559869595 0.924965999959294 0.852978147736487 1.25010965482669 1.42021900920548 0.578470336396621 -0.308247309586854 0.186393097469559 0.503742748555155 0.0435079161712345 0.0434072420737066 0.506724192899494 0.732145802293224 0.478578890906765 0.223676602047207 -0.111831434584769 0.0768002851904114 -0.129393244365454 0.121643403276397
ENSMUSG00000005892 0.175967561806158 1.32985019729909 0.374750770755722 0.186198170882883 0 0 0 0 0 0 0 0 0 0 0 0 0 0 0 0
ENSMUSG00000005958 -0.0867794470499363 -0.314025987362585 -0.0152243750611317 -0.114453962467146 -0.485070024671922 -1.01087164044348 -0.429807384597587 0.306373279045095 -0.0311107266118859 0.0295128382876262 0.0601530120436374 0.07634709640915 -0.0298447862866304 0.054141188029714 -0.0245894736406003 0.00252299989217464 -0.349245958943619 -0.48698068746596 -0.129060923859328 -0.079453328688021
ENSMUSG00000006014 -0.0644302322594884 1.16737047657258 0.549210588554106 0.498861548766539 0.593231375100752 0.842634766507411 0.666958046120055 0.448752107942869 0.0616384333372821 0.024532283704095 0.0654660751803132 -0.104253392058821 0.0232871567681733 0.339144039102988 -0.164960487883964 0.0535345375517029 -0.190344972287158 0.406412731991134 0.339714747615641 0.418019099895573
ENSMUSG00000006143 0.918461608325502 1.23673317559881 0.593984477701144 0.253805297674848 0 0 0 0 -0.198132266663605 0.612160971841891 0.151535407490009 0.333562721664604 -0.535738284666055 0.0323940934895224 -0.0959372509049455 -0.650032352293075 0.217932576499925 -0.415629280643123 -0.112103632180574 0.0542664900467051
ENSMUSG00000006269 -0.31411870633543 -0.794964238851607 -1.21691914583551 -0.517800599275503 0 0 0 0 0.268448945192202 -0.157235137209772 0.0831307550193991 -0.0424859940887645 0.00852701752723836 -0.0944653270188323 -0.44685430241709 0.118115011696589 0.14434845153871 -0.80408691316945 -0.046958747428639 -0.76358840534579
ENSMUSG00000006398 -0.0362016203238264 -0.118185608850428 -0.0346439780193576 -0.078773712203138 -0.263624476975556 0.143951411083217 0.0765879481756437 -1.56299019452333 -0.0365400509064707 -0.0072212022100349 0.29954875620693 0.333712392127706 0.00335754314213458 0.0347295823226294 0.178555514120703 -0.128172121409448 0.0494170747028775 0.0323822188718692 0.0447366834859613 0.0491514459328519
ENSMUSG00000006403 2.26482272210029 2.99330811720951 1.86117378999744 0.842801359053345 0.938029337508691 0.383389969007432 0.539614401870001 0.313830486735199 0.0489086966240784 0.0241771311597204 -0.0846788781442825 -0.0456818720548591 -0.00248727818275247 0.0887841494249785 0.054471953127551 -0.064069012617809 -0.15105023661377 -0.608860636079784 -0.0545888213867163 -0.201265818418584
ENSMUSG00000006469 0 0 0 0 0 0 0 0 -0.135773197022876 -0.13353544231672 0.547186232955075 -0.00354291859129321 0.0742753168228865 0.272639655339413 0.368417237525292 0.413848188055899 -0.803164837357362 0.696650206186764 -0.244597118513192 -1.0388776105969
ENSMUSG00000006490 0.436465725092525 0.157614874202846 0.152925437940789 0.103879442987841 0 0 0 0 -0.0226253264894968 0.105234633909424 0.0608552688587487 -0.095397298446118 0.072805311043391 0.0254061239493561 0.138546582188273 0.0164650404682389 0.188211375755841 1.08740618042374 0.28119278062271 -0.375306925154139
ENSMUSG00000006538 0.230692674414372 0.174098834047515 -0.178897925023634 -0.590105927940266 -0.910701278170006 -1.5016326153864 -0.660338717288792 -0.135166435694741 -0.378499082704599 0.0587300033108985 0.133790445478502 -0.416619796918541 0.0281826030322708 0.125104355109845 0.202121248282068 0.00173875038151997 -0.340634546743753 0.301902539210688 0.0249815905130399 0.070142841839339
ENSMUSG00000006587 0.560006513414263 0.558026102369187 0.0894223591991467 0.0799317786267773 -0.203387620959552 -0.91624730175237 -1.17295997895763 -0.191441748822056 -0.184497192989332 0.313152449673183 0.448742475882941 -0.107537909564277 0.165459188180922 0.258335079809127 0.165839379635643 0.0419202059253718 0.0129126331061802 0.304617385678527 0.124279760030709 0.0688198317713663
ENSMUSG00000006724 1.11876819231694 1.72679231324473 0.380637758646724 0.0661106970262594 0 0 0 0 0.114270177813592 0.513613633139663 0.497890775711536 -0.276561216658983 0.255716316617582 0.802234906827924 0.0485521949129182 0.264335350338211 0.0161379108709885 -0.00978828363272891 0.00984340961124413 -0.159439588779267
ENSMUSG00000006784 -0.223371525870271 -0.512685755959686 -0.215949164798468 -0.218718249733464 0.323891438488975 -0.574565010987819 0.5709053887313 -0.392554907299234 -0.0137963163911702 -0.12258952812914 0.00619493242679808 0.0290344098219845 0.0135145338968515 -0.237728442063305 -0.22038622744975 0.0232305636116454 -0.398137205110397 -1.02150374693557 0.682054739952311 0.0842365065027558
ENSMUSG00000007122 -0.587807621732512 0.169288307413854 -0.394424971366252 0.0993570383275687 -0.0964172686142592 0.407524156895233 1.09885840825561 0.0591234787960924 0.142654654379716 0.209289125141261 0.294978016016685 0.258791223462623 0.0596543896052435 0.178626105020879 0.29063965886738 0.0245595201087319 -0.68393174448884 0.311696278877962 0.379089413752224 0.205642851834985
ENSMUSG00000007480 -1.10786041153248 0.29608218055766 -0.228300494725411 -0.204989798889152 0 0 0 0 0 0 0 0 0 0 0 0 0.0479265767451537 0.210808865859152 0.0508452291521043 0.091203605186016
ENSMUSG00000007682 0.620244869784368 1.30959736867093 0.574333514797176 0.661412278144917 0 0 0 0 -0.217479672895708 -0.274368029382179 -0.346536382547695 -0.0450234814996234 -0.368217938052439 -0.285672193267978 -0.00647233480993173 0.083050948824151 -0.161735978820875 0.186360581852896 0.0175283267077162 0.559624342560835
ENSMUSG00000007877 -0.14170543986245 -0.1415913277792 -0.418818761349298 -0.264023454475659 0 0 0 0 -0.782503166116475 -0.251926071477819 -0.358424467261409 0.987897645512616 -0.396580742276821 -0.145262745175473 0.452994406717914 -0.135793256232849 -1.01935418701943 0.23695149196657 0.44993254431245 0.332679258676169
ENSMUSG00000007946 1.63525508362708 2.31650643256021 2.08015210577867 0.989577047803105 0 0 0 0 -0.103537184546567 -0.057796506617107 -0.123031750042412 -0.231325556892264 -0.296759376436794 0.138505076820815 0.509608046793202 0.581767577800962 0.102987172603984 -0.372017823761352 -0.1434890160655 -0.370666027398453
ENSMUSG00000008193 0.0850660240544417 -0.0684331529785439 0.18704805434165 0.0388614268819915 0.247635434226521 -0.261576989576375 0.0700833967851001 -0.0854604360819791 0.126995939810342 -0.104082043271249 -0.331537720980142 -0.276785988764932 -0.31137591415753 -0.60099394466494 -1.16213815952382 -0.0537747753664149 0.139972757437304 0.0402803230173542 -0.207764041297664 -0.0862101974296582
ENSMUSG00000009214 0.347073418783603 0.892779732914493 1.86040150774058 1.04081192766794 0 0 0 0 0 0 0 0 0 0 0 0 -0.535333369487954 0.252648980392628 0.743430201928129 0.15585759907312
ENSMUSG00000009292 1.25106801903727 1.15041383776613 0.749567288255135 0.52707227529991 -0.0765640211531457 -0.175227880321683 0.0219011003718192 0.160592540124796 -0.318989773790473 -0.378242037513454 0.0145556623828002 -0.474816042397981 -0.141745028485207 -0.197467023628947 0.159719642344539 -0.476916318177356 0.0800664811839586 0.0636247102655305 -0.147593833205287 0.0778647361308832
ENSMUSG00000009900 -0.271264061322655 -1.30747731780986 -0.145085247882811 -0.0947356972909961 0 0 0 0 0.054883870436524 0.0331253970850281 0.165035565471991 0.450642592125592 -0.402487280940492 -0.70315759672409 -0.0855443884637954 -0.518317260469002 0 0 0 0
ENSMUSG00000010080 0.0340234390054324 0.252094164808557 0.182234679422936 -0.0252021500310001 -0.0193928244168418 0.410123703192763 -0.00163281259680064 -0.147916161781708 -0.0188156017018384 0.0235364165820832 0.282440256608522 -0.122315577840036 0.0284405625896936 0.112026217842917 0.0823076852849248 -0.0809061866544133 0.311297195214387 -1.2220917925765 -0.253800240450921 -0.676552084041632
ENSMUSG00000010342 -0.391282409391085 -1.11505545620458 -0.358869488157568 -0.367450101091991 0.200519592258684 -0.000382581881573259 -0.00891640026372973 0.204066669777782 -0.354368929608509 -0.0920038624617526 0.214828963929399 0.181306408174994 0.0516569185540262 -0.1838078475353 -0.425721313814985 -0.0541615201713874 -0.475983828480439 -0.00144201612742698 -0.0759674741067646 0.146897379439297
ENSMUSG00000010760 0.0591498173845013 -0.46956529941398 -0.407443959758544 -0.38253841905671 -0.811145880967533 -1.0232360230353 -0.719166651524229 -0.231397178890631 -0.0574212771864361 0.445036656580622 0.204881078304052 0.297528496616961 0.10328089468108 -0.00775699953988823 0.216095460538077 0.149399775495655 -0.10714404246645 0.258857643722087 -0.0427622810716967 0.00827017814349403
ENSMUSG00000011008 0.972013080778309 1.47150184862567 0.917771778355526 -0.0283303288493352 1.09375194886136 0.472415817153261 0.0699311573945618 0.381586031959011 0.0467142258637967 0.321007784901026 -0.130169315510666 -0.32106099783968 -0.497806921599466 -0.11532239440351 -0.146528998409966 0.161148829555851 0.0102336385163849 0.0933627444520268 -0.0143997544080306 0.00821307148771982
ENSMUSG00000011034 0.469147929645586 1.02516549853212 0.868637464408017 0.553422148320466 -0.0887414391111449 0.0667304120535661 -0.0831467120642186 0.283107622477449 -0.477016077394363 0.332425726639203 0.0531233611771524 -0.609450397148249 -0.217013351170799 0.245381600744642 -0.535205320026987 0.482114048096745 -0.505643849256569 1.14527301758423 -0.500936223817172 -0.742695872866146
ENSMUSG00000011589 0 0 0 0 0 0 0 0 0.195836665449476 -0.497333937872934 0.277312248622594 0.263704024094467 0.345035935693136 0.316610842275952 -0.513579096089776 0.22211368949266 0.793828038245088 -0.986983975959253 -1.03211677495075 -0.278000032072835
ENSMUSG00000012042 0 0 0 0 0.484987873484172 1.57884262556106 0.287258510841385 -0.203743188022243 0.318307917871912 -0.0460878054140874 -0.313850278847175 0.118672349440298 -0.252221008954255 -0.380975345880233 0.20866397692177 -0.30057467823785 0 0 0 0
ENSMUSG00000012428 1.26179041681245 1.8152455414746 1.47886565577484 0.881620405109413 1.91026105942371 2.07394052905529 0.38736695054044 0.0703074665095783 0.0438532291269117 0.249911473651562 -0.0930781164026358 -0.0826525693482387 -0.0582328555063884 0.353621073844288 -0.209490956923576 0.24497006831301 0.00403508517730319 -0.137645342326329 -0.140458318521141 0.0502408667624989
ENSMUSG00000012519 0.654828433725936 1.19922228579933 0.896340700335805 0.488993624211573 0.269331398968769 0.406964436611996 0.0604332109078602 -0.0324089490588887 0.0437149632547969 -0.0754810185676891 -0.0820614118318467 0.0915332430550991 0.0991526426242491 0.0364101934842263 -0.0469143778639602 -0.077715977803408 -0.0278718208463406 0.024028718645302 -0.242685021320328 -0.0531118394895712
ENSMUSG00000013275 0.318716367633058 0.219317238639736 0.0417480042675722 -0.0497864978742259 1.17644644702673 0.840474831913834 0.131171228178717 -0.0164962151418427 0.0873997066348781 -0.0392023911179133 -0.000778890365203275 -4.38376336552356e-05 -0.0288352715028484 -0.0836414618261517 -0.24576060997958 -0.0175632953247076 -0.252820952154294 -0.0502342479020821 0.0785141675155479 -0.00940833830101753
ENSMUSG00000013353 0.144676763419015 1.76181705275337 1.54048113155273 1.14447149899276 0 0 0 0 0.0647324492449736 -0.437672970740596 -0.0171923372160065 -0.301830704230247 -0.759758100761492 -0.436278247493095 0.710567336627394 -0.170682194482416 0 0 0 0
ENSMUSG00000013611 -0.350585475542543 0.238789926867887 -1.01674937140422 -0.882057469209077 0 0 0 0 0 0 0 0 0 0 0 0 0.145866487175517 -0.704361998962565 0.18210498119673 -0.693642029495824
ENSMUSG00000013643 -0.368118768971159 0.628139534868008 -0.0121986072767611 0.211779175079734 0 0 0 0 0.220387020071956 -0.381981448893223 0.0769494546913611 -0.961298678693822 -0.101881528447588 0.249000832537203 -0.155278037197623 0.251929361166988 -0.852234306063408 1.55637465914008 -0.115365250028902 -0.638110605313832
ENSMUSG00000014543 1.18437967949834 0.169700815805994 0.836762912921951 0.970253050058812 0 0 0 0 0 0 0 0 0 0 0 0 -0.0443507838552465 -0.159202367363476 -0.20022389271432 0.107550212515513
ENSMUSG00000014773 1.34292396527248 1.04337825810244 0.483594855335079 0.19548110076683 -0.253083173347585 -0.581189141382522 -0.251376814816075 0.0860058450807767 -0.0265961789225189 0.424613537462405 0.140998524390289 -0.115730986764733 -0.0270851709162185 0.0389390853623785 -0.0266612603627792 -0.0927533386151916 -0.0786297775969061 0.0226301219979838 -0.0988640598622351 -0.0930912357752099
ENSMUSG00000015314 0.114768063039666 0.227890288763379 0.415847729446828 0.0599436127317297 -0.167237047818628 -0.255546119900541 1.17880978990622 0.124431665152771 0.434721534138722 0.394882928579053 0.0297680325717555 0.546155131137111 -0.73454865935764 -0.153029759403241 0.170797077460333 -0.289796441331855 -0.026630196606665 0.061492703356563 -0.242976291806964 -0.0476195108854715
ENSMUSG00000015396 1.26708161717557 1.24829712913715 0.816290723008169 0.185154604641232 0.914581405227971 -0.181051336244645 -0.386178645458623 -0.161978351917926 -0.00345083127803054 0.214880017298128 0.216240039414477 -0.253477955090021 0.107092406322799 0.117937028502934 0.325227469034911 -0.208693339073475 0.228815183891934 -0.146751687715394 0.0462653766011574 -0.278392590883364
ENSMUSG00000015533 0.166223269694016 0.395010441168715 0.108760475142844 0.170048316056716 0.0970590745215159 1.92090586116959 1.45162043176994 0.319560146852832 0.00663359375544825 0.186375860278121 0.0291796293366901 -0.186949474501598 0.0878321884528088 0.0119851603549634 0.0470989689391798 0.00183121743263508 0.0597327766481443 0.0273503398307754 -0.0273567728948468 -0.172717694234835
ENSMUSG00000015599 -0.0118931467889051 0.0680310455008416 -0.338517889351209 -0.248453855514862 -1.15074712057306 -0.919746731878399 0.294612685658166 -0.421573001890575 0.285731540988278 0.0244570295003434 -0.000149830803463535 -0.00801443795090902 0.113312922761938 0.18074324554286 -0.230335689439422 -0.0564142974563459 0.242884327156148 -0.92566569691679 -0.118202808427684 0.076950736718893
ENSMUSG00000015652 0.531773980248558 1.07683129071965 0.73498357575454 0.267865803995598 0.979527764703441 1.49989592200028 -0.18520106077711 -0.224735778744197 -0.0550203280650473 0.00430969334384082 -0.0708457360306574 -0.0515008667988995 -0.348306592500608 -0.401080221289459 0.355213266332077 0.203465758739859 0.165305184180149 -0.243908585556221 -0.265689148116837 -0.000570622462507669
ENSMUSG00000015829 -0.225169480321045 -0.406717089924056 -1.15492087875286 -0.97229376343807 0 0 0 0 -0.00288517889001468 -0.131848292875502 -0.490777823188328 -0.256487184771788 0.145444029844643 0.628706361916671 -0.0466385991608098 -0.0455439575269681 0.379200375406832 -0.102724665983449 -0.690694667958452 -0.144554408582395
ENSMUSG00000015947 0.794668015889562 1.33852241662245 1.3832705918089 0.987275052375845 0.0363389496946912 0.246271606883017 0.34917118086457 0.346220314373214 0.0606241086657337 0.196524959194535 -0.0243310142326924 0.0442886385650444 -0.213899292093501 0.0840636974965726 -0.228535311178332 0.222957675594295 0.0763184107567071 -0.0881924152916924 -0.122456747328286 0.0407145543685061
ENSMUSG00000016028 -0.120195731310922 0.159816270038479 -0.0315253247128388 0.0987196357767169 -0.160240892519468 -1.24941750247156 -0.531212334982253 0.217022714620999 0.0908716380582792 0.270252209585279 0.207552124718477 0.269828735644974 -0.164818428001354 -0.0482350777735839 -0.0530710480059929 0.163927205251589 0.48587482739867 -0.597865526031953 -0.206985654265571 -0.268920250009415
ENSMUSG00000016179 -1.18278654911995 -0.0709744611850857 -0.169490543088508 -0.0286409425971356 0 0 0 0 -0.327739032903482 0.0193202622184732 0.21736978888551 0.290672602266301 0.0972359480600612 -0.0190688457858518 0.239193671694659 -0.0512202761169839 -0.190375623995306 -0.622487015641771 -0.175114315226718 -0.12606161365524
ENSMUSG00000016496 1.03530647560659 1.70162978565345 1.24921614958821 0.878777812330219 0.802520692893692 0.223843646757995 -0.0967084615619983 -0.0562087451589827 -0.0237653040508536 0.0559434340496065 0.209834387013277 -0.119149909905063 -0.0108349225324621 0.126552914537044 0.0408844042752678 -0.00286626182505889 -0.09795656877427 -0.287680575421902 -0.115195219696209 -0.0232393202010329
ENSMUSG00000016529 1.61015075216112 1.35535657662501 0.769384846492789 0.674225658629898 0 0 0 0 0 0 0 0 0 0 0 0 0 0 0 0
ENSMUSG00000016559 0.390745936718544 0.566045080126622 0.262344879186435 0.0595676242911936 0.72207356238415 1.4583311639189 0.157949271838794 -0.0387872656358981 0.112918220916649 0.332310159161817 0.0235436077563517 -0.0251622988694046 0.141017897241024 0.254781584174446 0.0546402493887118 -0.0303025627039241 0.231498142191941 0.286395393261063 0.0291340676505082 -0.0370543879045673
ENSMUSG00000017002 0.713826607190997 1.08657956349834 0.906654541087888 0.759778736675665 0.387492497536845 0.44150943927585 -0.207392590540221 0.0212370097542439 -0.0280936602603133 -0.0434177266237083 -0.0447650863733216 -0.112378748730111 0.60177879408573 -0.277468848508349 0.53074899079844 0.649663553103939 -0.0920522293142634 0.0860414791957469 -0.072008252467212 0.176713063738429
ENSMUSG00000017652 0.627489065918803 0.764680530447125 0.340531273876313 0.0541141888524204 1.229218176834 0.662602759120184 -0.101416376429723 0.251374080127634 -0.0450775526834006 0.0303824329270038 0.0183646228045816 -0.146125675407329 0.00969301057411822 0.10298216788596 -0.0505039706585552 0.181806856466947 0.137270923420948 -0.0834503888880111 -0.215025832743226 -0.238530421149569
ENSMUSG00000017697 0.462219902730951 1.31041470842196 0.227843675716514 0.090627802540094 -0.121245645728598 0.0402736348221833 0.490380259155564 -0.0276893282437717 0.0216419290721891 0.0685242924583146 0.0273758328619226 -0.0676131411309423 0.101275949529558 0.0173071200493385 0.179288063802024 0.0992808622795867 0.0376822824107084 0.0499403043440657 -0.053318790906995 -0.0968184208812278
ENSMUSG00000017716 -0.115102488598126 0.164287211498468 -0.170612991002917 0.0307382915251944 -0.135781487913762 0.0827771119544233 -0.0379184326394155 -1.03659765828334 0.277200095148673 0.152686689229509 -0.213297473049813 0.181451237350464 0.144875050674195 0.0500919956795691 0.0124900571437043 -0.23776725724427 0.0123341556979876 0.0496642382969053 0.0289117963605198 0.208605431559862
ENSMUSG00000017737 1.60173570116137 0.667021676617158 1.27689879067772 0.669991042386545 1.07837269856424 0.384138307572999 0.25502235732455 0.0542203367314774 0.200468930182438 0.192137394771654 0.250513903661161 0.28431714790965 0.628243293317559 0.351505543339075 0.382671084780099 0.0818316103109477 -0.217501244121692 -0.0928326111181576 -0.0656186519387326 0.196576153217905
ENSMUSG00000017830 0.575005968209076 1.42724813601923 0.917750587359536 0.597769079191686 0.250006770275324 0.420234381341346 0.00365795603252359 0.0732108077353513 -0.126040072941863 -0.0639886113516284 -0.148762840313225 -0.0551579582800276 0.0658160162143533 0.108152627728979 -0.0213350567358562 -0.0710204137990659 0.0249628390032934 0.269171009641777 -0.200196116098649 -0.0583279009675168
ENSMUSG00000017950 1.32228607228271 1.33798915871175 0.258709632345184 -0.0343304318436144 0.00766137638106081 0.465519687172283 -0.0961471474950643 0.102128998723716 -0.360152606726732 0.144654286168015 0.0766847288885544 -0.655731774785574 -0.0611089936948599 -0.109119719589895 -0.241621744295294 0.0496408486725376 0.00677882562351679 0.113125752502835 -0.03049167836564 -0.0355436114187076
ENSMUSG00000018459 0.806079947152949 1.36441381392931 0.759434597200126 0.521672567724021 0.219962469729528 0.409661021533547 0.154872675113384 0.415928703025718 0.191875241476676 0.0172896013981239 -0.612898418500392 -0.615474533696667 -0.0671686569273316 0.182183746339913 -0.292062498702713 0.245960463021713 -0.114423701698576 0.083418388624502 -0.0797054081466471 -0.0167868478822015
ENSMUSG00000018486 -0.626298989297435 -1.08510278612438 0.22173517905759 0.602775865240638 -0.306246542864223 -0.221589721557937 0.00867296996031099 -0.172459679017112 -0.345318493219435 0.710609242406641 -0.264683790149803 0.0933697432163891 0.109801733769929 0.244796137140104 -0.264188159866284 -0.178328313372822 0.216112446238107 0.402903936753532 0.360504329025425 -0.72419730392312
ENSMUSG00000018634 0 0 0 0 0 0 0 0 -0.381056642626259 -0.00893822391390743 0.436826387351186 0.219882789116569 0.192051131674126 0.207454183684578 1.29736315445304 -0.21386154520314 0 0 0 0
ENSMUSG00000018698 1.40895443617765 0.131382935565687 0.130804207038843 0.694921079741526 0 0 0 0 0 0 0 0 0 0 0 0 -0.0679880745305219 -0.827070875083373 -0.170982930415562 -0.855418288710013
ENSMUSG00000018822 -0.190653518661078 0.00835931279585632 -0.67724554018512 0.0809912652844653 0.253904507945009 -0.287640956697274 -0.0439080783143471 0.51147920490788 -0.051517103396332 0.121018018120877 -0.0339645851980578 -0.111517895706371 0.780310525793796 -0.967577716638515 0.452784998217045 0.6544284812041 0.07181777908878 -0.0424514972842638 1.10817090151439 -0.221433642481495
ENSMUSG00000018865 0.133380310829349 0.659612117131361 0.112121218309757 -0.0232752790536752 0.0924211206619555 -0.433919744980255 -2.72611842353086 -1.34429286773722 0.227154791834743 -0.105401191163255 -4.32230732705929e-05 0.235597254989857 0.311429204107496 0.380717145597842 0.294320003517589 -0.117577138868781 0.0320148707121502 -0.38820677090115 -0.470552153699298 -0.0142387757631557
ENSMUSG00000018868 -0.351667090155221 -0.907951536394065 -1.19212329217745 -0.527540409968016 0.0818915731816852 0.0121260635332017 -2.47154056067577 -1.39338957843411 0 0 0 0 0 0 0 0 0.235425822253268 0.787886009945906 -0.791054609752973 -1.06284391868624
ENSMUSG00000018907 0.0908430180833725 1.17694837428748 0.215693251695927 0.503287392955243 0 0 0 0 0 0 0 0 0 0 0 0 0 0 0 0
ENSMUSG00000018916 1.49715024021732 1.54506387004394 1.05284754393994 0.551896578989476 0 0 0 0 0 0 0 0 0 0 0 0 0 0 0 0
ENSMUSG00000018930 2.48477431604349 2.85402611639107 3.07577838640171 1.99717386080495 0 0 0 0 0.184740129588681 -0.125388937334959 0.588958617516315 0.0592280809347112 0.0640804653653862 -0.633835245146657 -0.0220810922779845 -0.24923409458722 -0.128495584083286 -0.195290610929555 0.183171557434816 0.133543705042106
ENSMUSG00000018983 -0.0688325269691606 -0.402728709965247 -0.251208846147226 -0.102522396876831 -0.319995525241167 -0.799732446192056 -1.65722026695264 -0.217006504562713 0.019924176055563 0.044091455670292 0.191386538049584 0.173672466779791 0.0592408006045882 -0.116288945068832 0.11579200000317 0.00500496582320326 0.0919987584381427 0.436439241564261 0.064155387456139 0.144505234996793
ENSMUSG00000018986 0.781952006204191 1.46462870100228 0.429418253346749 0.230301486589637 0.623825938774549 0.984512057929506 0.284395541691479 -0.0363133469457787 -0.0183917191559004 0.61122334895299 0.179177882512099 -0.207167083058002 -0.244741315255669 0.103228581929061 -0.178196098198527 0.0668373617208154 0.241420756582474 0.260518744699516 -0.0441288530803437 -0.261475782042965
ENSMUSG00000019122 0.722816761881776 1.19722577719882 1.20017229083055 0.956544387669687 0.061781421835521 0.0241595882170202 -0.338581911148709 -0.286748295728515 -0.119413745370793 0.344005196557146 -0.527269443345216 -0.386053455910688 -0.146133155130573 0.184975981536255 -0.0813061850864425 -0.0226500499036 -0.019243139473545 0.212291200334016 0.00878329622651505 0.131776403792555
ENSMUSG00000019214 -0.208588382188357 -0.375397092472484 -0.121857234939218 0.133130703825836 -0.233582161570044 0.182175222743046 -0.686771526888244 -1.05382322088289 0.267258618895282 0.139561481428154 0.148986922831379 0.239075535239775 0.0311698539009509 -0.206320706529226 -0.197111454406455 0.0846439946441489 0.0752038620799078 0.172037946143013 0.0178013585658376 -0.019795651991757
ENSMUSG00000019301 -0.00118066813241733 -0.0591606618041067 0.196589971062366 0.213714119278276 0 0 0 0 -0.164669474847791 -1.37019600097095 -0.388669409806651 -0.0539347987311683 -0.347615470827256 -0.395924833387214 0.112069642730327 0.53104659194548 -0.409176937485963 0.112084905446878 -0.100052234165448 0.00122123966554279
ENSMUSG00000019320 0.947292811860467 1.04318316887781 1.2748098063955 0.941400918246843 0.160266081159782 -0.244591105285972 0.0596810519556289 -0.0345603664558766 0.0781379186378338 -0.0128143193503025 -0.111935550633274 -0.135032490688596 -0.00291815633551679 0.0740846165791007 -0.0352441678744647 0.0149023511310738 -0.264526231421898 -0.126872654392565 -0.34224376332405 -0.203763699539459
ENSMUSG00000019577 0.0897265033328102 1.08317131945831 0.139358174104522 -0.127243969085277 0.786441608974035 1.26629297535027 0.356737426850005 0.236547218677875 0.0191459032871387 0.19626363566889 0.199904120291526 -0.130877444261774 0.0722650734619094 0.326052787449276 0.250967490533387 -0.025234649476378 -0.039767557295702 0.301666708398233 0.110425727059893 0.121985354802698
ENSMUSG00000019787 -0.006257797841534 0.0897226021873332 -0.235691354169665 0.0630022304939783 0 0 0 0 0.429127051387125 0.261897844687969 0.0804050404584747 0.560556288455861 -5.65396157451714e-05 -0.220230752923154 0.0360217787147762 0.299867744480517 -1.01208720960942 0.443993951294349 0.590916217819275 0.42558839948042
ENSMUSG00000019831 -0.273425924829974 -0.715919553298342 -0.18567376879995 0.101354346583519 -0.0901333274581426 -1.16127729724649 0.021423813285557 0.0506759897898115 -0.0650510143502439 -0.262768142540524 0.144953336775995 -0.0552152133801782 -0.0269440068325426 -0.102829621446508 0.0870421802226789 0.012735458056403 -0.0901446712882767 -0.300049905246102 -0.187269001760888 0.00111103850503824
ENSMUSG00000019850 1.61209745380654 1.65654209488918 1.2165764985218 0.645490657182398 1.50010985708859 0.606556085093826 0.162779430749468 -0.10194217827708 0.0978082978352433 0.4940075986744 -0.016105733665966 -0.131329815904039 -0.0671732518181603 0.255728229377079 -0.0987580853069158 0.0491414531239713 0.0714975049562772 0.0757704834507745 0.147276516037515 0.0211264421696379
ENSMUSG00000019890 1.2438543720293 1.87661707360098 0.97290620946105 0.723344825971242 0 0 0 0 0 0 0 0 0 0 0 0 -0.0545653474993631 -0.163287279715539 -0.316284312276883 -0.0718678342601334
ENSMUSG00000019893 -0.0898071087549593 -0.554051100407824 -1.03456707336046 -0.527786984947057 0 0 0 0 0 0 0 0 0 0 0 0 -0.674173249891225 0.470570690297767 -0.0761876270447705 -0.847313915869668
ENSMUSG00000019942 -0.0559073050737247 -0.242220960548912 -0.169180649067932 0.297432856364031 0.0859802803857424 0.0992923191115959 -0.135455101579012 -1.1118211760403 -0.202801935475199 -0.126785456893642 0.0500559106972282 -0.0692918760517833 0.18180677904987 -0.0140086306895124 -0.105554858776079 -0.243166600164901 0.0621391512651134 0.0933962928760734 0.045206484084811 0.0708139087530602
ENSMUSG00000019987 0.142203921771045 0.598811110464611 1.00470760756419 1.15325562902004 0.0415609037362561 0.2573501459128 0.290771861044416 -0.0370653382548578 0.014247095872493 0.463557375985426 -0.124418832611107 -0.067860047372395 -0.222188767151036 -0.110871092216953 -0.0633841601112868 -0.148374828559888 -0.0706219675905691 0.403587815266906 0.127354177266563 -0.0240382864748336
ENSMUSG00000020007 0.403493535782673 1.52005944619773 -0.391488846377889 -0.200216745727763 0 0 0 0 0 0 0 0 0 0 0 0 0 0 0 0
ENSMUSG00000020010 0.460184395593842 0.754902823381658 1.16739843286065 0.732498296979996 -0.0282843140018883 -0.0292298840776661 -0.159086493254765 -0.0751141718189212 -0.43707757861046 -0.458537599268579 0.61880385468421 -0.309155162078836 -0.244529718993671 0.311414830694335 -0.0415910947041025 -0.00524414055030276 -0.187952756246975 0.139545284808337 -0.138966193398155 -0.0696359437275347
ENSMUSG00000020052 -1.400709912046 -0.742279692759519 -0.395444038432535 -0.117130671468923 -0.013145941191198 -1.33144078679529 -1.50274155513725 -0.0391539007738668 0 0 0 0 0 0 0 0 -0.187256470871836 -0.413187903133869 -0.566328402125977 -0.423641333039122
ENSMUSG00000020061 -0.717244256331039 0.0982838519460937 -0.235613119700796 1.03946598134789 0 0 0 0 0 0 0 0 0 0 0 0 -0.720578945928931 0.104531868024112 0.812727966044484 0.287112441397757
ENSMUSG00000020120 0.947387232636633 1.05798382072561 0.723321830390274 0.432817756399772 1.28096339719856 0.901283248347338 0.0663967175178439 0.0349235197001265 0.0821265578836978 0.0292975034720081 -0.131719561189326 -0.00096417515504695 0.0661475788611288 0.181491438534239 0.00745356803881886 -0.0198652834961199 0.0761997832881717 0.281541698617755 0.0875780144372932 0.020052568229505
ENSMUSG00000020191 -0.109668233949363 0.634659527579075 0.722975960522949 0.621913172444124 0 0 0 0 -0.132729402514449 0.679274557086846 0.352862592436531 -0.563625254351931 -0.259222509264421 0.183757510620051 0.111803600570315 0.176709237362647 0.122816955737098 0.395057432577901 1.03709267082094 0.298141880548167
ENSMUSG00000020227 0.501187776464282 0.621446913332558 0.697859472995946 0.388919121563042 1.31670600239786 1.15614847448687 0.47173619046737 0.0728645681302584 -0.06801751384669 0.15883816100738 0.00451650331390357 -0.174319663178454 -0.141460575184547 0.215934883091593 0.207098747045307 0.00989881291227912 0.0286107851555364 0.193499944567989 0.0346775692960461 0.0439403242725855
ENSMUSG00000020250 0.616091942305015 1.02451866127661 0.335674265354037 0.145418809557862 0.306815928895395 0.328177151216535 -0.0297293119280994 0.0381644016755297 -0.0191721201418285 0.0912444707864585 -0.0252985022996937 0.0123136400847056 -0.0186361854986783 0.103235882676938 -0.0209902921961098 0.0146892308303992 0.0884939990628406 -0.00161212087223993 -0.0352057994091935 -0.0494163745121947
ENSMUSG00000020310 1.05064005504056 1.1802027791933 1.36816960889975 0.880242238988672 0 0 0 0 -0.319549762037965 0.524140202967583 0.310678703010227 0.443164752510525 0.0605362976353197 0.749495964748775 0.933608614294083 0.221595520278988 -0.341599578765159 -0.139016956133284 0.175081525960475 -0.0441215762288282
ENSMUSG00000020330 -0.310950111159097 -0.169089297171225 -0.254905786054709 0.00823841697359224 -0.0943289429529167 0.155614956216531 -0.00209539242645819 -1.46863831323233 0.383897404221339 0.346424589338487 0.0735521920405961 0.254062347335126 0.0403243030435008 0.0706063266094045 -0.120525291310644 -0.358449971510729 0.153524054841745 -0.0831423915108155 -0.0270505713237267 -0.0236748894748825
ENSMUSG00000020383 1.03983978507729 -0.338228928480018 -0.317322694338287 0.102424756783126 0 0 0 0 0 0 0 0 0 0 0 0 0 0 0 0
ENSMUSG00000020400 1.05263489448798 1.15653082312172 0.77911397446009 0.413561545185778 0.76167945242944 0.470902182677144 0.0775997592769702 -0.0608034071534732 0.0218875749178213 0.146690382898475 -0.0163582894205246 -0.0622776502798259 -0.00585952091301051 0.120635756862641 0.100091755478419 0.0229086210167354 -0.0694957968527286 0.0746667550327046 -0.0147898313454562 -0.0452528396215701
ENSMUSG00000020407 0.750837769961433 1.1582063480543 0.819922232607326 0.651578169299415 -0.0337084962771609 0.434865364491618 -0.0131079700408719 0.0791252896075619 0.03542035035624 -0.0178448142558578 0.09101286638848 -0.160132835444146 -0.00610744106360884 -0.0396816045264329 -0.0287962815556491 -0.000816998154301501 -0.232282442163175 -0.0742098062531623 0.0734752635475135 0.021034920145416
ENSMUSG00000020429 0 0 0 0 0.827828028067467 1.12618071532299 0.031075853494411 0.451510624471166 0.16495497288533 -0.0950365392837079 0.136139557291382 -0.556284586223385 -0.262737995423032 0.270175019590059 0.169519302598295 -0.280188786499766 -0.0695150961725254 -0.077540861530716 0.13067236476213 0.239210374143498
ENSMUSG00000020431 -0.246036421632028 -0.28312929827342 -0.5959633832883 -0.487492179964259 0.750410450522127 1.60495356342414 -1.05322317936353 0.00296722217543203 -0.0203819896918168 0.287161866941487 0.110635565521702 -0.232254572983356 -0.098868194430167 0.119590814987001 0.0147612113314301 -0.0092787830148393 0.209845877203914 -0.109967273050567 0.0516784275308994 0.119550471623133
ENSMUSG00000020600 0 0 0 0 0.211812878771512 0.491540729910114 1.20872064353526 0.148532554077392 0.329475577528089 0.442171692193411 -0.0239476603736413 -0.325073312009505 0.119936914651437 0.119656390268588 -0.0863174372156982 0.13043729732386 -0.479973693944095 0.210972494364965 0.332712414523781 -0.0588997374330468
ENSMUSG00000020623 -0.18726771223657 -1.10621881871287 -0.458639272426542 -0.131351257478008 -0.335295484553872 -0.947291396817984 -0.198974054876039 0.0180721763477868 -0.0100635183041761 0.0456697109787014 0.21019676437932 -0.0237722495961752 -0.0299653968660515 -0.115000194141124 0.156803327095363 0.0103522015080013 0.0128154296796896 0.0193576670987993 0.0472389889511322 -0.0468312084343844
ENSMUSG00000020638 0.759801125482471 1.54406278264047 1.01216693327632 0.438207458743082 0.211270428663842 0.466653637975344 -0.420761346192262 -0.0562075181032204 -0.0544800590971151 -0.104724881858996 -0.0234151741145022 -0.0528844799893683 -0.0591550750910696 -0.140636809424733 -0.18749472381864 0.0843028706033889 0.171329142051462 0.22310489337369 0.0791435832887311 0.00836892700865419
ENSMUSG00000020641 1.56702239031298 2.46223030217096 1.89830719645408 1.1198185517066 0.454703683793347 0.927074491037354 -0.281502178702374 0.0252938992440557 0.0305333905600758 0.243374945471551 0.203391837899128 -0.0661650966058994 -0.00859902648052608 0.243546838427419 0.0389097233601479 0.103922353993521 0.0144962859205278 0.178062740213008 -0.214954727821437 -0.290077896816463
ENSMUSG00000020651 1.44622291332656 2.22364108124177 1.64614998651118 1.19964462925623 0 0 0 0 -0.217342947582797 0.284508336940302 0.173304347486409 -0.542787116200321 0.146164570107839 0.121324101217929 -0.113463602484208 -0.0379942955341582 0 0 0 0
ENSMUSG00000020676 1.38246002629786 1.15983810013766 0.345381162314923 0.192265218964662 0 0 0 0 -0.0413327934144706 0.239164858053305 0.196773537893717 0.263355446299489 0.496408395318903 -0.155035012712685 0.0750336973274058 0.149843107717195 0.0396891667889968 -0.214755055008216 0.267163829593332 -0.158997691969294
ENSMUSG00000020681 -0.155620638780502 -0.377842253170529 -0.114941898838757 -0.0432763168364245 -0.0673023241584556 0.171528645590516 0.217857082989268 0.129953014006691 -0.0777617209997035 0.0658423449764823 0.151972280185444 -0.148623574007547 -0.0174431269794133 0.00179330946818985 -0.0245485894012764 0.00394345620759515 -0.603232340814493 0.00206882240245558 -0.109388189831136 -1.00255217916532
ENSMUSG00000020684 0.371184536988191 1.36824795716148 1.40199924788827 0.629944213764377 -0.513715957891162 -0.284945527246391 0.38397838660952 0.215123244734709 -0.689559784196389 0.456557485952393 -0.418523233475101 0.219510420354431 -0.338339081762444 0.166088102906377 -0.00941234758604531 -0.303363940793357 -0.181560187242835 -0.0628384296036616 0.0352548309313682 0.0898297733862103
ENSMUSG00000020701 0.985869397730086 1.51480691406006 0.79747898732453 -0.167944973785453 0.494601492474122 0.215852717246417 0.0553741679211008 -0.00976965934390903 0.0590978389393357 0.0818916364007073 0.0333881150569464 0.00364563892559458 0.026392877098058 0.109217467291147 0.118096062602713 0.0829154597748776 -0.201629132475296 0.111388365839921 -0.00777553136426779 -0.0905496735976898
ENSMUSG00000020702 0.0335940260542514 -0.401491072095681 0.183195346163767 1.3352604589652 0 0 0 0 0 0 0 0 0 0 0 0 0 0 0 0
ENSMUSG00000020776 -0.143975894938903 -0.123509427874928 -0.162113343504472 -0.0974033646860116 1.07816867598589 1.95667583489126 0.147428858437972 -0.0638295824184096 0.090610754005809 -0.0157022915241758 -0.0264891888727556 0.0166515752569428 -0.0445665844889783 0.133161579490972 -0.0738371947745566 -0.0356706070597641 -0.0175791144920757 -0.24309095947627 0.00450447849291358 -0.248383511880099
ENSMUSG00000020804 0 0 0 0 0 0 0 0 -0.97474045831363 -1.02299756356684 0.307334901505069 -0.209907946786489 -0.122656339323962 -0.259215891044256 0.0558437244612967 0.175728255179621 0 0 0 0
ENSMUSG00000020805 0 0 0 0 1.03729998765202 2.02785401705244 1.57158624864323 0.472379615309975 0.041861208008571 0.0969321687782728 -0.0715072367173366 0.0482537084389079 0.232202498141693 -0.324406419619036 0.728860162136299 0.695549772610272 0 0 0 0
ENSMUSG00000020872 0 0 0 0 0 0 0 0 -0.0563313003000584 0.00750701932194625 0.305723134752216 0.0319340305735892 0.256094248156664 0.939459517179082 1.11247537888093 0.237482445491234 0 0 0 0
ENSMUSG00000020875 0 0 0 0 0 0 0 0 -0.173581441486717 -0.215291047363842 -0.0432327345270116 0.0947794030840236 0.104087979323505 0.322377464563686 -0.365678932859922 -0.1284848185076 0.730263253119651 -1.22013636628976 -0.030483059500007 -0.757609855173244
ENSMUSG00000020884 -0.208276871973729 -1.20700132007394 -0.91587142971829 -0.739617030307864 -0.0401465998333181 0.0334602235420907 -0.135750219312038 -0.122178902719624 0 0 0 0 0 0 0 0 -0.289544035516293 0.248041035468339 0.300730711050286 -0.187787917724271
ENSMUSG00000020897 -0.0821510878448998 -0.122684672259805 -0.332322295458098 0.140017872054406 -0.176008302186823 0.096868300396673 -0.103487077597304 -1.00433628256762 0.195009459838162 -0.0179364573653941 0.0935436298917914 0.0322524296392944 0.0789785701543603 0.081659877938185 -0.120390769030283 -0.236422893386225 0.0902164504252999 0.207765854545636 0.0607601052649876 0.0673222269698864
ENSMUSG00000020901 0.731381228894916 0.833303464861242 0.587254139420201 0.287905761796116 1.51868077873858 0.784297484095109 0.236119110366715 0.0932608553448444 -0.166914266675167 0.0382239834075944 -0.0323120682890798 -0.0170267182575149 0.303623693927858 0.32614106084105 0.185024336555865 0.135377221539736 -0.0607399272598612 0.120032906551531 0.0539748796776006 0.162424717311945
ENSMUSG00000020914 0.0341259010330499 -0.161701528369183 -0.223792337865284 0.167196490559556 -0.167180561984977 0.150150227705812 -0.179773244853108 -1.17343532744029 -0.0919459611107092 0.263914295155455 -0.14602911961349 0.570306233781011 0.122488230598394 -0.0173868518219784 -0.0612821738616557 -0.219138619435524 0.0707493309346216 -0.0568304985773723 0.0134197591008093 0.100695189395352
ENSMUSG00000020916 1.12119234961328 0.978199752571785 0.334284860419331 0.115611386685155 0 0 0 0 0.0683177676634254 0.0885922688304044 0.053027543559663 0.35380676853749 0.0988757967491149 0.192722290852311 -0.0841611214579634 0.0142480495263241 0 0 0 0
ENSMUSG00000020926 -0.0839299686311574 -0.108739479253961 -0.00269684999877764 0.20707943844675 -0.208906134965986 0.299716950820626 1.2333040613866 0.567228942693024 0.184280183199686 -0.206708065797794 0.269613465437517 -0.187520204354367 0.0195795312308726 0.163297268725991 0.274551599206733 0.000183050906695431 -0.100771045484121 -0.0697783860776517 0.0920809873538388 -0.143182939676588
ENSMUSG00000020950 0 0 0 0 0 0 0 0 0.262974926543532 0.938481305921702 -0.696915443371519 0.399622209307017 0.0533830968853382 -0.0732492527533821 -0.0398891812517173 -0.42507573381943 -0.433985923416293 0.502408164689175 1.03691086556697 0.311841543140798
ENSMUSG00000021025 0.911594389529547 1.01410833689397 0.720276697014118 0.360413988816759 0.557348678882237 0.29948125748176 0.171380955191231 -0.0363209419429164 0.0735050796762441 0.224088450318724 -0.0375809661535436 -0.0173669616025688 0.0653118859411041 0.176453206291712 0.042373657761679 0.0150597389470661 -0.0373007211120889 0.198834474386768 0.00112900858050536 0.0859002579976219
ENSMUSG00000021091 0.351436079543558 0.631232097773261 0.950273740764205 0.697725668474975 0.944528250621456 1.26653372190052 1.36568984534541 0.863921149490442 -0.0378666112878661 0.0378024585097219 -0.123281617555299 -0.06849834591726 0.0902869750950783 -0.000532401312451317 0.328351328587912 0.207803356646296 -0.340212879185126 0.295851906611715 0.23602966633609 -0.212267228359196
ENSMUSG00000021123 1.22331173906185 1.19859988341584 0.446951249087829 0.217862677121262 0 0 0 0 -0.170315908832415 -0.027052860570529 -0.00895050695849972 -0.0708616214397206 0.0590735160282976 -0.0994693554398351 -0.0170474334993448 0.0722632694796338 -0.11045170929584 0.0774613862438749 0.0554208156326002 0.113333552265833
ENSMUSG00000021125 0.947904608231224 1.36197688554092 0.952490255998982 0.610605634349645 0.312451085589272 0.0890736307503173 0.0553244749794184 0.363337278254715 -0.0393342429230406 0.0949765846781672 0.00268240418914678 -0.245623809784553 0.165782193031046 0.485694892841889 0.411034810934306 -0.0878661112578344 -0.254064814375659 -0.261344000211762 0.165986800064712 -0.330080755850459
ENSMUSG00000021198 -0.606181164137195 -0.862092818944785 -0.302483142289484 -0.260893530218508 1.20978854534341 1.30767766004748 1.60546083781397 0.840364153576012 0.159539506396881 -0.0723642613961607 0.322054836614522 -0.0270867631715939 0.106902041549191 0.265653210432044 -0.37588165586656 -0.0515056271403499 -0.283785155688922 -0.284787408138081 -0.319972083203575 0.192191675734385
ENSMUSG00000021208 -0.271434073419132 0.385808961505471 0.664229432701683 1.01094810080087 -0.0313276863798255 -0.0876355038941316 -0.119889580990956 -0.163253320114722 0.143928789179455 0.00365770591350069 -0.0655507405753662 -0.112644317255671 -0.10628797920511 -9.71543420005638e-05 -0.0147213541703452 0.335266985264556 -0.588587206061438 0.574252094402832 0.417015360697049 -0.506439958107779
ENSMUSG00000021216 0 0 0 0 0 0 0 0 0.155075548128787 -0.151740819150975 -0.259140099253138 -0.144845013263985 -0.0527957065866862 -0.254435880637035 -0.330615541977646 -0.604740716078351 -0.750882150842828 1.03973309784202 -0.49577960537333 -0.550941721931997
ENSMUSG00000021278 0.948613939950952 1.03385016764056 0.557303170919397 0.842466458907168 0 0 0 0 0.161376945751511 0.124513011226802 0.205064850488111 -0.339656595560681 -0.43782353849697 -0.0299601248283402 -0.499632040848157 0.35295944358218 -0.745779447536603 0.30013541092363 0.139678173562766 -0.342096333343941
ENSMUSG00000021281 1.75449478023774 1.6269621982998 1.09711070062228 0.651497903474865 0.744185798349104 0.0542669153996037 -0.279498793565425 0.106945757086679 -0.0300508656716203 0.164580061755848 -0.0224434488858615 -0.0688224773243938 -0.0466056875599557 0.150420088527512 -0.0070021626842853 0.028976528394692 0.0655717251678262 -0.0276948477618141 0.0720197106235908 -0.0579066593993058
ENSMUSG00000021322 0.782420881343473 0.860974045053101 1.10052163183114 1.08452744346149 0.896231668352991 0.671084687806748 0.440592404842143 0.12983450360271 0.0880347869030038 0.0784094075513739 0.574897904743059 -0.338085453539987 0.0478157022796929 0.151812446900142 -0.00855028152216869 -0.146125190618573 0.0253036522004643 0.169304487114318 -0.028910129684108 0.0115034561710138
ENSMUSG00000021345 0.488429553464874 0.16173806163776 0.0660008106171366 0.442345109473308 0 0 0 0 -0.0546310033987151 0.140914110131788 0.00897059655738663 -0.197458598662229 0.0810567736107535 -0.0218723146185855 0.119915169737464 -0.0668642127363242 0.261034067024733 1.04752238314967 0.343913919700425 -0.276774887399
ENSMUSG00000021453 0.83987771370362 1.26280254494356 0.817115190882298 0.391018422605937 0.754729303452922 1.58321422264967 0.602529548743602 0.527676134469107 -0.0303386761308645 -0.0553568826746202 -0.0189034862950812 0.0202639641237766 0.103403816405091 0.0290315957747013 0.15185088000932 0.0467997732592169 0.0491383196246719 0.160442122424106 0.210513310136621 0.0234826397794254
ENSMUSG00000021485 0.0646568782121747 -0.309258838428791 -0.506831867383986 -0.00269781514475821 0.00581743869961554 0.199516662026564 -0.254448588319659 -1.05584981931499 -0.0816711208093173 0.0198794286880582 0.348002136737621 0.636272706444254 0.0162527870661771 0.117470165612234 0.211800903359569 -0.182224131153848 0.0916038059946934 0.206437337724362 0.0160339035909839 0.159683608933184
ENSMUSG00000021492 1.02895077835376 0.843159995956946 0.753327657367585 -0.225279722062037 0.00319302803697045 0.0684069276931721 0.0070079170143286 0.0526060423383301 0 0 0 0 0 0 0 0 -0.0262541751191618 0.174487164727742 0.0073185476012307 0.0156792656466505
ENSMUSG00000021573 -0.414578006420205 -1.10589220020558 -0.582809305240392 -0.326463098074198 -0.169140873864723 -0.922014915242077 0.241397497333419 -0.0491101683273975 -0.0265540259136724 -0.0248692546476546 -0.314633254167556 -0.113888249895864 -0.179826855644138 -0.0894506848889658 -0.254632896544455 -0.18702152721829 -0.0069029262266833 0.0569066113537865 -0.194458815284891 0.0665128037482137
ENSMUSG00000021611 -0.329975875752002 -0.671929990858982 -0.230933869591451 0.0949671177455372 -0.192262770068263 -1.03995861420974 -0.114861398121174 -0.199196714573904 -0.0788872352887797 -0.204869113726069 -0.11581418013965 0.185928649784183 0.402783104363134 -0.213434075519866 -0.349575795122174 -0.0218077469995623 0.128009188115927 -0.139860372422949 0.0502021729074044 -0.154069734294178
ENSMUSG00000021613 -0.299574249008511 -0.424907241771637 -0.13451497787291 0.182897695424636 0.644516276800114 -0.466962253087212 -0.908306324815195 -1.41580776671789 0.440458330897954 0.0556439109117746 -0.161567100917489 0.437497881072125 -0.146306650262103 0.00035936964869673 -0.0948716243723271 0.421619797204982 0.0404876390114988 -0.167292281951164 0.0141300460362676 -0.595041161935153
ENSMUSG00000021614 0.825231215959282 1.37835079942585 1.02382308791944 0.755542799045237 -0.316998438433182 1.08580179901745 0.763714251503773 0.100736619897126 -0.0177278252716999 0.185740678573831 0.0768071905218938 0.17434743675205 -0.243859042968901 0.0593884517754591 -0.171873669276321 0.19889846074271 -0.112636846366415 -0.374389714819242 0.295699739225154 -0.132268390033648
ENSMUSG00000021622 -0.0966551877056583 -0.0242890756967151 -0.358533430537532 -0.173631507585087 0 0 0 0 0 0 0 0 0 0 0 0 -0.756449073774281 0.683218621360018 1.02116045736216 0.577499061421305
ENSMUSG00000021640 -0.211816431252209 0.227632116504205 0.804351773095412 0.237152324161742 -1.51436096331959 -0.109824244093054 0.49893560544855 0.412975205390853 -0.0437986616004988 0.109931093397078 0.319862269700911 -0.166928574196106 0.133817943884534 -0.504815365072562 -0.206789363807294 -0.072002467260979 -0.435061342713232 0.997949162570943 -0.302320083304545 -0.985989986150374
ENSMUSG00000021697 -0.144603779325373 -0.567786420989923 0.0187450724090303 0.171382381733639 -0.333451785657286 0.652380017858905 -0.31929905545057 -1.00263368184599 0.739511921445867 0.422806851514775 -0.449752606386753 0.335181710814678 0.220655288706333 0.083621727111331 0.340325914324044 -0.883457438233739 0.0780034921584322 0.15450180644504 0.0912477961049075 0.163648821378624
ENSMUSG00000021719 -0.262532104682736 -1.11366974766134 -0.449562016257266 -0.166072423199616 -0.100498948511891 -0.453002472424094 -0.102378396152573 -0.0436425875940591 0.0629163929046908 -0.0836409290590552 -0.0301246250665262 0.0607442860234823 -0.179214447852806 -0.00574700272018226 -0.12372532295612 0.0530649128405749 -0.00366115879670178 -0.134661327566385 -0.11863149176005 -0.0169384707158483
ENSMUSG00000021750 -0.00892015393493281 0.257831303411955 -0.00854857102879666 -0.166670803231566 0.033925814858667 1.00333907206239 0.678339795132037 0.0268793068801046 -0.145459005277815 1.02754465022626 0.534568180650115 0.438361790193581 -0.0543006355779206 0.749358285834332 0.341706715466498 0.056219423182831 0.29054381808106 0.341494364505305 -0.081467596788902 -0.168843850186923
ENSMUSG00000021965 0.110186284754979 0.282932048209541 -0.350803659547313 0.0449354422633834 -0.289680690127233 0.159632774934051 -0.210159344408975 -1.27041556962196 -0.0891486432545986 0.51873127943731 -0.00382838750497342 0.677019940425349 0.256777207812696 -0.0331112940787037 0.0539285602263657 -0.187936862878423 0.0955142693724647 0.0644103376496246 0.0384520666334725 -0.0212953122156019
ENSMUSG00000021997 0.856435534196017 1.18714025834483 0.825827121516462 0.483180930060058 0 0 0 0 0 0 0 0 0 0 0 0 0 0 0 0
ENSMUSG00000022021 0.133931484241908 0.0563104514735005 -0.0777451240861263 -0.0198647090102278 -0.204032930612053 0.295868939429926 -0.427625400184076 -1.27653027181899 -0.0179837973042046 0.210995255478908 0.136551204882648 0.0153301412278814 -0.113868240753092 0.187458093299548 -0.17927355419923 0.0606455713110369 0.0502449856952549 0.0937729881546595 0.0187730349245595 0.000750406468555831
ENSMUSG00000022026 1.23076351324667 1.32329766110833 1.51968354335781 1.12302510334173 0 0 0 0 0.375321504502863 0.656650508586337 0.482159149347897 -0.0618550423004288 -0.434901740491402 0.621286778779473 0.204405760324721 -0.0951139433730537 -0.0865642208690814 0.124160085811785 -0.120003285389517 0.0869236233333126
ENSMUSG00000022032 -0.322735026977868 -0.436245374212613 -0.782765413018411 -0.257901058351371 0.119125094010866 1.39162702259556 1.53649376543313 0.827744469378678 0.0737327904384652 0.0306473287493181 0.0232256295439313 -0.0103853259231456 -0.00762956171827461 0.0182198641099352 -0.0381169713715711 -0.0844390069321644 0.0542797087523387 -0.429660121029444 -0.221836818211314 -0.00993446550101558
ENSMUSG00000022033 -0.00596547411344001 -0.311839781982333 -0.473758656045198 0.0218419132232523 -0.0827802931396614 0.0585232810147381 -0.304460748308331 -1.2228371798669 -0.491097258712981 0.0930627959119345 0.541693265479429 0.347498896601714 -0.01689179321874 0.0379116898704274 -0.0431498052553528 -0.126088068797927 0.0380409781935805 -0.0859518667302474 0.0291273617125007 0.0512033658628044
ENSMUSG00000022034 0.0149310832539027 -0.24092810311285 -0.785672909258292 0.238304833296302 -0.219238968375507 0.424026599985592 -0.431312050661195 -1.22826174968083 -0.0939751013173368 0.606331755589996 -0.0178843816382346 0.169893390401865 0.106362575308724 0.0119776119010816 -0.20573450575934 -0.06124653057482 0.148911734180368 0.222450661521466 0.0649719210018225 0.0716234749564157
ENSMUSG00000022094 0.65387217522807 1.57931215359987 1.03232426747896 0.556852596963434 0.355822309842048 0.533992776694465 0.0999666943384975 0.0251242660998362 -0.0264628016591332 0.211722088057364 0.0399354216088298 -0.0757632961677194 -0.0786812952467675 0.0663647692465137 -0.00073048359034858 -0.0599350535093067 0.00398763009921053 0.171968913739716 -0.0296163460565893 -0.136214155416355
ENSMUSG00000022097 0.00332106914036433 -0.177808237528191 -0.377153013723261 -0.448422181959611 0 0 0 0 -0.268398778480967 -0.300432504838107 -0.391207064968161 -0.301103372787427 -0.20697271096242 -0.0017386406374289 0.00235917315211823 -0.124182526219941 0.168222184037859 -0.658221340867844 -0.320009544827796 -1.0897751135811
ENSMUSG00000022126 3.41201012817563 4.29119622469651 4.22234727959282 3.02909448083884 2.80647942319381 1.81228047040044 0.961427817533797 -0.196629628137971 0.402171456857892 0.285282134375718 -0.0600891459755513 -0.176150723783228 0.838049293920542 0.40990810419175 -0.16930775519696 -0.083302681364712 0 0 0 0
ENSMUSG00000022146 0.749887967858342 1.13112729479671 0.558795420114586 0.24526849138317 0.393771844088179 0.64448250977511 0.372162931055908 0.21088435932937 -0.00936564184508817 0.137476322674295 0.0192139659657834 -0.10538730559769 0.00532865582892572 0.127178694771128 0.0708577636299953 -0.0128572552044485 0.0188145432021356 -0.278379551866205 0.173969762732335 -0.0967623897806395
ENSMUSG00000022218 1.11316124280756 1.74520795763935 0.961081831673939 0.614877538088824 0.930633674497662 0.566343239431538 -0.189682583287259 0.350694906336009 0.00184277681790828 0.126225236642818 0.0152752004289909 -0.171143060738474 0.103890335520311 0.423901218658554 0.0475590735298189 -0.0526895678336587 -0.0488853241289803 -0.12299416020485 -0.0809446999804461 -0.102806860589955
ENSMUSG00000022245 0.700182724140021 1.53870325250245 0.360873380945859 -0.0810748632867252 0 0 0 0 -0.0708305854964341 0.316276909163362 0.865807003905911 0.108259637362225 0.281983569172242 0.0392705871093928 -0.0464761311924694 0.208968426931971 0 0 0 0
ENSMUSG00000022286 -0.29500650632788 -0.159105720864019 0.0335535990345354 -0.00195428758726071 0.558807993539332 -0.0978496705777179 -0.0705440542963509 0.234687045601378 0.018986435017325 -0.0592804607613443 0.0808628297273673 -0.0938729344996205 0.0275579477847101 -0.119370308952311 0.0930705510443348 0.0337236717369853 -0.56240204803195 -0.52375961936586 -1.03502949027483 -0.173197354765153
ENSMUSG00000022322 -0.0738890218364036 -0.0367412380920702 -0.20957623342797 0.145241350032726 -0.191130545594944 0.521735979096311 -0.197331736882883 -1.17115031084855 0.0963128423960605 0.275718284921431 0.0417652208647345 0.424498304525231 0.124542186807082 0.0385336919965899 -0.169715536089619 -0.310488415980565 0.050392286387378 0.0743160352329349 -0.0252415654991171 0.0285624358333024
ENSMUSG00000022346 1.0431628592452 1.24382998239861 0.620905332921203 0.264792914550975 0.00745267748914162 0.474912267370687 0.362236104906764 0.387958030480712 0.0481129094180888 0.218024091100099 0.109880659673292 0.159866214810092 0.258848515393642 0.589812325198081 0.0898015077018393 -0.0917913352663784 -0.0297436567653447 -0.0441458485493209 0.103193283226934 0.0327813860055312
ENSMUSG00000022367 1.76532642231389 1.43744092061679 0.840332190725547 0.618847516686416 0 0 0 0 0.514201934427447 0.295034548148459 0.329538166630641 0.187103866677512 -0.331680545097778 -0.216024874603659 -0.202822667225131 -0.00786605634250016 0.133448659513817 -0.35082460630669 0.05274895555601 0.0408746846343628
ENSMUSG00000022435 0.0221226660454003 -0.225237224508383 -1.28863207154673 -0.168427081562877 0 0 0 0 0.253884270523548 -0.17926809301764 0.148014564595207 -0.0500593412686552 0.0528481692556379 0.134066058039222 0.125080558549621 0.0369391450105747 0 0 0 0
ENSMUSG00000022483 0.376117703961627 1.28517664640513 0.0901358774800144 -0.583205694392443 0 0 0 0 -0.0316128529436353 0.69715269387356 0.440160673767101 0.948020265952464 -0.251673143688736 0.175146211591075 -0.346190257141976 0.050100164964876 -0.512693540527377 -0.300739799602204 0.550188284873267 -0.214942260531856
ENSMUSG00000022500 0.846442410355808 1.12081629711478 0.582056022427856 0.350786613602524 0.705941555769285 1.20576174053176 -0.0321512336199827 0.171159667263595 0.0106476784796941 0.0911314260196457 0.0123500709632028 -0.0468590892260439 0.05437284332939 0.198840819928008 0.221914306461846 0.0497886730355807 -0.0127752562300821 0.0518883728145681 0.0138179642336337 -0.0128164928475879
ENSMUSG00000022508 0.185598941313204 0.289854727225454 0.107013326739457 -0.02999058275562 0.42408909661147 1.25540963173252 0.0541060652523963 0.00311678972881204 -0.00411252830817091 0.0963800510094808 0.035396631767824 0.0248502412852438 -0.00172871509487477 0.0138502355436572 -0.12004915589383 -0.013136815588379 -0.179379392826152 -0.0909981478582225 0.111318935042936 0.122970963574361
ENSMUSG00000022534 1.69907664343273 2.47634606340075 2.42575649367726 1.52080181694896 1.56563641486427 0.981081480992511 0.292457483630999 0.483105765990148 -0.198420260422135 0.279590771809891 -0.233471913979655 -0.234129644050792 0.448094428534805 0.914448721776264 0.339867537497691 -0.0588710547464025 -0.131035815601018 0.191416379005397 -0.11742553607296 -0.145980146125465
ENSMUSG00000022548 -0.0294286868381772 0.767628396747094 1.44703334340975 1.06011682020564 0 0 0 0 -0.367606803862777 -0.266017894055174 0.732732700527296 0.368904974538519 0.0788132426559523 0.208513403369175 0.0513467422058696 -0.0974556050580301 0 0 0 0
ENSMUSG00000022582 1.82157354695146 1.67717887541538 1.0082474382828 0.621663727829006 0 0 0 0 0 0 0 0 0 0 0 0 -0.40035288610096 -0.123115112183048 -0.536086300676454 -0.01383111835324
ENSMUSG00000022584 0.813850362536751 1.02972765723659 0.654053206506226 0.502664275466016 0.475263286321888 0.884396491731653 0.673405484213289 -0.148022989007973 -0.0546882652593231 0.193976619587993 -0.111436073802041 -0.511948818467596 -0.0913407647987852 0.459997993954718 0.129461918658221 -0.202272577457531 -0.0898403290400943 0.292611748389114 -0.0945812066306547 0.0289731669411311
ENSMUSG00000022586 0.866097072114028 1.874403293297 2.40162422230749 2.23052250394133 0 0 0 0 -0.0538515142828424 -0.00470467272978513 -0.0176743890860978 -0.201733772466389 0.310437845134 -0.203180858884111 -0.0551018673208623 0.481382052172564 0 0 0 0
ENSMUSG00000022591 -0.309917503214869 -0.929777260922035 -0.441557176440182 -0.415732181202095 -0.897543400021992 -1.22668882621571 -0.389177930329483 0.35500534106396 0 0 0 0 0 0 0 0 -0.0789105115979873 -0.405518691933741 -0.10851100688245 0.0967558093060523
ENSMUSG00000022622 0.467211757564849 1.37218037557247 0.393019320416844 -0.402509060748802 0 0 0 0 0.254024636331949 0.950443566875587 0.496483368236474 0.138409985629873 0.211694996590264 0.39299436538323 -0.00369435530724832 -0.297797535335839 0.168123112094886 0.943659436214205 -0.0344813878497244 0.0185610394232104
ENSMUSG00000022651 1.96232082106308 1.61619279894729 1.19258409676502 0.614915096887326 1.58637063649485 1.4516617518911 0.773409868895708 0.681188892452579 1.23883353155183 1.10373138772598 0.786009808261025 0.783286931592663 1.23013074542988 1.1439546097526 0.823108178111538 0.410447076434887 -0.202610280655719 0.0862278074551984 -0.0243619961632877 0.130947362295545
ENSMUSG00000022753 -0.579511878843119 1.20653486251209 -0.00622447646931068 -0.133906975900137 0 0 0 0 0 0 0 0 0 0 0 0 0 0 0 0
ENSMUSG00000022758 -0.350551694216408 -0.484083768368265 -0.43266698935548 -0.349121278146872 0 0 0 0 0.0238259600680748 0.0911162609906634 -0.0113328129953833 -0.123170185210232 0.0331303121234958 0.196341672276288 -0.0463915772518788 0.0534922342583494 -1.10243614012216 -0.16074073579098 0.108726803059655 -0.0398349658082614
ENSMUSG00000022759 -0.307734801058772 -1.28554270912084 -0.368683399596398 -0.272053171638154 0 0 0 0 -0.382945925616368 -0.540844696583549 0.658396771511593 0.396457342156657 0.226922207030176 -0.170794952696161 -0.048072416943732 0.161672562938791 0 0 0 0
ENSMUSG00000022780 0 0 0 0 0 0 0 0 0.162911053123663 0.0254769267950135 -0.0674326960388949 -0.108660915377868 -0.228500837924298 0.139964289982193 -0.410295099214475 0.265631925464056 -0.571330349180634 0.816692293076682 0.555354997582246 -1.01373973640113
ENSMUSG00000022824 0.419401955661134 1.13048685979714 0.275358604085791 0.0326379453557782 0 0 0 0 0.0769176309498014 0.0772907744828244 0.109355814357658 -0.261471563140406 -0.0473325188394274 0.00821389219581967 -0.240447501486746 -0.082087567079118 -0.469594313346165 0.581833950306749 -0.048697552743795 -0.419310259490254
ENSMUSG00000022842 -0.920840638638678 0.025840643996506 -1.25260510864609 -0.86667737444077 0 0 0 0 0.243885178524572 -0.0451242136491212 -0.267844249684125 -0.0479509279345639 -0.429431650388837 0.165525016799382 0.0809300415556725 -0.280277359919845 -0.309229120352404 -0.337889863869791 -0.149799698158301 -0.162018061444486
ENSMUSG00000022876 1.14501991014252 1.19313313174205 0.961370225462267 0.719108690161114 1.33748297042729 0.0521976952659349 0.180436159875742 -0.0496051873534493 -0.203734057804895 -0.0529716120698928 -0.00711506711957616 0.12985611247428 0.375386197189617 0.0469278298352393 0.161484550842899 -0.242810773972206 0.0966280330798609 0.314936542763733 0.0743829137352757 0.0172514108330619
ENSMUSG00000022899 -0.0323985831678568 -0.227282355932353 -0.219102888897279 -0.121290855002469 0.206657828008473 -1.09006108346733 -0.272520029676515 0.335692190751163 0.0795376333238499 -0.0493268658795365 -0.173534001461216 -0.0568046773475663 -0.121078954871513 0.0153532609431782 -0.00574003657538642 -0.0718719172980952 1.17209858698824 -0.331539150467121 0.883829100882112 0.293404664434659
ENSMUSG00000022906 0.607211387800344 1.09483426200462 0.660265621384834 0.332990659849315 0.242303731042886 0.42369453210505 0.21139752425059 0.0084405485411485 -0.0028957221126692 0.00356678105108818 -0.0876250273428681 -0.122039826086608 -0.0230704103879189 0.1049865544534 -0.00791077558762682 0.0646834740439396 0.026048911262207 0.218470495285333 -0.0510875797192144 -0.161516264386088
ENSMUSG00000022935 -0.231342710284078 0.319343218431992 -1.1080204999913 -0.51642254646921 0 0 0 0 0 0 0 0 0 0 0 0 0 0 0 0
ENSMUSG00000022951 0.805948270593911 1.04818401396188 0.266743283092237 0.0978138460210768 0.898444807442978 0.351143350125203 -0.386260315593337 -0.0162212663800038 0.0154691208868235 0.0768013634395213 -0.0430524609621614 -0.0640405376684818 0.038760982072903 0.130860339682083 -0.0105294650712603 -0.0677079766402374 -0.0245873878263526 -0.0437731172641728 -0.0500674333458434 -0.0263581995367512
ENSMUSG00000022993 0.309446685602926 1.06710162713588 0.84717776312495 0.566752026534119 0 0 0 0 0 0 0 0 0 0 0 0 0 0 0 0
ENSMUSG00000023013 -0.429467839933838 -1.18303178063533 -0.127227227563865 -0.241302595925556 0 0 0 0 0 0 0 0 0 0 0 0 0 0 0 0
ENSMUSG00000023015 -0.00305305897380426 -0.0681205253648778 -0.180788493541316 0.0247361371555416 -0.11657044123794 0.281274961462346 0.0439345915494672 -1.26134167014276 0.208293140701919 0.164102597800284 -0.270540342879251 0.244103517306619 0.0873853666450721 0.0185187608572457 0.0170889937341479 -0.180565216646776 0.112971485854417 0.151844300296928 0.0618216485702105 0.0379937003699999
ENSMUSG00000023045 1.05095876252958 1.70502229016833 1.21930018685196 0.909047386373915 0.163623151772667 0.537597333148557 0.217782930786825 0.0245190803203591 0.251359164001139 0.133666856617297 0.091504593321067 -0.0456713178242032 -0.205627051534996 0.203156224363584 0.241658252647544 0.262133006867124 0.0277792300904727 0.200316819433589 0.0978885750622294 0.0206541064244749
ENSMUSG00000023067 0.373575022539634 1.01736749957769 0.410909362851206 0.12232151920683 0.102388243824092 1.38592124883946 0.251717090876942 0.188270175004776 0.0214569091226629 0.102071026230677 0.0183374416400386 -0.0268045966389985 0.0603883215483698 0.484742104828975 0.318565975993768 0.0200127550599726 -0.263812733086126 0.485932001976593 0.250694364664732 0.0688080035673831
ENSMUSG00000023078 0.532976016298173 1.0400307217346 1.22310048457223 1.11710736145627 1.33937391954349 1.30478238017132 1.107058205283 0.097788678895177 -0.447413022326157 -0.161648677639461 0.243448186080224 -0.0714450175165319 -0.380840002437491 0.0493790996142093 -0.109318506811904 0.0556462527278724 -0.306818855542116 -0.286626113363163 -0.248031939958421 -0.755271998343401
ENSMUSG00000023153 -0.481546240779425 0.110773947195681 -0.213441347509348 -0.210857505307125 0 0 0 0 0 0 0 0 0 0 0 0 -0.296542801047835 1.12839549969339 0.817469943078712 0.108994733091639
ENSMUSG00000023341 1.91772460544171 2.46355280974373 1.55148142679502 0.541584573197945 0.999937699709843 0.631056810196891 0.0272945463751129 -0.193436752290662 0.059165070307395 -0.15488250522466 -0.0369194661746091 -0.173739439125817 0.21391940025671 -0.0010466276232276 -0.0163811244897946 -0.0331996751991143 -0.0885838227511772 0.473320913214861 0.0728536184822545 0.0213611629164564
ENSMUSG00000023473 0.966197259627026 1.50559609858153 0.604816944552068 0.173969876212862 0 0 0 0 -0.0456476399724242 0.476274630128876 0.406458822424235 0.199694647987993 0.112360926169632 0.196187281878148 0.368221596886581 0.0189053348814263 0.0312335725409397 0.490038248533499 -0.175218648426212 -0.223476803209862
ENSMUSG00000023800 -0.191980103559148 0.364372545399956 0.25802807200416 0.0396391053716523 -0.260029834399127 -1.26072300803712 -0.361600110205061 -0.269802853043912 0.0505553069795587 -0.179499759650567 -0.0567146767828306 0.15107285185871 0.0405672944273652 -0.113939318361492 0.0912801479030661 0.22710526659302 0.0837473799953867 -0.0423843733807456 0.0533036610799818 0.0465937024465332
ENSMUSG00000023914 0 0 0 0 0 0 0 0 0.0746716155059728 -0.267443410848349 0.0455150582171319 0.0428327849491881 0.260157320420748 0.151490402789169 0.0653343776801805 0.017142924161275 -0.762656332316352 1.07187125531496 -0.292712931488183 -0.843141206632888
ENSMUSG00000023931 -0.0214173913484042 0.0861842016266005 0.00836814407935258 -0.157514138865389 -0.228297184695289 -0.62113087883549 -1.07729766615686 -1.09563990125807 0.117958493760864 0.382202057940375 -0.0148083702003327 -0.0301888199410691 0.0325318720419337 0.524759978197665 0.0394383435830345 -0.0390599245494951 0.0736092174242712 0.14917548327489 0.141474735133328 -0.150121695375568
ENSMUSG00000023947 0.965670679351436 1.18530816419261 0.960071877813794 0.610807510750504 0.921208584507046 0.20900633242061 0.0208462135288052 -0.177106414993395 -0.0733253846817447 -0.0690519470074531 -0.18182552945937 -0.0796903115539416 0.0921397786756594 -0.249108198950159 -0.183514944738532 0.0529158666777342 0.0933800197746775 -0.0766707276253135 -0.0808081404476992 0.0767854037713536
ENSMUSG00000023968 -0.49464711892645 -0.551600342767486 -0.39682598588938 0.0767987464970882 -0.647143671368737 -1.22706552899176 0.529507460166037 -0.0256564885769405 -0.0626211884160992 -0.490264074643118 -0.0710241095279864 0.708439044784644 -0.196937244131424 -0.433424916677657 0.0552098558096812 -0.178972535850457 0 0 0 0
ENSMUSG00000024014 0.932497660939168 1.229708349819 0.931704529637736 0.570711683635291 0.575940989354633 0.200437728728483 0.0255355949730337 -0.0976893192274131 0.0349663550436056 0.0990349420713832 0.0454485057087502 -0.0595181031830324 0.0790693888255127 0.21103524264498 0.106001240871348 0.00848449405122695 0.0663626449895187 -0.0602177453949644 0.134465174088911 0.142860354483509
ENSMUSG00000024027 -0.132532412102371 -1.05011237562048 -0.510987051590456 -0.200345532684816 0 0 0 0 -0.240266756283611 0.372341498746991 -0.804772834059585 0.0529774230279056 0.00564218263914282 -0.324010437455116 -0.812837726738365 0.472549390728655 0.0893298725871961 -1.07726936342492 -0.958888394712603 -1.18089816635949
ENSMUSG00000024056 -0.0424297815639584 -0.153777463211023 -0.228919808233818 -0.0389959522704037 -0.0163550257499601 0.0382411066099001 -0.0983608460077688 -1.24791616046002 -0.157333298554203 0.128111331731144 0.222005291034294 0.200553321175456 0.116515780388336 0.0276125050801094 -0.0131717228150805 -0.157947374659975 0.149573985417564 0.147775541191576 0.022640153492232 0.115331979118828
ENSMUSG00000024079 0.543091371729815 1.23926965899201 0.6629342030783 0.386832563053188 0.135350758665623 0.325647887763415 0.103277369237293 -0.0646218503570004 0.0215746621240628 0.149633229749558 -0.018265930086374 -0.115782548870876 -0.082292258854446 0.32146297585222 -0.0143846473812405 0.0254775374180415 -0.0121835862947468 0.37009498647981 -0.152372347490095 -0.279603636257699
ENSMUSG00000024107 -0.545023342283614 -0.679432227104166 -1.043469302542 -0.941118304441516 0 0 0 0 0.469659141241028 0.0563512803220881 0.065899490174117 -0.00462992193830017 0.0683331793255748 0.685960275223749 0.113669921167133 -0.155395022552731 0 0 0 0
ENSMUSG00000024112 -0.383202836777984 0.257113297621857 0.0663256956947913 -0.361367260840507 -0.629408226729506 -0.471031984865378 -0.621593289714275 -0.686409546055699 0.220861989900437 -0.0860010830392005 -0.413697728613263 1.10729495647371 0.152330975010533 -0.279221545994761 -0.436874217846259 -0.213349419826202 0.0655316964433336 -0.0452322968281416 0.175104266015087 -0.0096276857476268
ENSMUSG00000024175 -0.381373904111155 -0.468617264755371 -0.0562669180780299 -0.145824265642487 -0.0201782623287679 -0.143633537131947 -1.02807778598635 -0.821053280252991 0 0 0 0 0 0 0 0 0.276321829394954 0.834997251802172 -0.243142140320003 0.460607353058473
ENSMUSG00000024349 0.832724958601039 1.00817933965937 0.703065175345037 0.367134001099436 0.600901542203256 0.214506536130372 0.508566016308899 -0.0280098072319878 -0.0211860835213128 0.0187596236357058 -0.0778408043091955 0.0338903686717164 -0.210331290559481 -0.198892591891491 -0.0402595025623673 -0.0255105317455699 -0.0279302663878996 -0.127077334295399 0.0597880869235568 -0.0176746174531591
ENSMUSG00000024365 0 0 0 0 0 0 0 0 0.00987354931114211 -0.0399062050276815 -0.298902915092553 -0.476996539074947 -0.140365930071198 -0.0736616741082666 -0.0743504250788426 -0.0136656456824844 0.248524337582215 -1.816090077541 0.20590530160284 -1.01778418487429
ENSMUSG00000024401 1.96458255208062 2.20356508412412 2.38912900966877 1.40498756602716 1.58007738025172 0.93960127341002 0.120750453984515 0.115079219035221 0.0258416024900952 0.0570213699952501 -0.013969046090685 -0.264094651678993 -0.331404406981976 0.170840514749203 -0.0708796311021615 -0.299169009932924 0.082882808828467 0.360482360971735 -0.217463025401758 -0.0173962481664056
ENSMUSG00000024409 1.4001581940434 1.27181605077435 0.026650406782061 -0.110062143802691 0 0 0 0 0 0 0 0 0 0 0 0 0 0 0 0
ENSMUSG00000024440 -0.0959629665488935 -1.03371060201231 -0.302381621914078 -0.171125309619788 0.0470944286108975 -0.586035393695655 -0.163583671171015 -0.0998705627946442 0.0542767714234058 0.00509063052483785 -0.0140876036339811 0.0322270004738227 0.0243064670709127 0.0897496691118969 0.0770965419861907 0.0666613248505267 -0.0618198423676759 -0.28257837996962 -0.202154196856846 0.00925641027368868
ENSMUSG00000024539 0.707231747654988 1.0290201718321 0.595485748571477 0.274940359247651 0.69514723285162 0.718981684867699 0.100260433251816 0.0639966382078366 0.0211313290408866 0.156396620233564 0.11937478761756 -0.0439200742565595 0.0383099900708715 0.205549873938788 0.120609550775494 0.0345236064889058 0.00139725468459096 -0.0711147537747647 -0.00661818473166889 0.101878924052558
ENSMUSG00000024600 -0.265837445852758 -0.483952446576586 -0.277149976755369 0.0576093363694333 -0.570522759793247 -1.07546864065012 -0.479721457966567 -0.477490166172957 0.022151886099453 0.160467690321582 -0.00507344613336735 -0.0316230368391331 0.0131563878637055 0.0917257883901189 0.0852728957702798 0.0863787697501409 0.20615003415714 -0.904239902009442 -0.185212273041386 -0.356374074180437
ENSMUSG00000024619 0 0 0 0 0 0 0 0 -0.0824976997384517 -0.0644556019805747 0.350956979166344 0.237751123714045 0.161847256747499 0.0734162623571514 0.0670602113823354 -0.010616823128047 -0.456222531061065 1.25994551203606 -0.646551180935321 -0.373004543333105
ENSMUSG00000024653 -0.00895258957145437 -0.0715556223420925 -0.0998180082773204 -0.265913057331794 0.470906524797247 -0.396501181009493 -0.387631050323019 0.257919963525524 -0.0423682035202124 -0.0101678059792955 -0.0936186800055337 -0.0751452089884487 0.0754670138022461 0.0624065062042285 -0.0379197007134954 0.522172063118294 -0.245722364148564 0.990696425681251 -0.31485150949673 -1.16883205048752
ENSMUSG00000024675 0.738814942516983 1.26677366348956 1.22406067424889 0.68028865224552 0.476735952376657 0.0438712612540463 0.0114688807243802 0.000776056888049669 -0.297501212212409 0.0415214290180835 -0.430763433465614 -0.21008657035571 -0.344689531262001 0.251203458380122 -0.203467233547636 -0.707461189824257 -0.162175482768328 0.208967202714061 -0.338886914766193 -0.13182951471396
ENSMUSG00000024679 0.564475338793787 1.02783379270418 1.05804693787342 0.871333570904461 0.757304843497032 0.842199679575776 0.378116107569777 0.206578711791257 -0.0439848382789138 0.124096557653006 -0.0313495235749431 0.0814102020177422 -0.154438412000839 0.0910619062246757 -0.199766718964766 0.0230699339828852 -0.0952569079032342 0.00265138223957155 -0.00946015507423493 0.121144143190252
ENSMUSG00000024737 0.870724254930945 1.30119381606574 0.933001097856098 0.498064342939199 0.470544663191721 0.795199784021422 0.218768105995505 -0.00818820487162474 -0.0734654541739684 0.198762814970816 -0.160617315594844 0.0344872741645842 0.00361600161794674 0.0407773821795514 -0.103474413748473 -0.00305492448948676 0.0400798682340046 0.104585640187566 -0.0979186418621899 0.0453302837107745
ENSMUSG00000024774 1.4258551628303 0.953524555408565 1.21625494452023 0.726980570928137 0 0 0 0 0.0581781276308573 0.140863492007685 -0.269603782308919 -0.175429937785508 -0.0202097373774625 -0.0845394110376137 0.576904044047103 0.510417727072297 -0.193939522083285 -0.2178424714882 -0.0236195596686484 0.213762299462004
ENSMUSG00000024784 -0.160993697002774 1.04231929290361 0.304607308100213 -0.105874528232122 0 0 0 0 0 0 0 0 0 0 0 0 0 0 0 0
ENSMUSG00000024798 0.600879812073049 1.10764365749444 0.729530332190989 0.673956998377953 0 0 0 0 0 0 0 0 0 0 0 0 0 0 0 0
ENSMUSG00000024842 1.05367759356715 0.283968186590171 0.24519261449958 0.771448829320788 0 0 0 0 -0.205680340006975 -0.281890628151641 0.256674330650178 -0.0377654386762721 -0.271012597795623 0.0221634654283705 -0.0573667240257211 0.0578776192279825 0.241684575466228 0.211425689191744 -0.467322432783383 0.178567933571922
ENSMUSG00000024843 0.0540780881677998 0.00343048326923168 -0.086545245970451 -0.166102603012279 0.026472754690149 -0.0422042136044855 -1.00271132314291 0.261253539326479 0.0420341748352605 0.0651813959450414 0.0276518564574817 0.0485234433547821 0.0215773838125408 0.0171558074895234 0.032525093199304 0.0455888141875361 -0.0249776233244584 0.0512151869051142 -0.0890426736375796 0.0332254556583168
ENSMUSG00000024868 0.238471443666036 1.43413061498251 -0.0263849775901131 0.0179983920065812 0 0 0 0 0.031697794678184 -0.0705336469786284 -0.358676168969444 -0.216089396785515 0.022299083688765 -0.162255974875185 -0.0404535262895672 -0.267363772034288 -0.421987146925763 -1.02693820585628 -0.0315530595412205 -0.436936289349645
ENSMUSG00000024869 -0.618029827013506 -0.213984679362033 -0.189616106626123 -0.0571234236230365 -0.25109311756759 -1.00217472061161 0.176826072195971 0.0869305130127537 0.0243531984770893 -0.298614105428438 -0.0496894660859614 0.143012971227667 -0.0651779037537926 -0.00836405723614159 -0.150981730781814 -0.0345176235195251 0.0419323112139372 -0.274093164552726 -0.00176312834312974 -0.192102462570189
ENSMUSG00000024912 1.08651264339396 1.70862586068058 0.956678390259105 0.654346913193727 0 0 0 0 0.0488400257696799 0.0627307992007308 0.041829897556486 -0.00168355170013723 0.112308602288954 0.0610802704515314 0.0984951739116995 0.171645503770917 0 0 0 0
ENSMUSG00000025017 0.294384980247921 0.727503812270401 0.445582169657863 0.324941107070308 0.575123461140057 1.03883669105438 0.139533882154944 0.00768576215402053 0.025993622191546 0.125651228879384 -0.0177962223938877 -0.139101240397927 -0.0182064390456783 0.172356119240212 0.0374469396887302 -0.00187874328611802 0.0146684295222382 0.084679704969575 -0.00450805850162398 -0.0866989164304157
ENSMUSG00000025044 1.02535748125018 1.617383484274 1.27650208985311 1.12034428929506 0.312930418016165 0.507206737462708 0.261356371380691 0.0534778340038106 0.0375569886043687 0.342572832793748 -0.280575638455664 -0.01120873926112 -0.201362939634465 0.16812684425924 0.148453434007812 -0.309773812760843 0.161330387415605 0.128734413617659 -0.134551928994725 -0.000602615674466251
ENSMUSG00000025059 0.935467479411262 1.21223686705623 0.417210826676727 0.32294907591854 -0.152651262579432 0.0556107330913216 0.432386129190038 0.109662341620676 0.0729006038964834 0.0467656782490607 0.163359895217961 -0.078466536884095 -0.00642025923054761 0.0723933629420756 -0.107828934917066 0.175410820764959 -0.0215083281740874 -0.00487710352515314 -0.101446043156252 0.0390221254999013
ENSMUSG00000025089 -0.17649286566655 -0.359929144131263 -0.255840089984199 -0.252587871933983 0.0608279175311605 0.346930855140568 0.362751859949605 0.17957507252459 0.134608289165305 0.282896455751744 0.292043328432243 0.420224147349098 -0.189239181457523 0.535511954169358 -0.14238401131144 1.05097123590352 0.109864888165995 0.0790552733250236 -0.176585065974635 -0.061110753071181
ENSMUSG00000025165 1.75318649610872 2.67532393254409 2.25019016055897 1.2685303273181 -0.588711393672474 -0.176848460786593 -0.679882169982921 0.0163611445549489 0.0645783615160109 -0.232274742411892 -0.308467131053178 0.0273169396906669 -0.0727904870585467 0.0411832348790807 -0.221939766120605 -0.0320828257096225 -0.112333788401996 -0.494663188716202 -0.0027411333837069 -0.000557106831747778
ENSMUSG00000025172 0.168247932869936 1.66214878513214 1.21821572763467 0.797311119690285 0.210262261363057 0.659646481162583 0.102969903529954 -0.349512794847389 0.296204780174609 0.311627295088208 0.415595932882671 0.22896693512046 -0.0290311844699654 0.169852711231 0.287239360121632 0.0521601331257714 -0.511484001212921 0.640954935715391 0.761867020602788 0.475255704338183
ENSMUSG00000025175 -0.434104471906753 -1.01398022254573 -0.516705624614967 -0.388309924096977 -0.0736722722642138 -0.28094325618567 -0.314630271229378 -0.0204065435181428 0.123238999491863 -0.0501369534878123 0.104788651254573 -0.0681786683863144 0.0666681749447718 -0.603613083977305 0.562767945127711 -0.045504301162643 0.0235593975225591 -0.203557819459389 0.111720698599502 0.199360628774974
ENSMUSG00000025185 0.464555601216047 0.293097586592394 0.149655426397532 -0.0183258761037847 0.175991818207305 0.222968497231688 -1.26380800141988 0.0603318095492947 0.205179411767341 0.401762272945678 0.0581446889729377 -0.0597717579855566 -0.141620265797187 -0.0278205399922247 0.0874894967816875 -0.334396497096767 -0.178586951745773 -0.181765791145813 -0.00815285696317808 -0.19525826477093
ENSMUSG00000025216 0.977044440564595 2.26668197633358 0.650187614737417 0.200773184290453 0 0 0 0 -0.370044190297103 -0.014018531106153 0.554968977596673 0.235198315765465 0.104780166039124 0.861655715384964 0.596898017860465 0.793452290474985 -0.325588024701786 0.473469747277407 0.369511243750994 0.460043707857469
ENSMUSG00000025225 0.885889251356195 0.9438034125304 0.727120065840156 0.453629621906033 1.10766921881956 0.489531531844413 0.0780435848099032 -0.08200048710515 0.00324969840951007 0.0669219943298251 -0.0956654397329103 -0.0214680752061228 -0.00314538363948838 -0.0864809424834224 0.0203115056975253 0.0485521889881321 -0.00598153656509086 -0.0572264717358183 -0.0163995235083811 0.0228810910008386
ENSMUSG00000025347 1.18661003547254 1.65355130407988 1.56493432424075 0.692018036726788 -0.000648685445001299 0.0534654614726591 -0.0151178230737274 0.231632319306194 -0.141414505075601 -0.062179403675803 0.319122819755481 -0.0614413253294959 -0.111039628420945 -0.0515187292123463 -0.0819565183121942 0.038036003030425 -0.648037825056903 0.434905195527485 -0.0794355368782345 -0.976232379983174
ENSMUSG00000025348 0.484498206078802 1.08166437579498 0.747690995827535 0.516475417469247 0.0891415934420558 0.187412409433458 0.336152708920302 0.140774545616974 0.0259217337347628 0.0611044949195764 -0.0309207736633643 0.0378378875365077 0.00426897848565708 0.0480649802280076 0.167802808369031 -0.0581121308305377 -0.519774175629375 -0.0166645195776234 0.286150362360506 0.246284610459851
ENSMUSG00000025383 2.49301861796288 2.74276918454594 2.27249334671521 1.23605383886106 0 0 0 0 0.104139912933788 0.11091015622786 0.00280804516313737 -0.0543554052713616 -0.303814476260031 -0.142724628954592 0.368059923570316 0.165039117972931 0 0 0 0
ENSMUSG00000025407 0.136591244965716 -0.26335506869517 -0.503893823379423 -0.291930664025206 0.36964104486213 1.31768671938491 0.13062460327323 0.211334971974687 0.800886794795147 0.657431696571289 0.031029229103525 -0.127723305135764 -0.133796451851565 0.293809173162783 0.0681870269103338 -0.225321851683741 -0.0120522850142057 -0.133050936476773 -0.025857986915774 -0.411789383072175
ENSMUSG00000025467 0 0 0 0 0 0 0 0 -0.209131434896151 0.00366556323622052 0.261755230900231 -0.484497725573752 0.0106146855833949 -0.0107711156131339 0.13823242021719 -0.395034427719594 -0.634966520093745 1.21037396225613 0.0787343277708804 -1.26421055240585
ENSMUSG00000025473 0.605904147059575 0.915722967887634 0.459721111388973 0.350581841062638 1.21254646850897 0.654180880834213 -0.0686706189287945 0.306176698641446 0.0258092431608557 0.0206351697005146 -0.0228737358465085 0.00445880832473507 0.0230031493499089 -0.174584948391051 0.130733211414314 0.0972417908555016 -0.120301862206902 -0.153952096350499 0.016366750808098 0.00334660525611007
ENSMUSG00000025478 -0.393079009093488 0.111816736910249 -0.633634120421908 -1.01736271881172 -0.00352760554655527 0.263670755273584 0.190914395745102 -0.183472134016674 0.404262354840679 0.305956685711833 0.0745305129874823 -0.0118822246732324 0.109769474243193 0.0143467577653278 0.513451277258693 0.0153540656288917 0.38902277071993 -0.116402912725966 0.0312821167580615 0.037336223007303
ENSMUSG00000025489 1.0261061442384 1.12255565447719 0.709816353690182 0.133890042150959 1.07337640477385 0.95525545598714 0.377767232448715 -0.232714771907522 0.459616747733293 0.112431648547983 -0.251632456020355 -0.271079444650141 0.109145116606056 0.507309425695391 -0.182680169917698 -0.198039040343696 0.214961975191772 0.0334301067352807 0.279467638290101 -0.136686400278424
ENSMUSG00000025497 0.427402966442452 1.07201031757062 0.74285095140359 0.128525333138323 0.10648205906175 0.144247380151751 -0.0240941835497953 0.147388161605273 0.0541461783709874 0.254868341871239 -0.0746731007476433 -0.0597218673566814 0.115460154369435 0.149032190539465 0.0116843877889092 0.128813860205682 -0.503659298469795 0.960049882655629 0.125758906494539 -0.637624985854706
ENSMUSG00000025498 0.901496175255509 1.52672261945944 1.67433738850535 1.19821199121395 0.221650584455593 0.277927375531469 0.216812498702789 0.172291620898769 -0.0260462418918402 0.00456972660515266 -0.0654176943986069 -0.0433151533698797 0.00966124074710953 0.206045902623897 0.135815001691793 0.0322325370683757 -0.123105735707488 0.209302583477197 -0.237701562951619 -0.225179478464116
ENSMUSG00000025515 -0.067683374193844 0.736647865569928 1.09992884820549 0.14754281382249 0 0 0 0 0.261569939431258 0.216466438802786 0.080261747522363 0.214915427087683 -0.196318036070817 1.50289387946607 0.154528726132417 -0.0460583212120455 -0.791515259359885 0.461551527821663 0.154914545730557 -0.651153236680341
ENSMUSG00000025582 0.0113474197588497 -0.343036847706748 -0.394247938708924 -0.212908263338816 -0.190477620461001 -0.894649048136863 -1.68333339454119 -0.429286694271293 0.0126064099470957 -0.041262550389718 -0.171375917423695 -0.263066357232606 -0.125272710248049 -0.210726910812222 0.192400551117751 0.0641985638224891 0.173136138265488 -0.397549994573318 0.191143547850547 -0.137081777901622
ENSMUSG00000025726 0.100590879502047 1.1351772046867 0.390250003925076 0.170285545023187 0 0 0 0 0.0906093441153942 0.308080384054141 -0.0695911257116558 0.24495438302609 0.133317605917357 0.108384202501253 0.277321961908388 0.382788838711635 0.104653061160724 0.296321459196635 0.17881173456767 -0.0278376528233069
ENSMUSG00000025746 3.18777160835928 3.14879131378965 2.84501632091836 1.26691602013339 0 0 0 0 -0.610176978231967 0.245661472017752 -0.027960514633566 -0.0970643470277968 0.0147396878081952 -0.0717102829334295 -0.206188300345333 0.077034211537772 0.128777986580976 0.300806245618428 -0.191440233949392 -0.256815201430852
ENSMUSG00000025789 -0.224468868168187 -0.875616946448176 -0.602835913795328 -0.424807321513194 0 0 0 0 -0.0977122329279626 0.0414564184892917 -0.222127934206003 -0.118188296295401 -0.0445205502733363 0.133210235827573 -0.102418018713823 0.00318104449708919 0.153494605346094 -1.02976496926415 -0.646518734408092 -0.19433484861515
ENSMUSG00000025804 1.31091075515413 1.58747814428966 1.03673056688435 0.863147227231709 0.958649001798949 1.41548670568054 0.511631745475986 -0.244726120910776 0.232542997582356 0.445103126856205 0.0310620044870332 0.0264197759496134 0.483934214882125 0.403752307479504 0.280325622044189 0.173771851490307 -0.0341457804348135 0.155869903743767 0.0261390260365456 0.0664600386469319
ENSMUSG00000025838 0 0 0 0 0 0 0 0 -0.0080945899025258 0.0907109667554444 -0.0361115896473446 0.380663030762509 0.172494181371824 -0.321761557566743 -1.04342163891205 -0.0602230486247819 0 0 0 0
ENSMUSG00000025929 2.36837091514787 1.42901655678061 0.662893435355564 0.366687159008106 0 0 0 0 0 0 0 0 0 0 0 0 0 0 0 0
ENSMUSG00000026012 -0.11736304097938 0.240160694258648 -0.0679256977385013 -0.0343189902108371 -0.0288815970679208 0.732135663042347 1.22125146845714 -0.19759875416014 -0.171137145914872 0.0153712774522598 0.10359065722992 -0.193372735202684 0.0636429972416394 0.235700295617353 -0.0319557713100466 -0.0774653460971848 0.347761627705961 0.0585044928907344 -0.0146850973882381 -0.00728323694951969
ENSMUSG00000026039 -0.337797246133196 0.0108254641523759 -0.14267997387491 0.0407172927563579 -0.138350416061267 0.18333121435095 -0.0513348999188098 -1.16504059838351 -0.131632656641955 0.343791540645481 0.182121291750043 0.151638637889694 0.0344450296473864 -0.0961396124240363 0.0846861025011547 -0.153890468094547 0.186382341945334 0.112959686544324 -0.00709892127107782 -0.0388453309991842
ENSMUSG00000026068 0.851812488423532 1.5332427812697 0.780809137521625 0.447845913039521 0.837427785398313 0.886885010772753 0.763932085763506 0.281340646318042 0.025526015745109 0.323590126669532 -0.191978557937281 -0.125777315255785 0.129263325165488 0.295917890165252 -0.11902431899892 -0.124466420868183 0.0899590684154708 0.819556670674325 0.0667179895497895 -0.00975941343531256
ENSMUSG00000026072 0.285315797895945 0.578012923651633 0.0989045196682433 0.0492695691755996 0.756707738215059 1.52814624653099 0.458035733899272 0.142159223899872 0.0639604862088054 0.0932479863505352 0.0656653030827451 -0.0834856242533633 -0.023892734607039 0.13968506173601 -0.0097986610818873 0.000405138702228143 0.035492837531419 0.14683437678392 0.154655460318909 -0.0739296166397373
ENSMUSG00000026073 2.03535280920673 2.66527888815171 2.21562301678213 1.50656887909954 0.710702536307896 1.20359794649717 0.961634524495077 -0.421910546923967 0.0805268704875722 0.00830653920617918 0.0172732237354929 -0.0983255186590123 0.193011574634931 0.040134451303185 0.385364240219782 0.0798001632824042 -0.164598038142313 0.576147827189203 0.254581837945784 -0.0179203610704115
ENSMUSG00000026077 -0.0250621675081663 0.93538867465411 -0.241582924177527 0.291974248675218 -0.232147136822156 0.486916519119898 -1.40485533413562 -0.269223071949419 -0.153889119779005 0.016102323843787 0.0833871516184253 -0.0328057903327494 -0.0993736623577431 0.0324028982182115 -0.0162718523454218 -0.00312419869317154 -0.0422340295537412 -0.336563453148562 -0.429396247833973 0.195286657859178
ENSMUSG00000026121 0.997782361816727 1.13746632891258 0.358981559532743 0.144650279364356 0.599023510077093 0.348665696753546 0.15665968244667 0.0223909771489701 0.0306002771264788 -0.0356795980663163 0.00512479856265974 -0.0229031078376474 0.0347983336671734 -0.0496900972646109 0.102043380878134 0.081003365317502 0.0188940152577546 -0.0477996240194418 -0.0231117672309512 -0.0706148825670665
ENSMUSG00000026166 3.2784582418379 3.48029610814696 3.07252510338114 1.72767079619331 0 0 0 0 0 0 0 0 0 0 0 0 -1.00100501850255 0.0976054704681138 -0.318223777627045 0.25500072938452
ENSMUSG00000026180 1.69489818218229 1.63758670159423 1.62754344809914 0.847057450502843 1.24988915269627 1.1709958973772 1.21045601420555 0.0817585127537749 -0.0531968538258898 -0.0143008591011591 -0.0377421085881567 -0.0764754192519341 -0.0364563386334297 0.00625480577610449 0.0328648161133296 -0.00320163096984425 -0.125591362836542 0.0806465670894192 -0.00419271023602432 0.0383577154950516
ENSMUSG00000026241 1.4451676364493 0.610079315520106 -0.548034782399854 -0.239717476768542 0 0 0 0 -0.0208493299113358 0.19546549075581 0.157862359304157 -0.0286718656430966 0.0828447106608751 0.151845235059154 0.237793711146833 0.00548222468935292 0 0 0 0
ENSMUSG00000026271 0.928755122043589 1.11821167845941 0.644106717818948 0.471554184312159 0.808161333534581 0.835333150151466 0.246981181748964 0.536499271501657 0.020799328113216 0.0110499881263683 -0.221461667664668 -0.092543000733848 -0.0181070280326322 -0.0309987427301541 -0.0312401864961907 0.0972140082936203 -0.298826018931442 -0.028629615615322 0.0335588328187077 0.0237134434816933
ENSMUSG00000026354 0.143784853040516 0.616943326997364 -0.498781713537329 0.0828166494185818 0 0 0 0 -0.371253804496608 -0.163459680385574 0.304103959756533 -0.0190415834997624 0.0441612115987786 0.428602641999221 -0.165422869677551 0.210528128658268 -0.620135172401117 0.68984623270685 0.161127130773691 -1.17120696586227
ENSMUSG00000026358 0.935491233173628 1.01505670496495 0.692333080339615 0.479803661382316 0.500889421691427 0.780935545040781 0.314688990066604 0.478460053871947 -0.0886827486615454 -0.0715780834490402 -0.106577985455304 -0.154510144967109 0.584270950400812 0.192753252613958 0.163506927331105 -0.0530961289058703 -0.162709747360347 0.273870285748251 0.338678448260937 0.00301541789097782
ENSMUSG00000026390 0.301705458982373 0.555037728569969 1.02899577151613 0.697232219433845 0.707929314924707 1.14463112129328 1.17934854874351 0.482888051588114 0.467219190881406 0.272805161537236 -0.236916873474743 -0.153035474735131 0.308640667267282 -0.139126196428502 0.0610224888630342 0.379542018721886 -0.0412496739515248 0.0948752571346438 -0.0253378287364882 0.184667494096367
ENSMUSG00000026417 0.456590013104228 1.0291733006467 1.08805427762299 0.710357869116369 0.0345178486575505 0.027856457933041 0.0225458998484021 0.0567688875483343 -0.0943797648380954 0.222203580259664 -0.17115393243495 -0.466878080874955 0.331329448636865 0.37619038101592 -0.271664169022826 -0.239403787318236 -0.309854683190648 0.0364939955186966 -0.100308274281695 0.102052814580672
ENSMUSG00000026420 0.899015833604112 1.86791233410487 1.21153372245482 0.310004504824128 0 0 0 0 0 0 0 0 0 0 0 0 0 0 0 0
ENSMUSG00000026475 1.61211336159241 2.06379248018611 1.68403152871191 0.888627459060592 -0.0983346717427771 0.427382907355708 0.854022772419195 -0.255250478304131 0.0914553128114249 -0.03238394036597 0.0135013227842253 -1.72640696089049e-05 0.321069202027676 0.589339328231359 0.167952978528518 0.150778301738557 -0.385585595723683 -0.248504919113167 0.168335248243278 0.211780799204786
ENSMUSG00000026535 1.25523861183714 1.38176612514538 -0.145823904333001 0.147255281944933 0 0 0 0 0.0778358644323889 -0.15318746900449 0.0606267099474519 -0.334536865453681 -0.0874346476385879 -0.00996466674365794 -0.253842177261735 0.0284350445330658 0 0 0 0
ENSMUSG00000026536 1.3688068406007 2.03109930193102 1.68127866134241 0.993125062842192 0.472854360107781 0.568524915965074 0.371517085613976 -0.0342507419872513 0.0060523993302187 -0.0964308456936252 -0.116311037737973 -0.032043470229398 0.0184860804890679 0.119207147598103 -0.110892469967038 -0.0589420511906302 -0.128795893975963 0.0772383158633564 -0.157538352909982 -0.0888278957991877
ENSMUSG00000026542 0 0 0 0 0.437938003503636 0.891033480272857 1.25151079352878 0.893277324618449 0 0 0 0 0 0 0 0 -0.0928811252692744 0.29027251607789 -0.0624473519072572 0.0362649837862584
ENSMUSG00000026580 1.93416421562125 1.66933387719796 1.34242277833502 0.673115240055597 0.157585420087658 0.384760918880229 -0.319940259300306 0.0108884259848366 -0.0123357678635647 0.247141276573939 0.282272665978355 -0.193360062329021 0.150781960965384 0.191350283555946 0.350682084777236 -0.00342272904411635 0.0914111481349503 0.163459702631071 0.0475395570877366 -0.192001766051853
ENSMUSG00000026582 2.26791859175363 1.45657649434624 1.45671170466939 0.979046418764347 2.25471953257561 1.58267331028233 0.336209952868829 -0.271173830551701 0.0135887274567527 0.015237976266866 -0.135237103096729 -0.188463394820027 -0.0884742882165313 -0.102303290871375 -0.148136544505671 -0.0369231791353857 0 0 0 0
ENSMUSG00000026592 0.370310137183266 1.64508964983053 0.296758888714896 0.0468967254315761 0 0 0 0 0.1565026724459 0.273800000904756 0.183867453395521 -0.374434453519198 0.414168757378196 0.261984810292496 -0.173005611152359 0.112713325057027 0 0 0 0
ENSMUSG00000026605 -0.258782934204467 -0.0445658733597587 -0.264130181539423 -0.0947759627591226 -0.155329845771548 -0.0414287100775011 -0.020914885159811 -1.54273474481217 0.502190181598287 0.193802469228657 -0.253743637834436 0.433515088005995 0.205124374058758 -0.0604715040690522 -0.0669986525106824 -0.484467783693849 0.071814070263793 0.315910352237056 0.0321930602919863 0.0809208175783857
ENSMUSG00000026628 1.28164652422049 1.14819627369384 0.435978261809228 0.20333716339454 1.48361238118591 0.917946955562336 -0.449182611907787 0.13940589879546 -0.048648021073506 0.128213461682787 0.115742633458267 -0.0755551170945424 0.0852764034802568 0.13208201010922 -0.03422064715276 -0.0802854946593761 -0.00831953922576518 -0.0402985036412376 0.0385033370620313 0.166745822135211
ENSMUSG00000026683 -0.0704978063335029 -0.236911759603258 -0.251337489705761 0.0849441121702537 -0.175206997535735 -0.00115912727974403 -0.163149864922159 -1.40321325885867 0.198077929877883 0.0583358185197159 -0.033854935075461 0.651709004269493 0.309737388331784 -0.0155169341545497 -0.0552435703217554 -0.252345135383625 0.087837625389161 -0.018153420400941 0.072006017638721 0.0748082214088185
ENSMUSG00000026691 -0.838975767578105 -1.65710616374974 -0.301572382240024 -0.482380162183076 0.0074219210093794 -0.38822110077566 0.11438896772689 0.449936176560331 -0.92245767383448 -0.0528560091269349 0.312154649820555 -0.537344771156427 0.229905698405622 -0.327870531998366 0.109920223683873 -0.102514305318907 0 0 0 0
ENSMUSG00000026725 -0.344188777216619 -1.05324712606515 -0.139268842957133 -0.262138640085429 0 0 0 0 0 0 0 0 0 0 0 0 -0.482625672256493 -0.458335666202103 -0.0155192529895414 -0.0116555432006502
ENSMUSG00000026751 0 0 0 0 0 0 0 0 0 0 0 0 0 0 0 0 0.338441380206257 -1.00920121785632 -0.295236077216063 -0.6280923464592
ENSMUSG00000026773 0.793574342445649 1.00098122230464 0.328726806404632 0.0739292865123512 1.01736886785734 0.42666062037389 0.145686758364637 0.141035696630001 0.0578338678503104 0.476455720086024 0.0580669194586488 -0.122379908793097 -0.0902123624399824 0.0344083347087075 0.00451946518065107 -0.123002347336376 -0.177342572959248 -0.439733652392803 -0.0126463519503343 -0.219892162688909
ENSMUSG00000026818 0 0 0 0 0 0 0 0 0.325612742831801 -0.468679103518877 0.121652623909869 -0.000838599663088703 -0.014074490014747 0.330193671323378 0.0475649660608645 -0.0281460575889368 1.0081905594895 -0.123969123548219 0.727309291569384 0.0863584252878173
ENSMUSG00000026822 1.08084531984339 1.76935308924504 2.0467763214855 1.60692029227013 1.44322449720555 2.4861795675661 2.43349401606706 2.08975825254688 -0.221430780963128 0.352766712802229 0.050389512870218 -0.215855130799601 0.541234602909975 0.416990269166671 0.605112412368907 -0.122164759038445 -0.162000118555783 0.146817639553917 -0.101228929045967 0.0859369414210272
ENSMUSG00000026896 0.544009948493629 1.10197363369506 0.652096172182091 0.346720594007325 0.175938247684985 0.1976095406077 -0.0381157656768587 -0.03839519325627 -0.00215720275540407 0.0167512283122837 -0.039796774008621 -0.0382138237035304 -0.0594831531618625 0.12012195119398 -0.0451998196793665 0.0459745208080691 -0.000341072586630282 0.19999268969598 -0.141497919708121 -0.219852954926761
ENSMUSG00000026961 -0.612915501843252 -1.1556032619378 -0.362778878966732 -0.295575629645388 0 0 0 0 0 0 0 0 0 0 0 0 0 0 0 0
ENSMUSG00000026981 1.41411094267327 2.00510222307321 2.15710832741655 1.53344588412153 1.10762950088735 0.670092432813578 0.696758189727167 0.241620730619943 -0.0968401295977438 0.0289635490516855 -0.418673724893278 -0.136371321790996 0.038589553815392 -0.0134109173344409 -0.141796909786875 -0.0821648408456199 0.0681636737432013 -0.312638309570124 -0.167570362712178 0.24894341449375
ENSMUSG00000027186 -0.296103220911022 -0.668448683269811 -0.524050789831543 -0.244978202772478 0 0 0 0 -0.126218848590411 -0.434142269604571 0.36361989841404 -0.0250196846909122 0.203062570355358 0.22317336259678 0.195357556931527 0.203932752058254 0.244306931331581 -1.08445040980431 0.0719518046271179 -0.687088556674842
ENSMUSG00000027306 -0.059831620492678 -0.0701327956333804 -0.199184629420831 0.0465885161355067 -0.0189386981041747 0.274088519752487 -0.011047778001438 -1.1655717414407 0.094882837764699 0.392941116048642 0.168249675967865 0.241848146640748 0.0152934761744627 -0.0413118337982425 0.0972383748558194 -0.0577508875549127 0.0837938186474625 0.0800898315378031 0.0935335704669837 0.101568735664182
ENSMUSG00000027313 0.0581633643363641 0.419186001306224 -0.165927389581039 0.0672353998361031 0.515343185903625 1.41331511533592 0.588940640073853 0.518700346667486 -0.000645463875190794 -0.287549783508872 -0.0170386575965858 0.0762326037213702 -0.136264314584245 -0.0302259171194962 0.135195278563477 -0.221161818662484 0.203197258622584 1.11876397339414 0.033298041859328 0.231057492219608
ENSMUSG00000027326 -0.0158491460133747 -0.0458340529063119 -0.364116754908116 0.0325103133707209 -0.331673682038852 0.278314914817533 0.0493399141176421 -1.20180138113757 -0.0443819359294251 0.207091941977207 0.164228292840763 0.336891861646327 0.133030936221625 0.328593016897371 0.124095321400076 -0.160780091742945 0.151955532330727 0.140704238234757 0.0511561798974195 -0.062281545198413
ENSMUSG00000027331 -0.00175986965313451 -0.292126583888158 -0.200571333717425 -0.0452971698166356 -0.250672891986568 0.167205313544753 0.178592914527112 -1.07499381513 -0.255071565208499 0.309926059847894 -0.122516683526527 0.432143159931329 0.0896094187106199 -0.151855595877719 -0.0843564282308496 -0.184907868721667 0.0263989933140751 -0.12321024333167 0.0395064719025802 0.0408984582914834
ENSMUSG00000027368 0.958977765739702 1.40783285921982 0.97324073007599 0.340826358529829 1.83053552531258 0.733865597138535 -0.109141059740041 0.119687623345738 0.0804024042168835 -0.194064176714799 -0.00024436213636761 -0.0554337688124809 0.213753655611255 0.0795590842882915 0.142836008933678 -0.000324818776196476 -0.0610988744016688 0.0502196761692821 -0.123245266397231 -0.0477762726970445
ENSMUSG00000027379 0.010172219207218 -0.427238966003643 -0.421262664475654 0.0794349001728709 0.0499513967307143 0.206059910823119 -0.567705745924424 -1.48472784418085 0.564241160450215 0.045331708286741 -0.0988728655133484 0.423774510408685 -0.126686028981845 -0.0954171162903607 -0.0453429828021001 -0.239025656634211 0.100735282033542 -0.0983464278736043 -0.00814776243176923 -0.00850641669989804
ENSMUSG00000027398 2.31124057526381 2.69344436925818 2.61705704402129 1.47839128264881 1.31835570689227 0.174638638701755 -0.253885293348639 0.0819881846654364 0.364683046421873 0.0280840019264579 -0.22623116293597 -0.16721876225714 0.71757637398402 -0.0330970988128601 0.0934473830616631 0.114844410902945 -0.0297301345840705 -0.262473189926252 0.0214701871521311 0.69375967041589
ENSMUSG00000027399 1.87278784095213 2.09725760128184 2.03648632373509 1.24772764496173 0.725362494212664 0.330702559289315 -0.0262253703300667 -0.134641832405535 -0.0731338029434127 0.235006242152785 -0.00411693789226285 -0.187066773822287 -0.0349661220766048 0.117238996059904 -0.0731632210041606 0.0981514566330336 -0.061571871805609 0.0751866391476294 -0.129590750789809 0.0331355629697393
ENSMUSG00000027401 0.14842063862838 0.458963470889991 -1.09098206807399 0.528501075270677 0 0 0 0 0.231339482131166 0.190025662340289 0.00125213737948304 0.433411135443843 0.350490732355355 -0.0809403436399029 -0.803365547080352 -0.185642532673614 -0.681094309245852 -0.0506533684902225 -0.442944546320454 0.365762843085172
ENSMUSG00000027419 -0.262409512411436 1.47899232733515 0.426960679468282 0.00796977601575467 0 0 0 0 0 0 0 0 0 0 0 0 -0.328287415488159 -0.376430476208043 0.416177120507285 -0.188379004162546
ENSMUSG00000027456 0.374869001417034 1.08744938137638 0.273141993692163 0.0642050699958266 0 0 0 0 0.0642217779032826 0.483743890925968 0.108039800162703 -0.0899299233313715 0.0630874080920182 0.32036962820795 0.18112480441971 0.0105990463216917 -0.381549215508324 0.444471117327994 -0.375285442020807 -0.445358147976827
ENSMUSG00000027460 -0.404648070434648 -1.12390254148524 -0.750570596734096 -0.568958769620547 0 0 0 0 -0.0405281337712131 0.00426426386890785 0.0526747368098883 -0.0686131776931531 0.0879669663993825 -0.0216328623270856 0.106079205991655 0.0264601698817318 0.0379955180737001 -0.738963774205406 0.143202417971757 -0.235931998787096
ENSMUSG00000027469 0.00457411829603691 0.0281327508086951 -0.126462317977 0.041092030058852 -0.0177854010312254 0.139012351883397 0.10509756313454 -1.09217292727966 0.0714303149576112 0.0381604394908897 0.0556046253291978 0.177080831684264 -0.00270881252971092 0.04842879597324 -0.024933800528035 -0.0253524028521274 0.113943849734573 -0.000542989985806214 0.063248671739287 0.0809874333662529
ENSMUSG00000027496 -0.052449918314608 0.0178042578838561 -0.0319872479753293 0.114801301809923 -0.16139784686211 0.0419476442367652 0.0318021246489091 -1.28224476872775 0.0355267399801949 -0.156781836071087 0.00111714346445386 0.238993604843449 0.0267247515037764 -0.239583608026924 0.11094869077295 -0.125595034026128 -0.0224286689749094 -0.0663904289197668 0.0514714078228182 0.11815373202917
ENSMUSG00000027514 0.850355907356971 1.52013072025925 1.80979871992142 1.22134449079397 0.249432280052968 0.64900305721737 0.137323254001098 0.238838328161732 -0.0998661604743553 0.00533816602183171 0.128732878354101 -0.122661654818416 0.11647499173398 0.307967796577904 0.430855531691514 -0.120361955815394 0.0310316057501788 -0.0468574446177418 -0.584787571204476 -0.465568270284331
ENSMUSG00000027524 -0.120433153641065 -0.238724009290038 -0.278097809631824 -0.188343726470423 -0.535390709916688 -0.284249786704889 -1.4585571346451 -0.250196404226361 -0.136593010170636 0.159686253244008 0.202956442558485 -0.119927681308365 -0.00774606855349098 0.0907856637664363 0.110642851590316 -0.257066545726503 0.176123195849853 -0.690290344731769 -0.225009229789159 -0.208344114386024
ENSMUSG00000027555 0.871402140459754 1.32793836595188 0.818087790645646 0.515507746037564 0.635770072672577 0.846631108794522 0.245109914132961 0.358771316912604 -0.124022952681127 0.229120839049133 0.0119105422475968 0.103679472644873 -0.108719590770238 0.26049808874292 -0.107414365525412 0.0383155137474002 -0.0795111548962533 0.150988092230894 -0.185857141200569 -0.0323049818282178
ENSMUSG00000027559 -0.472898109423973 -0.0450613433593891 -1.13980490431166 -0.173714397204691 -0.0500211872986999 0.0580612316700455 -0.253616833369634 -0.379834524130147 0.392692107342191 -0.298733528164123 -0.293888789039283 -0.0925058198467329 -0.320443978644087 -0.0810010027646491 0.238036376329947 0.0608048932952066 0.19292522525831 0.241440956304055 -0.160327722438009 0.0394382601713583
ENSMUSG00000027577 0 0 0 0 0.0563142670858322 -0.180609357930253 -2.2583533534554 -0.859880721098837 0.016970939202172 0.140623311045584 0.279126398318818 0.121274371744643 0.0184349153977726 0.0798395946137037 0.159235271108874 -0.175991304818696 -0.0687139959750041 0.0143758186195999 -0.858373846624764 -0.821124725388198
ENSMUSG00000027584 0.343148039846613 1.05933735609278 0.195677973987605 0.0993598807397334 0 0 0 0 0.140288160051 0.740371295476223 0.388264556684547 -0.130125126991966 -0.36998263724638 0.338321094117905 0.206562712452749 -0.0773554007787381 0.470687526301656 0.273869292756721 0.27540384943795 -0.335658433101312
ENSMUSG00000027670 0.337095534012755 1.33479343673111 0.976826299268815 0.924269051829551 -0.0576707636521335 -0.0601868312087172 -0.0592691680483901 -0.0127484534761676 0 0 0 0 0 0 0 0 -0.163375085344818 -0.173184801737597 -0.384472102648529 0.0183974520990649
ENSMUSG00000027694 0.144804945539769 0.294293382864384 0.448856373781102 -0.794693044919458 0.60621013091868 -0.837201712807424 0.327100336251097 -0.206750870677177 -0.193625136227719 0.493077014235489 -0.207064576159581 0.118744928752947 0.0662283260663577 0.534013947551372 -0.0806236982029372 -0.0982269350640381 -0.883849222141583 0.68113314839886 1.76022307843667 -0.216502450232929
ENSMUSG00000027737 1.99919625851313 2.7156923677944 2.06031130876049 1.33783359957903 0.400359677379476 0.96521978781818 0.160023736034603 0.394029513449548 -0.205039025387723 0.179317152306131 -0.0489930485567392 0.0120338320271263 0.166289884589314 0.467701956261545 0.0300881003951144 0.152502958837757 -0.481113692037567 0.173653841657727 -0.0130388608033954 0.216417416043267
ENSMUSG00000027761 0.0862025613450824 1.22292499984334 0.944144669949577 0.305802069990627 -0.0199275471541105 -0.0182538559104273 -0.0859756048991608 -0.0824001609820517 -0.182907773218178 -0.0775073059445052 0.180766624761397 0.395203632010563 -0.416411515945357 -0.0463077318508213 -0.0176219059382574 0.115125486275355 -0.00661528056264177 0.100497433791167 -0.101164609050017 0.0869799639000255
ENSMUSG00000027796 -0.424178253518698 -1.06459279826255 -0.456487383838934 -0.304189098735343 -0.433441392127654 -0.931955423154926 0.021524758984388 0.172708635031454 -0.0769124045299953 0.0951573395427354 -0.0200851411783217 -0.00696598289426514 -0.259210624143684 -0.0419884293083755 -0.230291708897584 0.0373142549053428 -0.00250646648888328 -0.117258593783493 -0.12808044396821 -0.170712238795714
ENSMUSG00000027824 -0.373518519587597 1.52456009043348 -0.0807775240384481 -0.250655558537828 0 0 0 0 -0.0100916619762117 0.560009240828502 0.323873245038651 0.00516313557000668 0.0609541772633169 0.70724308262679 0.100465381172443 -0.19043023937787 0 0 0 0
ENSMUSG00000027832 2.53620965026137 2.79302240522539 1.92941061876366 0.941044097488119 0 0 0 0 -0.0485085234170303 -0.114279082428103 -0.416016779844143 -0.0614429738480611 0.120183432807357 -0.0261692139285662 0.202804500214195 -0.0101627960425611 0.316600458092376 -0.185567925187502 0.0895554513331367 -0.168973578414134
ENSMUSG00000027902 -0.129106965071666 1.7216017509074 1.27811793247385 -0.0277816259335519 0 0 0 0 0 0 0 0 0 0 0 0 0 0 0 0
ENSMUSG00000027962 1.02373458370529 0.679067057847515 0.489380130629113 0.282542658958937 0.525641403633818 0.415811972346237 0.213875669532899 0.137042261545788 0.137529163480512 0.0866773032728105 0.397413901252914 0.154873350731564 0.0902664448547054 0.222454118419094 0.269826883775894 0.01484789930486 0.0613436493902826 -0.00106734716326513 0.0281353689033834 0.0876769449133453
ENSMUSG00000027966 -0.180874102207868 0.129624762946205 -1.18252170612529 0.482841548382251 0 0 0 0 0.43407998564391 0.261766591966769 0.511923953011765 -0.128923882646389 -0.0909743212053252 0.167146386864317 -0.0854738146303531 -0.148812205281888 -0.13662765004719 -0.0191571999102397 -0.0614483714009353 0.166078672847735
ENSMUSG00000027995 1.21538636796148 1.43123654449314 1.14821296993039 0.703344098258793 1.92693976117603 1.17753696007115 0.0323663569594916 -0.0330984751966389 0.0479820135077454 0.0988216177811856 -0.040526949773772 -0.0184752625114628 0.00193462959008487 -0.019897445975525 -0.0513217340068286 -0.0322775531322746 -0.00672071660354573 -0.261380907811469 -0.114157560686549 0.0978854393441559
ENSMUSG00000028001 0.267933359861708 1.22547782668682 1.30790520542041 0.292090079576503 0.352000217779532 0.730939013570501 0.74385724987528 0.155789886067737 -0.0594755014227697 -0.152692633806142 -0.207139267661521 -0.51097033192643 -0.522602321541331 0.333550182662975 -0.494714780880371 0.481813402888354 0.00335391494730873 0.214896627315905 -0.108574788849773 -0.0343817707207061
ENSMUSG00000028003 0.0865495181972157 -1.06944131580819 -0.263133619765498 -0.352090265963452 -0.182292726914049 -0.221784649254893 0.440636276727512 -0.00744421449478142 -0.132694799563581 0.0559956773407019 0.407846240933935 -0.298886044301865 0.337397224198269 0.131892927757512 0.28683353027292 -0.194124748379017 -0.0879962053643019 -0.267408588045815 0.0567266012394542 -0.157624402938104
ENSMUSG00000028011 -0.225829013898086 -1.32375075822871 0.051286296243405 0.165229505128923 0.135762065624926 0.485169362495406 0.522361225369436 -0.0387210501579907 0.0858080922327214 0.183921580422299 -0.252784254164668 -0.0417190158127097 -0.0808232324820698 -0.336007395045951 -0.0121413850807843 0.179715355461137 -0.306758808930145 0.222020456028811 -0.159905816955328 -0.298869689240839
ENSMUSG00000028012 0.369370551116506 1.50756076202789 0.518628769716505 -0.397023976027921 0 0 0 0 0.294243764561645 0.605582197826391 -0.424734446491238 -0.0514549031915758 0.331151289168089 -0.0351009484886444 -0.0231418988376483 0.232282631168978 0 0 0 0
ENSMUSG00000028028 0.529635307230418 0.52640976641002 0.374083211706567 0.162211404257898 0.801730830786172 1.08679719642629 0.301065688836332 0.0659623160482029 0.0604728786230471 -0.0419153186893653 -0.334897100241888 0.067852800889833 -0.00943622958484067 -0.126475689863077 -0.1668354870473 0.216261397882895 0.049202338816712 -0.281037934768315 -0.0845304597252715 -0.0912853341743096
ENSMUSG00000028037 0.618796151978874 1.48259204601652 1.4469803191009 0.82721906082475 0.230615607577412 0.398266213841904 0.438944130309353 0.155750145890157 -0.0124138820164454 -0.0234770674073404 0.125471336224461 0.0169521336272998 0.0120000093027726 0.0850193415665971 -0.495928076433543 -0.00110777241813317 -0.0430050316581653 0.0402061459165211 -0.482282365170881 -0.109649084549854
ENSMUSG00000028068 -0.079587442533113 0.100681412590021 -0.470155356459495 -0.024972314356316 -0.0804396588516496 0.35056053187908 -0.295209634617049 -1.39172351284512 -0.0269123159874213 0.130149817687626 -0.19871459083333 0.211556805782067 0.0169833703941045 0.0877946704333128 0.00057488706378396 0.0187839345045286 0.120620682025528 0.12681660756589 0.134602175644868 -0.00933230006347587
ENSMUSG00000028137 -1.01181401378289 -0.0846196374420237 -0.156535262625687 0.00435648777222021 0 0 0 0 -0.235916291334965 -0.067401946318149 -0.476117084157503 -0.0960279782253315 0.124722221424624 -0.0593981040595962 0.139754766912164 -0.0777373716998111 -0.180563086663152 -0.324230337159195 -0.159165968857768 0.237738061986616
ENSMUSG00000028148 1.33167193690957 1.56417217948267 -0.277639231441373 -0.146559357095749 0 0 0 0 0 0 0 0 0 0 0 0 -0.23456881693991 -0.3975488301921 -0.340944029781652 0.289878004598016
ENSMUSG00000028175 -0.0157714686339594 -0.267552642133532 -0.20000456946194 -0.142966785232802 -0.191119154558969 0.318378873575757 -0.0186804196429302 -1.07786101412347 0.230132940567678 0.16759793343692 -0.40773888252554 0.653524006579276 0.0145186094278635 0.133054418240283 -0.150272903569679 -0.0965574329659813 0.167241481379161 0.0218333754158687 0.0940787719935445 0.129353810768824
ENSMUSG00000028217 0.537467355149801 0.886330501540449 0.785193250480241 0.00563257654232169 0 0 0 0 0.160776695873975 0.15858347098896 -0.115308081070677 -0.0593044459817484 -0.306174900828494 0.227563827708893 0.388308723377711 0.517201683040933 -0.620000253082295 1.16100601993809 -0.31065434184904 -0.822607873180771
ENSMUSG00000028240 0 0 0 0 -1.15287204584759 -0.943202962154204 0.204773187172576 -0.144583259832187 0 0 0 0 0 0 0 0 -0.100685282657772 0.142354581259723 -0.208230419816657 -0.100704343048431
ENSMUSG00000028268 0.833280477641535 1.44086374975521 1.00736520526106 0.621212503413954 0.492382633423229 0.714512271993517 0.429671572208325 0.0380745659172903 0.0199236710344338 -0.0224443261959506 0.089156164787518 -0.0580313984586988 -0.0611020028630836 0.0220749127606192 -0.296992605336446 -0.0218028293261209 -0.103156622402377 -0.000100670361565229 -0.331396271789965 -0.120198656261732
ENSMUSG00000028270 1.0489130419632 1.5462145120047 0.99904055234207 0.684053120075418 1.01600460048799 1.23885816678282 0.726534942186776 -0.0907175630802527 0.0317616480983911 0.0957127150131164 0.0794777515777787 -0.0566362275302437 -0.0510773363786622 0.0219762730542834 -0.124941315576455 0.00420090375305011 0.05206097855737 0.0529014571784387 -0.14112635955095 -0.170297424850597
ENSMUSG00000028341 0.502160170644903 0.742088425524729 0.568864309664892 0.12011246575759 1.50875325989242 0.291304558947691 0.0483784893427154 -0.0710672635428952 -0.113573577270765 -0.0472138292168763 0.0553674266716108 0.0479427296732563 0.00851156701943129 0.194590087415138 0.349978997085994 0.207060967023602 -0.0600363796603299 -0.537873080659079 -0.184488194676833 -0.107442147563588
ENSMUSG00000028356 1.1871543680548 1.18700909789167 1.12732171088145 0.229506951571076 0.0537690715208112 0.159904374665164 0.131413403381962 0.132392003675593 -0.217722241847452 0.20524956937636 -0.19126937222002 -0.529237795195229 -0.773887576908945 0.261459455304271 -0.296337331847178 0.55301733917563 -0.0438675082157847 0.159852690460733 -0.0220238940610512 0.060177139714293
ENSMUSG00000028357 0 0 0 0 0.158069863000448 -0.0469118489551155 -1.57125954942943 -0.482613851084322 -0.47251979833041 0.0753809825957883 0.328731278773056 0.125669066257972 -0.343273690934219 -0.132145481714493 -0.821668306954473 0.00796193479989576 -0.0627165595476464 -0.0789895996293123 -0.356982856177908 -0.266422605155409
ENSMUSG00000028359 0.508669502209162 0.726493946165686 1.31260132151888 0.824437079236105 0.386965530702268 0.452203923747003 0.670135766385394 0.388573418712607 -0.450282598855344 0.357971724757735 0.124702487435754 0.109078349530914 -0.776170054980658 -0.0139041714972206 -0.223901232819971 -0.221194051342326 0 0 0 0
ENSMUSG00000028364 0.492567531067139 1.09588889494479 0.684872054818849 0.460643394880786 0.00298336416694986 0.296013695608651 0.00335441833170504 -0.0899037825957707 0.0024482248626541 0.332241877526267 0.0878290646363143 -0.0664138077221452 -0.17135392058299 0.0766026797928349 -0.0345117997573175 -0.0606970632678173 -0.0445072217429558 -0.114175711499543 0.0189663093543211 0.0644489982484163
ENSMUSG00000028396 -0.259416681005052 0.111149985823843 -0.244578286988392 -0.157564930527046 0 0 0 0 0 0 0 0 0 0 0 0 -1.14606721903213 0.0520092526698191 0.354987676677093 -0.0285706322636025
ENSMUSG00000028435 1.01790574734526 1.72344963493729 0.708680683750272 0.347785317464309 0 0 0 0 -0.0133776393602424 -0.0569241552733767 0.238949195201152 0.00753108680297685 0.015895106942991 0.0541882806164712 0.132161148802115 -0.0125520277973189 0.00221076983872685 0.126603882197843 0.221470620082683 0.0374446845048836
ENSMUSG00000028544 0.719946003453747 1.26810884928624 0.464678979029436 0.263709340203785 0 0 0 0 -0.131861995349048 0.0514860545231479 0.061002946878462 -0.412604355971564 0.516068870735985 -0.135704605016657 0.0185807050957521 0.1555076291775 -0.22391789592693 0.082343609306077 0.143498816214799 -0.408029428410164
ENSMUSG00000028602 0.855857961516812 1.14177519153263 0.682690547924193 0.486202062653492 0 0 0 0 -0.381747717957607 0.11763494919712 -0.127162749984539 -0.223007290506699 -0.221796503416194 0.0247922882122093 0.371769705705702 0.0663028753686662 0 0 0 0
ENSMUSG00000028613 0.265974003153378 1.26960536204499 0.550097636970955 0.737513402349974 -0.095315382645614 0.0194117687849879 -0.165399047980024 0.325896918421438 -0.00312418507573216 0.119259565774807 0.111802061749243 -0.136756772078695 -0.00852052161977263 0.00874028657900577 -0.128175419611296 -0.190073134319488 0.191931390264558 0.557837081680737 -0.269421784537033 -0.330826709276457
ENSMUSG00000028633 0.784834666945755 1.20017154487536 0.940302519079438 0.524222122916329 -0.041931821893666 0.164002913572911 -0.0074040977944372 0.118898543196224 -0.021685316697852 -0.021155537708571 -0.0450358666025881 -0.00552358459402685 0.0127421677714053 0.152612033631739 -0.0659222356626592 -0.0695931516941601 0.0146297289227303 -0.125306353039725 -0.0455268202006078 -0.0816593811176929
ENSMUSG00000028654 -1.13108302245402 -0.832303915971831 -0.223527499283732 -0.0481867839623965 -0.54109046525659 -0.36796583076691 0.281398270058768 0.0123684055818777 -0.0302319953958628 0.122279204492495 0.254097197748262 0.00531452480592166 -0.109594270290595 -0.0145565013746312 0.0322363278216593 0.0793826447116836 -0.0596053780417947 0.0625535292945985 0.0229117899182165 0.0854313684967133
ENSMUSG00000028655 -0.13855097099281 0.218138649961352 -0.480032015938035 -0.0636877970895824 0.45000316781014 1.12655676326157 0.617217208414524 0.685743865045516 -0.0261434225535987 0.436206874224181 0.0119718995743051 0.177005493658036 -0.0458777063049047 -0.00231799548305342 0.0351451887456029 -0.0246677513990401 -0.515842438791431 -0.120979217065052 -0.282900887484572 -0.532193841499457
ENSMUSG00000028680 0.682483776795493 0.925936378442518 0.558735787148755 0.220861021924458 1.1410193747443 1.09684887593356 0.353244061376775 0.378895109088267 -0.0174069699195011 0.259278355051957 0.0770440727334762 -0.0785525378929966 0.0357119024842264 0.314396721664244 0.205815021200297 0.0438927727269855 -0.0936906234796398 0.134796736189567 -0.0151516294049368 0.0647086572801744
ENSMUSG00000028718 -0.162991175886581 0.0246027303348358 -0.227976014118615 0.0109189608032459 -0.282691281287388 0.291018740043231 -0.204595495992879 -1.11444856223926 0.331112069650213 0.193298067944885 0.127895179291036 0.0471822747199605 -0.121640078569649 0.222268534267942 -0.0701255992054228 -0.0280714064930755 0.230192787052421 0.254947885172861 0.0684918212506236 -0.0740817104308606
ENSMUSG00000028747 0.879260371312919 1.00808972454424 0.460411911370325 -0.790393643195192 0 0 0 0 0.142561632882202 0.169484020694178 -0.13709399507151 -0.0263554931408 0.669830744904655 -0.161070451865633 -0.0872051848866561 0.130766000108247 0 0 0 0
ENSMUSG00000028753 1.06511257545174 1.0643619230839 0.607229467508137 -0.120678850847668 0 0 0 0 0 0 0 0 0 0 0 0 0 0 0 0
ENSMUSG00000028766 0.249923661927053 1.02287466779258 1.14125601552306 0.591331333525412 -0.137723613628675 -0.00838337200047816 -0.129391125343308 -0.000302674251512101 -0.0258995057580154 0.0899638742257485 0.241599546597751 0.150976086426896 0.00264853280161402 0.117153196615823 0.0862627062049669 -0.0335836751105285 0.029107859693111 0.146412234166625 0.187943746928675 -0.124088686742227
ENSMUSG00000028794 0.146793672055722 1.03446617588545 0.0507266248382898 -0.253068692855993 0 0 0 0 0.0811622468132464 0.00701243857684745 0.00321851965073903 -0.014233549074808 -0.225279748873002 0.137421199717766 0.0805926600069263 -0.0542245173572545 0.0623866914096806 -0.171944258312244 0.282899093511346 -0.434466732488281
ENSMUSG00000028836 0.184346082750631 0.26468159701795 0.0533617445750431 -0.279943083091006 0 0 0 0 -0.0386915062462537 0.143050825144667 0.10987676378726 -0.101963004540681 0.025787809510479 0.0850064937627933 0.0729437355124844 -0.0375627977511747 -0.45030804681023 -0.116988026001721 -0.389521233296472 -1.08812063403554
ENSMUSG00000028859 1.36095768989981 1.15978055663249 1.35976379029461 0.829099684162273 0.770918841192299 0.322160781579993 0.275420767599663 0.0713628787406393 0.0634670881669302 -0.181657614763148 0.0925874010533311 0.0886809723726873 0.40710718161452 0.0987091506974373 0.0104292348298101 0.0622431975520425 -0.0813681301029106 -0.0910582666934527 -0.0411266617971732 0.0160299120144368
ENSMUSG00000028940 -0.67754805290913 -1.79552397237307 -1.05418079886953 -0.958588629996648 0 0 0 0 -0.00989133562820567 -0.334688902067453 0.303338150283322 0.266258723939843 0.169530845629326 -0.0518512036405082 0.0613330272421473 0.0170737647445414 -0.160467096997605 0.303588050670588 -0.68146096318838 -0.278141223793307
ENSMUSG00000028965 1.25972609328959 2.09099339356249 2.22987924423604 1.37688247134022 0 0 0 0 0.0139665156866121 0.0386588584746732 -0.0565456063666468 -0.118308041468379 0.0911791004105781 -0.00381457991173171 0.0982942177719575 0.0234030395040251 0.139770413582206 0.303219712296418 0.243823537097589 -0.558321714139614
ENSMUSG00000028977 -0.0770829912446779 -0.156343061598251 -0.0349079531876478 -0.0374035466477467 0.796356993215503 1.22837961907094 1.08050210333271 0.0894741314270796 0.0109475951330355 0.101947030155144 0.00791100972037158 0.072190455180377 -0.0755726985786603 0.150017519153633 0.135924127203704 -0.0503314284999493 -0.181222981125515 -0.0453101356474464 0.092998073359573 -0.0351088227358942
ENSMUSG00000028996 -0.112041742708186 -0.72635014980064 -1.19987556104505 -0.30888345034387 0 0 0 0 -0.418511447838885 0.272389406643024 0.150525194270802 -0.195458113175173 0.374674449935195 0.346149697930112 -0.0791149073093734 0.142149525280012 0 0 0 0
ENSMUSG00000029019 1.08776362506382 0.77053392212974 -0.181512637683301 0.160257767996026 0 0 0 0 0.0135019730711185 -0.0605134969935848 -0.120778323325946 -0.100644749561427 0.0809706928105318 -0.104179954363354 0.056238630772755 -0.170737774764173 0 0 0 0
ENSMUSG00000029088 0.010479405946136 0.0763241583090749 -1.13714786961225 -0.5729608031015 0 0 0 0 -0.78120508656344 -0.202150260147097 0.460938057377743 0.233015457385996 -0.0119076569463556 0.440381940499429 -0.185547329814265 0.159496584260899 0 0 0 0
ENSMUSG00000029120 -0.176411192589297 -0.497634853953396 -1.0678678747068 -0.474314647696626 0 0 0 0 0.0157965704742987 0.0640182122709017 -0.0185127449464386 0.0728014033846831 -0.0396206999198502 0.150537420048882 0.0463852180734286 -0.001882655067595 -0.295303708191133 -0.438420443952417 -0.262779754585787 -0.331030361972586
ENSMUSG00000029135 1.08514191962126 1.10296284663033 0.435831360748123 0.222605262062849 0.673313510953251 0.463306569251932 0.343790349481635 0.363205902269707 0.0364770242297061 0.0797646676669241 -0.0535092385352348 -0.0680281703335029 -0.00614849033796401 0.282471120986299 0.191225715648308 -0.00849462266967739 -0.106991867521049 -0.127287088182122 -0.153886034782515 -0.0453492121112178
ENSMUSG00000029193 -1.24416944085712 -1.12950624784907 -0.2075604703179 -0.106555198791372 0 0 0 0 0 0 0 0 0 0 0 0 0.196708554928587 -1.12291192431253 -0.55764890936644 -0.985536412336177
ENSMUSG00000029205 -0.556850462774198 1.09412759028679 0.071834405745497 0.147544335436996 0 0 0 0 0.781689439454646 0.196973971930132 -0.0338913717720147 0.407188542420939 0.176963338122741 0.0157644114499041 -0.181460996169072 -0.33625300258507 0 0 0 0
ENSMUSG00000029272 0 0 0 0 -0.282201801728045 0.596316701534783 1.31168583334911 1.30110719916036 -0.00581292277547787 0.248476462721454 0.0569769194913365 0.0133095830323133 0.0523679870719094 0.295728931646435 0.0932653611883501 0.303371904531503 0 0 0 0
ENSMUSG00000029298 0.58176423240233 1.12142245484279 0.46809021501434 0.28089380799197 0.303336533635029 0.546382621667387 0.0375353679803385 -0.108855034033302 0.0648769610164677 0.11838874831321 0.0416544344182118 -0.0819381796465469 -0.0596857244488709 -0.04911167880705 -0.309225481364574 -0.0514687657101354 0.119885816418672 0.0688883469473966 -0.0535374839837179 -0.193843355150195
ENSMUSG00000029321 0.441955504656918 0.602220046414411 0.0514882277915519 -0.0987849429579178 0.745943901968212 1.8330320191391 1.07625194633286 0.0124971182716181 0.0751903536369048 0.263275730422818 -0.0315037473992264 0.0195523772664919 0.122296928915 0.521784490174795 0.239419193877783 0.0881498588588422 -0.347996314796331 0.402649716030282 0.658042007902131 -0.403161159161014
ENSMUSG00000029322 0.706226936843412 1.01038476812364 0.939569455571406 0.614977143571852 0.156881284252613 0.382533721462412 0.225619828683577 -0.0133996547700055 0.00440151336715983 -0.003529069521339 -0.0718791600572866 -0.0875022225636763 0.0969809758562672 -0.0801543428714805 0.0528543701144706 0.173596185229918 -0.160480709545464 0.206199924826332 -0.0726469103899658 -0.025903380285311
ENSMUSG00000029371 2.32227248377601 3.27217076893907 2.3808821828563 2.80922349784188 0 0 0 0 0 0 0 0 0 0 0 0 -0.338294421256367 0.571933962029717 -0.451284769990488 0.173905766510449
ENSMUSG00000029377 1.71119614528346 1.7262978706788 0.71638235817678 0.527531349468038 -0.00686544642089316 -0.273260570330716 -0.382851245984813 -0.350153484899502 -0.151770681182897 0.0767279826862325 -0.619045603737616 0.466395423690622 -0.058656629399609 0.362101233014883 0.396519988824449 -0.00742149832341832 -0.494367310550361 -0.17409304969272 -0.147587889175914 0.105532126341813
ENSMUSG00000029378 1.03307430460406 0.860327656919091 -0.182071346114796 -0.0631888281436544 0 0 0 0 0.145536186807522 0.0543390768496049 -0.023011175314193 0.480292987937411 0.00857877604226309 0.793978786485919 -0.215796250571315 0.0361740427928622 0 0 0 0
ENSMUSG00000029379 2.87553319639863 4.17551598160845 3.91824357498794 3.04018966963805 0 0 0 0 -0.0931130041916425 -0.0435233844055805 -0.0313881128582596 -0.200340930735401 0.246366583863584 0.0292481598578017 0.190125730617442 -0.105683552990758 0 0 0 0
ENSMUSG00000029380 2.70905394675659 3.03330475709396 2.71821232959786 1.82145268912547 1.57746109120465 1.69694775290144 1.46382546578791 -0.0391931285155246 -0.0228801788278362 0.334592497662839 0.199191330254885 -0.228851374309107 -0.066840998710179 0.283450465992003 -0.0309599092400565 -0.0260483630824898 -0.102846987283826 -0.322029212794008 -0.0306672226609387 0.190561895070528
ENSMUSG00000029414 -0.0301547191880771 -0.27006488665189 -0.725833539522898 0.298789599212638 -0.0904562015509642 0.062366856588856 -1.33909764359469 -0.99239763843351 0.0648714934835771 -0.202114004093421 -0.671268169795117 0.321738729541265 0.287171500674278 -0.336758684792529 -0.186712394070418 0.148509076116586 0.0849872760908805 -0.00742597552131148 -0.0665554957974682 0.050099632628982
ENSMUSG00000029417 2.0924107688498 2.91000812576218 2.36388390572504 2.29113352781471 1.43634401830885 1.322055877874 1.15621420128535 0.665808962413367 0.441108695288014 0.482333264619434 0.207605507644024 -0.127499335486051 0.313967874171306 0.321890328549401 -0.368511656209092 -0.0640060600828695 0.13284034735399 0.0117441917553385 0.03407962702994 -0.188611519972731
ENSMUSG00000029420 -0.351755132460019 -1.09910817803147 -0.112497621234915 -0.0901770010076509 0 0 0 0 0.234197159181517 0.054931819102978 -0.0486109068813366 0.0685646196422089 0.182039524289103 -0.232051682726478 -0.0763092419879603 -0.136397066692966 0.0785693269056569 -0.346235047716343 0.275713322539394 0.32181990673095
ENSMUSG00000029503 -0.419987928206594 -0.175587013124455 -1.14528935874272 -0.523487253570643 0 0 0 0 0.102551609924054 0.138864150198869 -0.127887102189035 -0.172927696770128 -0.00687034926631525 -0.00701561559427427 -0.320706291361381 -0.223047653088583 0 0 0 0
ENSMUSG00000029546 0 0 0 0 0 0 0 0 0 0 0 0 0 0 0 0 1.18920946905905 -0.590215908631731 -0.366501884573691 -0.87023518226202
ENSMUSG00000029561 0.695858459459426 1.31207885614959 1.13252235688724 0.747799208677022 0.386495973016706 0.522972378291976 0.39276466167523 0.0447695355836016 0.0152686812094158 -0.176921268430068 -0.0385996528893966 -0.12870654275125 -0.00709846776319323 0.0257058014079169 -0.01724065004952 0.0438993169391035 -0.00114465731410734 -0.0235781895422672 -0.157923808128147 -0.273417937054416
ENSMUSG00000029576 0.0383745165439409 0.0268219389104932 -0.0670346644156553 -0.0372066647331794 0 0 0 0 0.111432142712234 -0.0550492196556217 0.108368046217537 0.0461642380915652 -0.0567115500496104 0.0727491243427995 -0.168536794836562 -0.0564061610971074 1.03188534549962 0.278219682585196 -0.0476803331454454 -0.548083639866758
ENSMUSG00000029646 0 0 0 0 0 0 0 0 0.0722376358393334 0.0198796605544791 -0.0986391127966505 0.0473048925784379 0.135374846996455 -0.0292448929235584 0.00686057485658317 0.342900679866636 -0.354236567851168 1.05677397641925 -0.474229062579101 -0.654880649567475
ENSMUSG00000029664 1.25106121781779 1.20915173027722 0.269364594902146 0.219608385865388 0.0396223732937264 0.0130670889964792 -0.239290688317641 -0.0691567862037849 -0.0469653738620676 0.115986460953846 0.00446831359626254 -0.117204369905 0.435175380034574 -0.553472959906322 0.459341510518067 0.589814631784236 0.0349135718959323 -0.143027924742571 -0.199347860730329 0.0045341508817849
ENSMUSG00000029762 0.489870523697222 1.11319106223465 0.760898049139182 0.211014645264566 0.0334842298369877 0.133028895804913 0.0481419559981879 -0.0834039971250227 -0.0621628803360595 0.138359644269446 -0.04592264598561 0.0180398062979598 0.0788397948395517 -0.00332375610915728 -0.115636235177213 -0.0750787439933735 0.0303635628205414 -0.0606595397986968 0.0005762911577212 -0.0168657128483001
ENSMUSG00000029798 0.495302353853221 1.14769015033376 0.772007055268451 0.463240889519219 0.312762028331029 0.492598889683032 0.299931399146779 0.0210297401054711 -0.0211241116560514 -0.0742134751382845 -0.0913789024613046 -0.0894795861172993 -0.067961600272937 0.0659550581026051 -0.117433882471943 -0.0284691320336294 0.0736086785348322 0.162045276433716 -0.119859288041674 -0.144017900550485
ENSMUSG00000029829 0.0106500570004739 0.278610500480848 0.505842300848974 0.299597269729483 0 0 0 0 0.144355675867285 -0.13312437611714 0.250172785122524 0.0650572373911284 0.547018665945788 0.416273881181666 0.158463423159229 -0.0122882059675333 0.510262201494094 -1.07103025115442 -0.313305785401846 -0.596869496873534
ENSMUSG00000029915 1.09429899876778 0.898709296696756 1.17791756039759 0.862671330745875 0.63502331833424 0.225527400187167 -0.249153021527067 -0.494464877892535 0.266347290061315 0.399047799371678 0.45204803677054 0.37553606406776 -0.0655947298509249 0.249427282779932 -0.371227909166678 0.303484809475308 -0.014725910846783 0.25054501196105 -0.0629161118398639 0.0806210566458467
ENSMUSG00000030004 -0.75556841054087 -1.39472962063526 -0.354485840021683 0.248004493649133 -0.20788830982422 0.697263828145652 0.496409049228457 -0.0271293936266405 0 0 0 0 0 0 0 0 0 0 0 0
ENSMUSG00000030022 0.523154718465289 1.13290859599105 0.214095071981318 0.263019032690102 0.266354208867807 -0.121797759067282 -0.602354451346799 -0.0995617425520876 0.0765079094677326 0.227702188321847 0.0718631275730154 -0.0909076302842375 -0.031661468294708 0.0685103118145104 -0.0295267968360806 -0.112121978175489 0.0399171590223251 -0.214426225416272 -0.0269053249063143 -0.193927785272509
ENSMUSG00000030069 1.36451004810581 1.80894565281239 0.96097600977587 0.835900114568184 0 0 0 0 0 0 0 0 0 0 0 0 0 0 0 0
ENSMUSG00000030077 -0.031894518210399 1.07740743981275 0.573589440769355 0.944817522743053 0 0 0 0 -0.208704803555375 -0.0115583127238584 0.127058074123444 0.284855124377381 -0.000171366419026348 0.622933509145707 -0.546007625195599 0.147880263058844 0.0971675669086154 -0.256915505400998 -0.408786235819284 0.354397985945991
ENSMUSG00000030107 0.551013451302037 1.27398237378909 1.07223051162428 0.520365038282716 0.127636368973587 0.829613193618607 0.320512973771726 -0.075005562243249 0.010352697264481 -0.0616772058330843 0.0851749735157376 -0.0765904532338403 0.029676857927937 0.0887257229252321 0.150633475365297 0.00603854739388539 -0.155620395662922 0.149048414933524 0.0110755159993656 -0.105722229114944
ENSMUSG00000030109 0.0501834376438095 1.12156296661147 1.45490625062939 1.21130533246021 -0.0467231753375033 -0.0155681400048746 -0.043978829586385 -0.0799777128371606 -0.0115004208609397 0.111677895934297 -0.0598615304945347 -0.0961413042420913 0.0556627393831941 -0.0379808962842701 0.139266109739372 0.190466736715748 0.0605666085898996 0.174538410036012 -0.0783450675527757 -0.0216038159304096
ENSMUSG00000030111 0.493518208679244 0.587003813356847 0.924443324266974 1.15129174845488 1.81117581403696 2.65639510089986 2.52072710036286 1.62111606012099 -0.0174509126352312 0.11924131033501 0.100454931229708 -0.0550641840559765 0.237294084314302 -0.151991889538898 0.314246420147338 0.464657319090928 -0.0605867435335235 0.132373476926014 -0.168270402075474 -0.121400839859938
ENSMUSG00000030117 0.674885692886246 0.540866778944026 1.01938695586605 1.33197096260912 0 0 0 0 -0.095862247713238 0.397450755411678 -0.184403746972949 0.172139892041372 -0.152111501998541 -0.21345598790385 -0.00908333354095325 0.119958844148831 0.287759232673446 0.059077661143283 -0.119742255824923 -0.365340088601979
ENSMUSG00000030142 2.02360871470315 2.34757759966646 2.36625866087762 1.72589782055094 1.92838327808665 1.62402818805946 0.902915611778642 0.0447414547969545 0.0840905450201829 0.255549102919674 -0.396098397598576 0.0937729844356315 0.798518691635015 0.917823473825608 -0.0956951008125372 0.190829413789004 0.139833086763874 0.305202199007491 0.120530667220499 0.160591556084555
ENSMUSG00000030144 1.74832553440114 1.87588177950297 1.82884157933009 1.33332722668189 1.11662890680525 1.64426740861153 1.0856995975175 0.479635499940076 0.272723410508361 0.171953093625149 -0.189634803834197 -0.214388266825156 0.583736911667902 0.486010933301284 0.139710143875547 0.182021862258244 -0.0893943546903554 0.256468796688558 -0.149851527983604 0.145897127984614
ENSMUSG00000030155 -0.140399689937069 1.0957266564305 -0.054164124492909 0.293034410320158 0 0 0 0 -0.190991333150341 0.224673653862874 0.352139249088257 -0.0897114792562528 0.45359828435605 0.128179630819725 0.368910408378539 0.296819078622515 -0.363177085353967 0.554477256381691 -0.183779903763276 -0.722580401563286
ENSMUSG00000030209 0 0 0 0 0 0 0 0 0.677483471056743 0.934462354015985 -0.654237989946753 -0.162536607927365 -0.722643443556164 1.18224847576342 0.585353403875901 0.0242764032164087 -0.294695292503437 -0.308954202227496 -0.58019185199959 0.145166261146169
ENSMUSG00000030235 0.160899972088189 1.03248905192019 0.209358352098666 -0.132525621009283 0 0 0 0 -0.120769761747016 1.30100323740842 0.0223441561438651 -0.155628901403428 -0.0383558485274318 1.19223050274272 0.458321861715104 0.0279882702190197 0 0 0 0
ENSMUSG00000030270 0.0707047939739532 1.29039945651553 0.0661443036461372 -0.725430068578262 0 0 0 0 0.304715821848134 -0.373092665137823 -0.400107181921156 0.189701085716633 -0.0108430828403284 0.124264311433952 -0.318349868213412 0.130430826382284 0.191224075464519 0.436628005175699 -0.731236608804007 -0.0593602687781971
ENSMUSG00000030278 -0.497561856158642 -0.410508929516042 -0.762341159958578 -0.365572098469403 0.107691871747528 2.00605110768472 1.76105988407791 -0.00270976224676851 0.377254933516172 0.256384274343061 0.414064251542407 -0.268313564444144 -0.0110285986051218 0.337407586884663 0.134730179476459 0.116208252582772 -0.478199845113371 1.04613333236298 1.01613796527574 -0.41734750531415
ENSMUSG00000030346 -0.0875444420266523 -0.307805936399112 0.137194352347231 0.304510796424201 -0.488177022909893 0.236101323879818 -0.103343427915512 -1.1848269165978 0.273753028449121 0.327629924161181 -0.0453290082698247 0.0923511905343496 0.098159340457308 0.095043251980677 -0.247991749779576 -0.146394986222145 0.205197269151287 0.220918760535573 0.0550553904763634 0.0337912613431195
ENSMUSG00000030368 0.531278999060866 0.0152631141897429 0.221749637600143 0.281608257419706 0 0 0 0 -0.0341226419114046 0.0700430592113029 0.026338019116092 -0.0537155680985172 0.0477403917968381 -0.00272224250495492 0.141054534335738 0.0574920240369968 0.278351822343947 1.14405524804559 0.26856256426579 -0.389802841461071
ENSMUSG00000030402 -0.13451106176824 0.693521737536223 0.753169540662786 0.524842119279557 1.0403947051492 0.185944764129628 -0.195328477249953 -0.166041009367237 -0.0407614653937468 -0.189276326762636 0.26157137644452 -0.0768560367830481 0.188576672288535 0.234045939054413 0.131729446978833 0.0319227814913057 0 0 0 0
ENSMUSG00000030413 0.860774929088146 0.848157123150598 0.999909709812802 0.595568684083977 1.20379997920039 0.436032019362083 0.230971576123493 0.174194946644967 -0.244269206202722 0.0123143323365471 0.174438198398653 -0.102812312145729 0.068085506376069 0.101776512559945 0.105608197261154 0.0793812545295575 -0.247015647975336 0.171103144712951 -0.0178212057294028 0.14234739837251
ENSMUSG00000030427 1.07737657529967 0.481700919169087 0.8836166180559 0.664187456263484 0 0 0 0 -0.0125117049980989 -0.378536240709843 0.486909422018129 0.0953135584927241 -0.0787982651777741 -0.604272023355868 -0.273492305224 0.0764819694237186 -0.170938285511711 -0.21149972572998 -0.275875507319417 0.0229994270484911
ENSMUSG00000030474 0.826261504347169 1.11208402210509 1.38433507635352 0.853206886837104 0.737093118573368 0.799413136630639 0.304164092322989 0.0301625586994987 0.197297986581765 0.0517061335907353 0.0268868953751489 -0.0049133535930791 0.196043661406153 0.11084635102248 -0.0580298300775672 -0.126251971074301 -0.0144974678932868 0.0411494841171251 0.0383754327164938 0.120901410481277
ENSMUSG00000030491 0.210099863853007 0.0236717057781687 1.03272675405511 -0.356289568741195 -0.187801040415602 -0.0859550620805057 -0.592481592709692 -0.500735409319007 0.0662309144690386 0.554661013126425 0.452996655121317 -0.497732687183046 0.228348116208896 0.15013990405418 -0.203214499441907 0.0867752573950548 0.287130274676507 0.591097639043911 0.106581568080806 -0.147046795883315
ENSMUSG00000030544 -0.733043604375863 -1.12813687837917 -0.657668898482662 -0.380994087994083 0 0 0 0 0 0 0 0 0 0 0 0 0 0 0 0
ENSMUSG00000030643 -0.26670377382214 -0.27011859902853 -0.371832131338312 -0.106577630314499 0.18860926567482 1.13705580508578 0.381124726201703 0.112147148292584 0.0481832697719528 0.625482721195713 0.336744869002712 0.0328983296004339 0.133620974005592 0.572869458424601 0.307477846770185 0.0464349715674745 -0.113484764110272 0.200637579769904 0.192707466057033 -0.105885765438295
ENSMUSG00000030653 0.617781928982336 2.37655806811188 0.508913937047791 1.08916292487957 0.101379993491847 0.835992532131653 0.80554794968282 -0.547934202441806 1.0670830974481 1.45049842468543 -0.174808791766236 1.25588977376494 -0.771601069182257 1.54638053469027 0.0185007023162441 -0.119575980452151 -0.0561779777032638 -0.594482223034802 -0.343353983125103 0.947022144530286
ENSMUSG00000030680 -0.35961124953365 -1.23903089148818 -0.521099737158121 0.120911273284554 -0.743170637928448 -0.659963610121843 -0.309483090623789 -0.576997404987161 0.637174657146819 -0.428116126281955 -0.308331880070834 0.514826443613582 -0.385908492832861 -0.187957774547951 0.0793161959868536 0.2530176772592 0.0745770239587606 -0.998489326404843 -0.0972182914750839 -0.155028431255184
ENSMUSG00000030693 1.41221324917874 2.07624638638167 0.861263901894281 0.342751749084698 0 0 0 0 -0.180227352343948 0.203905017546817 -0.0380324396601417 0.0497965838884605 0.0821286712099086 -0.185146344082706 0.266432512810915 0.192246895862652 0 0 0 0
ENSMUSG00000030732 0.361446678788847 0.225180124447042 0.135649045476004 0.181368666649732 -0.479844358515417 -0.750643173132487 -1.04404738638614 -0.0716384527125961 0.136600178367169 0.0885425493812621 -0.104020250536714 0.0470640448638324 0.167735444533459 -0.0707163582430416 0.00448706215399356 0.248083267597595 0 0 0 0
ENSMUSG00000030786 0.647867959436555 0.991328715813805 1.07838042008691 0.843331111197404 0.361765176120495 0.964371768681122 0.895876817616604 0.480767312696294 0.0165853434306429 0.348097209496495 -0.143260606475936 -0.0971118584294636 -0.139470882354109 0.424185266837056 0.203406451687438 -0.168461532253249 -0.0275922035057957 0.136954137397711 -0.093512109673561 0.0106482485258535
ENSMUSG00000030790 1.36386716790604 1.83768779202738 0.881160132267491 0.248371729784038 0.678070090202612 0.391779550638811 -0.0906517951341419 0.006253640393524 0.0514818975248391 0.103424471529895 0.0796081705203474 -0.0285106432189089 0.0669391243795141 0.128236790348716 0.037326670908 -0.1333463351892 0.16982269323516 0.188775078289806 0.0959275485289939 -0.0523593872827021
ENSMUSG00000030852 0.0213674479158092 -0.0169312016868194 -0.193704452187762 -0.187393158213024 1.09735523486717 1.35232750976284 0.216667729501436 0.0794085867957859 -0.00687631257551045 0.0718726893152487 0.0527858332418665 0.0245177123077957 -0.021325261052659 0.10544666026021 -0.0263625417635074 -0.0699248912978644 -0.125281528461593 0.00866413651737409 0.0118802196506025 -0.0406418928651183
ENSMUSG00000030854 0.0243543760573201 -0.806184998658718 -0.0263207112505597 -0.192950156614156 0 0 0 0 0.271917706541165 0.134282230673388 -1.12156219951789 -0.0939289359558085 0.245474772236 0.208547978239255 -0.394094414529284 0.0901704464681969 0.741828809440571 -1.12759695228463 -0.378513751359411 0.0182802135321774
ENSMUSG00000030867 -0.199613580155228 0.108391198312153 -0.223065757661968 -0.0679852199195413 -0.12251366039415 0.22838720099897 0.00633664957676285 -1.29762523684176 0.13715792339992 -0.182452467881174 -0.0186736629348289 0.327142493873693 0.0377517941115648 -0.106759342312398 0.0466634630431614 -0.264405660283413 0.0844683054732558 -0.0576543345858907 0.106481228461407 0.0521655402185574
ENSMUSG00000030895 0.703681759936367 1.42392726140184 1.30989520550151 0.84516377167447 0.198216259613707 0.465798779057384 0.452506754406497 0.389615467070574 0.0996794878008832 -0.0746422334692764 -0.195941911791361 -0.276271949261315 -0.160871192023424 -0.0396333399170224 -0.287064497508752 0.25911012739592 -0.0470546333280601 0.199003839897239 0.0437277467453898 0.139494950268443
ENSMUSG00000030921 0.701077414326954 1.13949747930707 0.913225755012786 0.474089017846001 0.32730028060892 0.499325133513341 0.213272419520238 0.0391509547207872 -0.0436530284441437 -0.140049836714087 0.0639423025207194 0.0257097471257924 0.0514300993121305 -0.0374347322172949 -0.260330954116842 -0.0362177866741394 -0.0748057284313514 0.0473071657143835 -0.201462485905122 -0.0822997904659084
ENSMUSG00000030994 1.11542538900309 0.34496420641363 0.381466375692822 -1.02678169960009 0 0 0 0 -0.0979340065190792 0.202724816356074 0.166614043284318 -0.380249904176323 0.117484693008092 0.229234239475409 -0.0897254223987275 -0.110900913300824 0 0 0 0
ENSMUSG00000031027 -0.150167359772376 -0.455282394171165 -0.153427662922163 -0.183558042246711 0.0831127490344101 -0.60036363074824 -1.05198878467623 -0.0172126613916961 -0.213318763364303 -0.138228507734777 0.0432284627156986 -0.608169616179444 -0.114795285269856 -0.119150466609473 -0.243330501438102 0.00407541333153183 0 0 0 0
ENSMUSG00000031070 -0.599110646824123 -1.0090522417687 -0.284426058929124 -0.0554291223905361 0 0 0 0 -0.140353728347426 -0.031328899739099 -0.253419947757467 0.0970417503314086 -0.0493964533521781 -0.240525867484312 0.0584120504630284 -0.0860994923833867 0.00797561958824529 -0.5362816182927 -0.159944191892998 -0.204870246194164
ENSMUSG00000031097 -0.591144433791717 0.337863667918661 -1.01267265389737 -0.0468061247722572 0 0 0 0 0.177256574349792 -0.488875392723493 -0.0142529546386233 0.541950782381857 0.0514742948369221 0.0329998117003183 -0.112176485320697 0.00690799345736937 -0.73571927160814 0.290785973882501 0.640855952749677 0.317432640442277
ENSMUSG00000031098 0.792737161776343 1.61777735756315 1.58920617425882 1.02297275604403 0 0 0 0 0.312997656426936 -0.157728581748562 0.164533248350325 -0.00192532898520885 0.0710415623005184 -0.101784838893894 0.0318577212212627 -0.0127078966061733 -0.414548009173913 -0.0201868645269126 -0.0775838985536178 -0.104986307416988
ENSMUSG00000031150 0.0495055257225592 0.36417851480319 -0.0635423921106341 -0.105735533055932 0.0111300329978993 1.01723892790884 -0.489825919037713 0.258774396111908 0.230109387362388 0.199984385783493 -0.0569961395769346 -0.0851579303098397 -0.0874029659991666 0.247997086393126 -0.0084583723626924 -0.0528628095916601 0.0271081740072581 0.244762350302288 0.0457114990836381 -0.159208327959711
ENSMUSG00000031257 0.45420330622112 0.0724540404405471 -0.113053902121718 0.389003305789463 0 0 0 0 0.202865728155046 0.240807277889658 0.290952530839318 -0.0860779401963669 -0.0384415633981943 1.11426599949687 -0.196159155778764 0.347930858924288 0 0 0 0
ENSMUSG00000031289 1.34836836435462 1.59020312655524 1.53560598059155 1.11589511711617 -0.0998646500334723 0.352040476354118 0.129854257137473 -0.282869509032374 0.16709806288057 -0.0844967055989493 -0.40763090138264 0.228027020017643 0.313399948736087 -0.0275555811885557 -0.136583413637906 -0.0488320589935181 0 0 0 0
ENSMUSG00000031298 -0.241604729685999 -0.0126712322189909 -0.0296419140970987 0.148971582979463 0.527823567870903 0.328447711254861 1.01678903011302 -0.269673281589956 0.064144579787182 0.0826520732090225 0.113224387998183 0.207557399026752 0.355135262734044 0.0585936979708994 -0.201531313909055 0.305720175219651 0.0602188033004605 -0.183370528541569 -0.0406755870457137 0.14778347210981
ENSMUSG00000031372 1.69634116427383 0.835885758860365 -0.90467076626468 -0.18083712645727 0 0 0 0 0 0 0 0 0 0 0 0 0 0 0 0
ENSMUSG00000031397 0 0 0 0 0 0 0 0 -1.04070601051709 0.101024643851066 -0.086964356079162 0.143467733641404 -0.389221060041781 -0.0906939041102564 0.446681585522377 -0.0175922708894023 0 0 0 0
ENSMUSG00000031442 -0.10708941826417 -0.340724983494847 -0.159536133434388 -0.248547351965046 0.0365828540145051 -0.367743631214851 -1.04353161083245 0.0248100440255904 0.0694825800153537 -0.168274966260017 0.120466493072266 -0.132591940429374 0.0011365843169666 0.0866422880916961 0.0249491731909172 -0.000305647191929562 0.0170347466523564 0.00949059130074245 0.119798926579361 0.0357448959164135
ENSMUSG00000031444 0.848704771749695 1.11849297983143 1.21268562548945 0.97905581648079 0.00379933236127557 0.0214043209163479 -0.123822810511354 -0.104906393114464 0.259646506627362 0.35253796986898 0.178164744485303 -0.480236023018612 -0.288102292101663 0.0590868665126728 -0.0465165992310716 -0.112860251107859 -0.0628760200805186 0.185914280483964 -0.0382042691426406 -0.00255674477390477
ENSMUSG00000031452 0.735146073693731 1.22137403671429 -0.102524193620914 0.163435643423485 0 0 0 0 0 0 0 0 0 0 0 0 0 0 0 0
ENSMUSG00000031504 0.948440090435878 1.23640139382036 0.927677999258831 0.457341394746789 0.835831961960165 0.135883789693287 -0.44532479778914 0.150738236936428 0.00698889826548655 -0.0768505930149574 -0.00187554673016282 -0.0240533203166376 0.0595500063258891 0.198380827201672 0.166231979560432 -0.0689977170447208 -0.125174288192989 -0.193231674145586 0.0523987619781464 0.0237453577693145
ENSMUSG00000031543 -0.0606200140247435 0.203313476130458 -0.283576685784706 -0.309946841784872 -0.0661168686485299 1.13625401474536 0.350964014632317 0.187836818817662 0.0243648011799567 0.277954941674739 0.209648912385749 0.081958636498191 0.105593315705487 0.169779752737451 0.000577560528763843 -0.153584683936189 0.0490071660958162 0.191533360166276 0.148382562665074 0.156238586492221
ENSMUSG00000031549 0.12585176900068 0.143606521251938 0.178279824899246 -0.317236194054942 -0.0332277967738398 -0.553265059954099 -0.0632632218999508 0.00794801328819639 0.0264167309378677 0.200212768045858 -0.084454281615151 -0.00545961253240833 -0.0217533294802744 -0.0953531923208884 -0.134223000355511 -0.0483577040001205 -0.0412826088572603 -1.11602499388013 0.176226004795951 -0.391758884352691
ENSMUSG00000031551 0.718515905536327 1.56373558103662 0.4600663401923 0.566132514986353 0 0 0 0 0.0119908729898431 0.0338577709168181 -0.185688250525671 -0.00678032669912444 0.462507162326559 0.887220613784541 0.219797994331944 0.0698318096414834 0 0 0 0
ENSMUSG00000031629 -0.211273275378231 -0.425374259672643 -0.108704449292148 0.0727919101810735 -0.287946935060154 0.163906041245602 -0.350982917843326 -1.20696109141453 -0.348149034993086 -0.0334583779143467 -0.0204357708601315 0.438074915733096 0.313314186579659 0.223197629794029 -0.0415068884555206 -0.504601725275537 0.169915028292038 0.319238639720981 0.0546933340804049 0.0268815367653737
ENSMUSG00000031640 -0.33102584746767 0.291920117003953 -0.348196573763379 0.245547123786223 1.45097407643559 0.690321250940102 -0.522769065092781 1.06280963029304 0 0 0 0 0 0 0 0 -0.105535614701672 -0.30284285028245 0.0582188034875101 -1.14507586067446
ENSMUSG00000031654 0.363395359264382 1.37458783064712 2.46748675947225 2.07983534449557 0 0 0 0 0.0690364990752988 0.118170143355916 -0.179004097656638 0.0373782125601681 0.14469303606972 0.16041663590697 0.045485195376736 0.338245569878086 0 0 0 0
ENSMUSG00000031734 0.0322489783995708 -0.00675892343287523 0.0263266294537124 -0.0525015182600791 -0.0608854780879811 -0.963421071607719 0.581803192444308 0.292010948067254 0.0562213938942515 0.138909775117229 0.144888765948385 0.0146390899006586 -0.0170719631396494 0.046815162235447 0.0233565864093308 0.00330472290238494 0.339928338204628 -1.24409466628727 -0.337372351763127 -0.595042130889476
ENSMUSG00000031762 1.58634852064467 2.68979051226547 2.18665997051044 0.765026448490098 0.673068455252795 1.41341811231782 0.802789645037737 0.0254456515706994 -0.0420970379957538 -0.0261516822622764 0.0270663456527777 -0.0320005034347836 0.0325443607616142 0.0742223358590354 0.217402313926636 0.0385071010692502 0.0896127051415611 0.448790358629573 0.213499200545245 0.110326199594846
ENSMUSG00000031765 1.28203653952998 2.07286332438857 1.46160618089329 0.281164078391312 0.376012810099967 0.875280699747008 0.584728449668412 0.0627971338004495 -0.083308379157866 -0.0179545184584346 0.0370103576708008 -0.0586625880855099 0.0196100861003433 0.114357095732169 0.242517816100242 -0.0170923783861256 0.0414653916317058 0.328451643919056 0.199314413537917 0.0942425495511112
ENSMUSG00000031779 0.62646774948158 0.848827668170437 1.04364249154372 0.556729060143039 -0.218286496364189 0.553988573594169 0.0403817997006741 -0.214253623932201 0.182158436088466 0.153604721736973 -0.59895400962366 -0.439427159633466 0.0758998512393848 -0.161243557346045 0.29516312780971 0.146977839509783 -0.0401949232995941 0.459182810611258 0.449799606515058 0.162315054498308
ENSMUSG00000031780 0.497854015121787 0.847558790555011 1.04932645078542 0.372755511569743 0 0 0 0 -0.452350342857505 0.311624208070585 0.455145812488119 0.0207970864043473 0.279761640850133 0.474628970973441 0.340484939385284 0.105173850298269 0 0 0 0
ENSMUSG00000031789 -0.0483519012282604 -1.05883968827008 -0.379747758079293 -0.214467904990638 -0.384285196775414 -0.432142906375064 -0.367702311277057 -0.265859220530673 -0.303269542335224 -0.413641496504601 0.295604869198375 0.609094997557818 -0.14338153053201 0.159554290129716 0.0428651783778988 0.201433971525016 0.135761979748243 0.325885142888874 -0.106370785985489 0.30379384269521
ENSMUSG00000031881 0.0997478235361983 -0.122889663691039 -0.348273448206222 -0.462564788157823 0 0 0 0 0.389524227236586 0.820344293565192 0.719372255236437 -0.255053635601498 0.196980929964905 0.075223671998738 -0.0616038028712678 0.108440480845836 0.123093350509694 -1.20031423526822 0.532623303212856 -0.622497335085627
ENSMUSG00000031962 -0.231275236231551 1.31572633032997 0.115905666526689 -0.422986367959813 0.0391201586429472 0.266259728113549 -1.23580239869345 -0.333002345242112 0 0 0 0 0 0 0 0 -0.900500871652436 0.166311128197568 0.361752627434277 -0.0742903172731397
ENSMUSG00000031972 -0.451569693604889 0.858254625623691 -0.481051077308201 1.17071835172185 0 0 0 0 0.694518808585713 0.0643079210715219 -0.24705982129166 0.337347429899928 -0.22130646980776 -0.370579102165903 -0.168915576409314 0.216051277221787 -0.808015735481252 0.154575826591718 0.786759158516857 0.232692871438739
ENSMUSG00000032000 0.947662461511334 1.24733049571805 0.655478502175645 0.289857677156987 0.675281166699361 -0.18636895113001 -0.43613608652846 -0.0203102174499307 0.0634864163788962 0.265417263662621 0.0699639221538471 -0.0482839296735576 0.0264218700711866 0.100341205128502 0.0223691050190558 -0.0292628540852844 0.0677304596678638 0.309752987206603 -0.160027492188033 0.031874508384859
ENSMUSG00000032021 0.192097441017066 1.27958542799511 0.702956461132425 0.623950767693791 0 0 0 0 0.675443926768718 0.8158065923037 0.427885345686697 0.0419968776022847 0.233620448212803 1.8385940186132 0.313620010513173 0.210038089785754 0.723726637022223 1.36151339502473 0.0162311851903618 0.0050025102914318
ENSMUSG00000032023 -0.250225208823472 -0.103057813795823 -0.0405902472393712 -0.0680981141981323 0 0 0 0 0.145475144569572 0.416819223091163 0.0621340601351024 -0.218527344595828 0.0787683820079396 1.03014599909525 -0.244886061322347 0.0857362335294172 0.201773126587021 0.935422284742012 0.763171682177408 0.402332393941679
ENSMUSG00000032034 -0.130022133271223 -0.537420379980024 -0.52637667164129 -0.117002803414903 -0.874152012022291 -1.07347893603631 -0.543349219262523 -0.18667205505551 0.0896637383787446 0.319841429118317 0.527119106523669 0.137170112694373 -0.0658603990507749 0.329933598780653 -0.20337411865567 -0.0577750028751717 0.133337706419635 -0.211249507177878 -0.0466308120363982 0.0450792943477946
ENSMUSG00000032080 0 0 0 0 0.0432484528407568 0.279983917903448 0.279351079014426 0.306842893465764 0.0361436368538033 0.171723737619768 0.0390357986411551 -0.318897733141884 -0.33454515857486 0.156217040575444 -0.374547895078075 0.411535381696928 -0.819257751497314 1.38857246236819 0.0564229330030017 -1.31679538860781
ENSMUSG00000032204 1.03530805961925 0.805085044773142 0.769219710506846 0.585561532392724 -0.0715419274849402 -0.0306715957900643 0.479730506292135 0.00724851300813542 0.076306106733362 -0.220203301393102 -0.224766785820197 -0.21712348962738 0.0695535520615719 0.136834833855385 0.379070760754426 0.189145383583137 0.129452347639313 0.159199400738878 0.0807963467148413 -0.131444195396656
ENSMUSG00000032338 1.58905925426467 1.12339767767402 -0.454706898356998 -0.161444020319169 0 0 0 0 -0.247502232357409 0.216461335495748 -0.319209415539548 0.169047350852582 0.102685518124183 -0.116561808682823 -0.138902255820114 -0.0662017804149652 -0.857874953258808 -0.582701767425964 -0.0997554027561924 -0.0736730995434089
ENSMUSG00000032350 0.614709649057981 1.29116799526847 0.461630925730672 0.204066782624495 0.0326523617185613 0.0616455825628557 -0.391715730078355 0.0323073733057909 0.0164889532226736 -0.00277289946080164 -0.0941571484927285 -0.15093024681944 0.0230842367551312 0.118245625065657 0.133889506183409 -0.00343250161032486 0.145926236547753 0.170249372984004 0.0173962382304615 -0.00665059925660835
ENSMUSG00000032487 1.06314885587002 0.677437061450001 0.044599552309529 0.162801727967202 0 0 0 0 0.00826014209293702 0.00773238195679585 -0.0834328817375098 -0.105675468261614 -0.126831175022499 0.397423827723598 -0.469779145835505 -0.0367680974109912 -0.627584180133026 -0.180092168021992 -0.131003130671018 -0.316229588106194
ENSMUSG00000032500 -0.503621367227844 -1.27430418339438 -0.514470152720479 -0.171416425296855 -0.202887933685586 -1.27479046405465 -0.524137046007371 -0.020809455102908 -0.0631738647465451 0.255929082071256 0.23310056555329 -0.0600536209074031 0.0979067444994497 0.735657229630318 0.184197494697464 -0.185041157856069 -0.412697004377676 0.10629230216797 -0.335662735120748 -0.428567925971853
ENSMUSG00000032508 0.695922204075209 1.06965809519304 0.604750506282094 0.324430056454954 0.848665288078702 0.795147734950045 0.240315937331426 -0.00144627921057365 -0.0276688268422915 -0.0914123228228999 0.0537370864049719 -0.00234979046382763 0.0345041458530035 0.0649303967308458 0.0880699983619124 0.0325588038724507 -0.0175620206884166 0.0371428724148243 0.0642311709725711 0.0416603217477509
ENSMUSG00000032515 1.07362496127575 1.05948718771312 0.524492837333782 0.175886857845274 0.573537074545448 0.586513644618508 0.491472406501369 0.0440101622142601 0.0647380897296298 0.317943057521982 0.0861101012993286 -0.076471418030185 0.0631189012146149 0.346548134217279 0.111087347242807 -0.0119924944848122 0.117857451094786 0.218115458652098 0.211372490448358 0.11780414646753
ENSMUSG00000032523 -0.0840936577069006 -0.083254012549822 -0.418602947265988 -0.179416042701257 0 0 0 0 0.207477048213929 0.101772815431195 -0.312397360008825 -0.233564462259669 -0.126287936511665 0.604668584503846 0.391862459704219 0.435679552698248 -1.16913922785156 0.892121538632649 0.712667373083373 -0.274592098248859
ENSMUSG00000032561 0.234937600086934 0.225707990261947 -0.0338580609470916 -0.0437581693726697 0.602437276144217 1.0045558093658 0.89225422308701 0.0823964202428219 0.0494016712143135 0.259100853984297 0.16785964646483 -0.017478881307701 0.0704670989101962 0.198039735363126 -0.0205964155103453 0.115566448970435 -0.0187551027389763 0.511381888567185 -0.0938800671001354 -0.0918439648112523
ENSMUSG00000032649 -0.102234786152598 -0.536935503404276 -0.451920228990499 -0.308628632702068 -0.0364918854326595 -0.306142142679997 -1.15213746923086 -0.385316360071079 0.0838925067933789 -0.169636318154053 -0.107575957789191 0.0620750072631416 0.0576470228968781 -0.261887150433972 -0.313252709566556 -0.0414475363715288 -0.122251237382604 0.0693375696559625 0.2261864897668 -0.0791422687256424
ENSMUSG00000032661 1.22410982480084 1.68942295925921 1.77850942478652 1.08998141696599 0.22285734091054 0.0599461605423527 0.171444019912416 0.282918680418194 -0.00180298023037501 -0.0519952806714478 -0.176387796604065 -0.101832178382444 0.00147061964233638 0.135201336613108 -0.0297186851138709 -0.222091616587639 -0.223117020376077 0.112325258543749 -0.416468966481171 -0.250692447921891
ENSMUSG00000032671 0 0 0 0 -0.18003547730221 0.412280133381672 0.00383974021127672 -0.37784798143068 -0.0430771561293845 0.0175796365615184 0.775479309618793 -0.339670274816971 -0.128665897109802 0.152852530464522 0.742542668167532 0.00879913316340541 0.327972744239609 1.42444702415727 0.677349269636264 -0.079469317925918
ENSMUSG00000032688 0.770056494925434 1.13003067686812 0.920242948950375 0.529282086978083 -0.0596022126842824 -0.202573492752946 0.210594991204052 -0.0479081948711025 0.0973456812594007 -0.0896080879750543 0.0280352619849821 -0.20640239089347 -0.071911462028994 0.14303587614692 -0.0598637806480828 -0.0479707507254864 0.136834689589089 -0.113005966706923 -0.0717516156122788 -0.023669060511199
ENSMUSG00000032690 0.819046230230389 1.21932107809559 1.20231569496595 0.761849559975267 0.0431849600930321 -0.0141712072839563 0.0845373575998877 0.167597559924596 0.0577089352722105 -0.483885091327965 0.0670577205459132 0.223100161904136 -0.128152774153701 -0.249717439908107 -0.121777474007732 -0.164358694644896 -0.155827438830031 -0.266843674611396 -0.154214740686403 -0.100210012784889
ENSMUSG00000032691 1.46080389892832 1.88297060215194 1.67022345465493 1.01055871970189 0.597160432860926 0.579065623869097 0.265653982792005 0.160974652954217 0.0357186993066788 0.0028799271085936 0.0193221330887613 -0.364761210635401 0.157287747973193 0.0266472192164519 -0.221815081890361 0.3499111127049 -0.0103471631363092 0.157680025968247 -0.0659231676498741 0.0399022130449618
ENSMUSG00000032715 -0.0411519015713443 0.353555097717942 0.0937088915395169 0.0154148955747404 -0.346316702034929 0.447625272523897 0.524183693467815 -0.26846172558647 -0.00568029762117114 0.0414257512627877 0.129250895315548 0.0646096505741884 -0.0269558838319789 0.0426309494701194 0.211998752837108 0.117942898092337 -0.0797403410205036 1.08108210235645 0.272120013000571 0.250814326709552
ENSMUSG00000032739 1.03383897641021 1.07613628185185 1.30489415305541 0.925570077441984 -0.994284925351081 0.0355075214325914 0.655467936081416 0.649626379693717 -0.922975181418859 0.151077552440611 -0.556086426264607 -0.335747920585292 0.0544649719206947 -0.60841371657464 -0.197157531532555 0.0972636860901031 -0.0681629309565489 0.278148737454718 -0.0168988321138524 0.0332889649023102
ENSMUSG00000032783 -0.19464906146606 0.0335761978593405 -0.0559167801659476 0.200109129809473 -0.534436979114281 0.180349026352541 -0.451024467788046 -1.11802229674894 0.112124907932174 -0.330340120756124 -0.0289323666133708 0.47634450316788 0.0647402839033645 -0.0689769505658139 0.253865926413735 -0.0898323815476863 -0.0560859674215049 0.217583582485007 0.0313609557651698 0.0846522468391452
ENSMUSG00000032816 -0.273373975036198 -0.236345198497025 -0.533060178668235 -0.169821323930323 0.561327299203372 1.30652477943811 1.98547092397757 1.29928577380901 0.0896511254319172 0.0747821197585989 -0.00886340952538869 0.132010543831283 -0.176271789670947 -0.146212227218293 -0.226872285860799 -0.0551437707473739 0.0524678740175973 0.0546609622592561 0.0392380751040272 -0.024681344871943
ENSMUSG00000032845 0.572647298567529 0.734120215993735 0.525299081651981 0.3620180114202 0.464794088916972 0.0322084332909887 0.159835229367083 -0.560176956098958 0.0693183654488075 0.320130075967891 -0.580729086034428 0.164901787015254 -0.0373099932759077 1.07375894276039 -0.296325205947788 -0.0742494892455417 -0.655666949866469 0.520167267612633 0.60435545375255 -0.0844199425130589
ENSMUSG00000032852 -0.221734275321802 -1.02686130489571 -0.741453314660735 -0.229681734444946 0 0 0 0 -0.166545663466871 -0.0974966138182446 -0.0465608016555319 0.0571486815735534 -0.555683021635275 0.0563033979672637 0.250199344369434 -0.0151487511950501 0.233365999120037 0.418571152921603 0.468039187841722 -0.687369796897937
ENSMUSG00000032860 0.786230478652933 1.16449530500271 0.66445538719521 0.370590777229254 0.141813613023066 0.128180889474856 0.261866451898681 0.0522195989674228 0.0804325442866746 0.186741861686022 0.123266715633775 -0.102945411160866 0.0705139243591658 0.387312054103079 0.185256175969275 -0.145281241599507 -0.182270511915376 0.235350614889375 0.0159751525609452 -0.100846075132649
ENSMUSG00000032878 -0.135769334658447 -0.614252376688142 -0.0991669893609062 -0.130357734094749 -0.571172792901977 -0.802713442101738 -1.33379297711808 -0.353881011223983 0.207481794679834 0.0917454657306284 0.483883452086899 0.322399241926183 -0.0278756635411393 0.328989340519193 0.0154516469845382 0.0741463263952412 -0.12375730242398 -0.701671361913965 0.0110182229426307 -0.123158824715068
ENSMUSG00000032978 0 0 0 0 0 0 0 0 -0.0311132353178732 0.19243879786684 0.204273332105832 -0.513577572457812 -0.0225653232445684 -0.00230883534765573 0.0834356851436076 -0.326103462185027 -1.18235395860007 0.958674284156468 -0.363893450004618 -0.173259348489434
ENSMUSG00000033044 -0.299077811282738 -0.0928669857096386 -0.7478446574639 -0.121260756408598 0 0 0 0 0 0 0 0 0 0 0 0 -1.1318924955934 -0.0287316067502029 0.468978401363983 0.629186580605727
ENSMUSG00000033182 -0.398388915736071 -0.336331501353895 -0.329046968351287 0.0876488425764578 -0.790434776055367 0.169028628727793 -0.057811602490407 0.100274563393538 0 0 0 0 0 0 0 0 0.292644780472872 1.01571198189614 0.478731634773792 0.0731736638406783
ENSMUSG00000033196 -0.126183749399779 -0.147328914235264 -0.561081565391407 1.16833630947379 0 0 0 0 0.44939185703147 0.0486785088406322 0.0225879025689124 0.260628925637202 -0.274718775563019 0.0812887644903673 0.173328608463607 0.105414633644885 -0.583852982008177 0.402851793595862 0.472355752287663 0.594157641599069
ENSMUSG00000033213 0.826655683075123 1.65248411917912 2.00021398639776 1.34387861620344 0 0 0 0 0.0515820527287675 0.0981661616590715 0.0175598542229229 -0.0211754990128671 0.228135856990134 -0.185991697809006 0.23817770652872 0.408877532556046 -0.287500757992808 0.189203243100096 0.0785006074618098 0.105145135452464
ENSMUSG00000033355 0.851184281995236 1.33458952907422 1.06577480579559 0.691080466161429 0.537882928727015 0.531845026876562 0.156890142339391 0.00764195857284447 -0.0198511919894323 0.0052923370806737 0.0656930560017447 -0.101705295492067 0.0970560758757032 0.187175449657243 0.151603519101754 0.0313173835558857 -0.229742610927576 -0.196733025912385 -0.078272360873092 -0.039140935691651
ENSMUSG00000033453 -0.238117715525002 0.178295447093055 0.181860598001934 0.235616192506761 -0.38221036498899 1.26005322984856 0.384823205532868 0.210958148343985 0.0444058111892326 0.415008740736981 -0.128225205331924 -0.158682248882666 0.028488252278334 0.272552542059184 -0.0468365480791328 -0.0494029809656324 -0.0111822156751794 -0.445976803499611 -0.0894406566848341 -0.0685934544894656
ENSMUSG00000033508 1.84934212967909 1.98252489380288 1.54759877143194 1.3569127204206 0 0 0 0 0.0238606410498839 -0.198236373673262 -0.0936806679640311 0.291767679463124 0.122262116889274 -0.0264920252876423 0.0517576438966565 0.073942238870034 -0.249126943294281 -0.00852739044577014 0.00177005192999083 0.101747632043343
ENSMUSG00000033538 1.00258769072317 1.44303357196462 0.65726588779456 0.366098547506608 0.846570294656981 0.75664379346599 0.244827512431468 0.117524854407253 0.06133002684598 -0.0307847367337602 0.0446746675824633 -0.184387593337218 0.0295999089315398 0.141054128383352 -0.0845793349246008 -0.120145923817597 0.12516027638569 0.384093375415045 -0.130627066156782 -0.0296602055259502
ENSMUSG00000033610 -0.28019551442763 -1.00278272692024 -0.371278702632481 -0.115594444206649 0.0632633045330453 0.11513506719934 0.410015388761235 0.0602354786030097 -0.186254049660055 -0.42082764992195 -0.725397938001483 -0.0201086781680723 -0.0728464582288698 -0.375982583025283 -0.425538174415681 0.127821847818363 0.0123937284954226 -0.00620649170046968 0.0472520640926251 -0.0493720043945287
ENSMUSG00000033644 0.490503793724548 1.11848445647564 0.713412217008517 0.473059086610116 0.217596630441394 0.0572231360926927 0.379843641081298 0.180952256431305 0.0775952623126601 -0.0365701705159634 0.0150524360320303 -0.0991974058157437 0.0754544689071142 0.149415233135611 0.00519694519363431 0.186573221388071 -0.194369312434744 0.327791148571129 0.267172774595706 0.156585162811396
ENSMUSG00000033676 0 0 0 0 -0.407250597433175 -0.545758617688773 -0.685690974610995 -0.0970555181590526 0.0427919844192676 0.142410931076089 -1.19018253019931 0.130407235757575 0.196694258160806 0.116269795792938 0.0622489733528813 -0.390072052194494 -0.0580238109553953 -0.489619849613475 -0.0935102745164408 -0.17056706752021
ENSMUSG00000033707 0.0187482310758863 -0.516298307689179 -0.687621029942655 -0.295429328111241 -0.340216582449594 -1.09789967622008 -0.316396868640112 -0.171469146859916 0.256175505659324 -0.486491162917321 0.0294174360959184 -0.140323931269232 0.0225320561529229 -0.102480973817282 0.104830547304694 -0.00987477848912273 -0.110071055889258 -0.0938707703521558 -0.237170558276355 -0.531847264418878
ENSMUSG00000033777 0.788809463118285 1.01754970710333 0.802687853535405 0.633475657542259 -0.000166588737698124 0.404089222755555 0.266460637627201 0.105724683638197 0.0627073769551284 0.330326626457181 0.114463273859984 0.0270764946000729 -0.092098984353085 0.465006041261109 0.0355955915403875 -0.0200618867495279 0.0860581854431662 0.130306316661964 0.0779073489496738 0.0533050455942508
ENSMUSG00000033826 -0.110842333689574 -0.842891312977211 -0.447622195258626 -0.101774571395835 0.412964089424991 1.10452911751617 0.168501053788567 0.0482592240933108 0.366281277802184 -0.0881659292768222 0.707519671373086 -0.892688941186128 -0.300005087425335 0.717427296268025 0.0448465998638931 -0.23907429178466 -0.0043578933621398 -0.238856537827215 -0.430711783831247 -0.215103390814465
ENSMUSG00000033834 0.457982688793808 -0.177836903098949 -0.0607236606828387 -0.200024741007906 0 0 0 0 -0.0204032001988555 0.04155672393146 -0.0121830793457034 -0.076578036403341 0.107341787847879 -0.0267226505478781 0.115281643456593 0.0306245091843321 0.204648664662016 1.26974091919247 0.368652467458358 -0.34059201666979
ENSMUSG00000033852 -0.266952566920528 -1.07489406558358 -0.196787639653767 -0.0228361562576122 0.332549748296489 -0.587335464109478 0.603998352256489 0.11515144679719 -0.113854078597762 -0.695932106688981 0.124212176364759 -0.0654785179628006 0.212147649908143 -0.235107351464813 0.155849948340041 0.0579777945598984 -0.216578838061219 -0.719740644375333 0.0134506659855791 -0.0015660424523101
ENSMUSG00000033860 0.134985729594677 0.745596841969795 1.06489394725408 0.356902529005513 0.349837048531804 0.727601524522749 0.692783897730166 0.163612585244484 -0.119758640965348 -0.114989037456369 0.0165788841877892 -0.43720168529011 -0.603115900916689 0.385006896959018 -0.43014884266932 0.430251983454921 -0.0520559948875302 0.181461046982299 -0.0826428105057491 0.0092913514073976
ENSMUSG00000033952 -0.175452549744142 0.123883582334898 0.233342549240218 -0.374674176868268 0.113183656691385 0.0365907676775996 0.055082651477141 -1.13774249188094 0.428411246443911 -0.0235915105834148 -0.183887959301445 0.295225814848628 -0.165165378090694 0.0515620601690999 -0.0124458632865594 -0.331600752391903 0.176318029752562 0.143375338438872 0.0351867346554828 -0.0101696591862205
ENSMUSG00000033967 -0.186445699531544 1.07217020767375 0.228465236918234 -0.0282355412103788 0.245386608337141 0.315353463901337 -0.331792510400325 0.0145741726805931 0.0307049550559905 -0.199756907182424 0.18635981598799 0.00575856726603522 0.147107087576886 -0.0152489207653026 0.211723866358471 0.0530897623907075 0.0361196091232804 -0.145399298862651 -0.163136266386182 -0.230893833185866
ENSMUSG00000034266 0.973074629141058 1.03155988920976 0.593465227386143 0.386181529414943 1.58569089151435 0.385108547801176 0.54618775312651 -0.00107555814215803 0.155862995156172 0.21151008096977 -0.49536004604117 0.198724769455649 0.0459106061159393 0.224971586798889 -0.153760360956993 -0.0239489679717994 -0.0115918750692111 -0.129721432979098 0.105739214116969 0.0796644453290432
ENSMUSG00000034311 -0.0549269072379663 -0.327696483459502 -0.357386413733024 -0.0458228851732553 -0.296886867888207 0.262433012960868 -0.146142274937391 -1.25765479744998 0.02071869837799 0.311503805137542 -0.00486418995091926 0.721188775207049 0.0240119674380162 0.239748317456061 -0.0540018618850812 -0.191451792092943 0.121095758698725 0.0693712146812616 0.056844544623627 0.0403660487191278
ENSMUSG00000034394 1.14930068548993 0.748337345860058 0.688424411382416 0.129114764749479 0 0 0 0 0.0246659724123267 -0.0337047910168451 -0.067314334208575 -0.0244125147092514 -0.136309553391087 0.107130292283096 -0.0408237217949702 -0.0109996103075959 -0.687722384083613 0.0234818337911443 -0.239222386569287 -0.313478918533508
ENSMUSG00000034422 0.84864697475768 1.25697733110729 0.744055619740481 0.416521715104322 0.529560476241741 0.396220309154941 0.14707891006868 0.0755460466388819 -0.0208998814954899 -0.168477792106429 -0.0373281187986496 -0.115807641155435 -0.0653639053786227 -0.0631516367317914 -0.146648536134555 0.0241344164949315 0.00488994323475548 -0.0295648429075875 -0.151407896755905 -0.197377304746144
ENSMUSG00000034459 1.74857067422324 2.20168465808227 1.7446938253662 0.964350916860441 0.578904584498706 1.15053879627305 0.00204042547870912 -0.112513721450265 0.0497112342883347 -0.0509964609208524 0.279286701505216 -0.0977520081634324 -0.0750193619800378 0.176341608103681 -0.143656109482685 -0.00511045728589721 -0.313273110889284 0.283323747218803 0.0238111678245218 -0.22178692767227
ENSMUSG00000034634 0.0852766489208198 0.25733093537855 -0.238443165266278 -0.223971923507809 0.0624716931294757 0.532913725405726 1.08250175329572 0.612040972938023 0.0408245194090597 -0.254146640409312 -0.473967164566006 0.0385221966790003 0.173459818212848 -0.174275450288005 -0.402815098843402 -0.102550333511939 0.127627940733496 -0.291970951892023 -0.34223129731623 -0.0972613294255796
ENSMUSG00000034677 1.27116579853839 1.49808926355077 0.651233725043472 0.250844402621193 0 0 0 0 0 0 0 0 0 0 0 0 0 0 0 0
ENSMUSG00000034686 1.16175918965182 1.26401953241287 0.163554694767462 0.0680160358895805 0.785550701148234 1.02710308538987 -0.319779022302263 -0.0735786397897143 0.132171626065226 -0.023266261934597 0.0184416918778517 0.107142389365018 0.0485523706048268 -0.208578571515244 0.0751428079895335 0.110178266336612 -0.277128329533426 0.386810616642842 0.0592100043452945 0.21874913706977
ENSMUSG00000034780 -0.303005160078426 -0.194574018112916 -0.20445577346668 -0.132577745402793 0.516334813338159 1.03066529295769 0.607106544812393 -0.235390128471779 -0.0387461621894486 0.0732691010845264 -0.54698626526902 0.160424422027014 -0.273932517898863 0.511550218495458 -0.407248561984475 -0.324578434286454 0.148123951411852 -0.266678281308221 -0.336123017093762 -0.598325986135333
ENSMUSG00000034783 0.0102503184316936 -0.00572887423871241 -0.85615850081686 -1.43438133417434 -0.421530360641467 0.228836885708271 0.327689703767851 0.280924487308252 -0.0380978562876733 0.678448083985709 -0.303616237544974 0.16356044522432 -0.0188049810887663 0.188868198395896 -0.0894506529668469 0.00360682377507208 0.0854164626419798 -0.055560863915524 -0.207146190345472 0.104814744401231
ENSMUSG00000034810 -0.0939159589248777 -0.409085463610713 -0.464119539698469 -0.149109944012158 -0.103165142256839 0.442410226791233 0.159492765509021 -0.00781796881554388 0.161153836009498 0.320509277881531 -0.0163731227352352 -0.534250070364701 -0.161872061064221 -0.178877739988691 -0.141607318540204 -0.1162266193326 0.198937199579501 -0.945869208011948 0.0396999723570065 -1.04650553882221
ENSMUSG00000034837 0.617559288802067 1.08460353574851 0.0731848204604064 -0.398584351841647 0.146240285281376 0.593840840908305 0.176864045351115 -0.209157416985683 -0.0920847890654902 0.600158626829744 -0.461566223456856 0.382526263717293 -0.253232048444923 -0.168600039300998 -0.166262845898159 0.232444060641938 -0.143018328128344 0.946751223875335 0.0206006330657449 -0.0164656479388109
ENSMUSG00000034855 3.3579245505642 4.08946304448772 3.4025713628495 2.18387827052853 2.58479720098054 1.053582682058 -0.201036840178792 -0.186006095907805 -0.0591266359235805 0.073770694940144 0.472899110467532 -0.0735140617287364 -0.106756767186812 0.0148957432309677 -0.330017259994629 -0.0467131301731086 -0.000421415750301157 -0.570762435879224 -0.543840495108876 0.562789969074336
ENSMUSG00000034949 -0.191811922153648 -0.40798406205031 -0.615096078477082 -0.235390249563191 -1.15904263314967 -0.413113596905517 0.273528774792382 -0.371083999773503 0.10380058324022 -0.0397914245736144 -0.045800160012371 -0.0189685030285117 0.0632076537392146 0.0640512534451109 0.0428051171302339 0.0574518360644402 -0.0739460276279717 -0.143982953474124 -0.0727612919182364 -0.263511207453884
ENSMUSG00000035004 0.979454833289112 0.960562300560532 1.26739369734823 0.765750948208772 0.862460277099081 0.470652208413474 0.316596895129001 0.0245426541563414 -0.0185730958416005 0.0774595110749851 0.0633156504880525 -0.125771538435936 -0.00366553803920686 0.0118003767310251 0.210322486381578 -0.0164630041106505 -0.0232614076085056 0.0744872578810929 -0.0341996534211324 0.0815619372149318
ENSMUSG00000035042 0.583927037142848 0.962688270493363 1.01400375374595 0.449671550153224 1.08809691763371 1.4449732168992 1.06565285351793 0.564824022507501 0.0240917663586074 0.0181904911550431 0.171722123614287 0.0278185687546199 -0.257301389637833 0.160542136570568 -0.13750124667605 0.00517576964485439 -0.195414518785948 -0.440475662951068 0.0146818044931167 -0.00556506021544515
ENSMUSG00000035095 -0.361946091471333 -0.166701550529665 -0.0819581473492755 -0.067649361857098 -1.22682593471478 -0.952510868145116 -0.203582227726919 0.232310112665093 0.0202209736015441 0.14374636881955 -0.00451106618755986 -0.0585859625300792 -0.0200040180978038 0.203687045160655 -0.154373306636624 -0.0955327674266223 0.0081166082123276 -0.16407803833984 -0.298649116719293 0.0719669884151089
ENSMUSG00000035186 1.21604017219615 1.25468207020838 1.20046264394071 1.66323535059362 0.0993481262583309 0.436764954509478 1.18621993871479 0.281834184309609 0 0 0 0 0 0 0 0 0 0 0 0
ENSMUSG00000035208 0.970154561124629 1.44890703638169 1.18509539943164 0.61933491084929 0.496867551495223 0.392611165243449 0.154845255025946 0.0898696387867154 -0.0149048496750382 -0.19572799238499 0.0949215699299181 -0.314510037003371 -0.0478082475844524 0.0349528597732201 -0.202304790394808 0.00315886155657866 0.0485704665403112 0.131767896072521 -0.0880155459713319 -0.106563694763356
ENSMUSG00000035226 -0.406607981529472 -0.265563649400948 -0.905319202361152 0.0646902160827052 0.0362309554369675 0.079427516400657 -1.05256560715073 0.083881791791464 0.191429973793194 -0.221719268605916 -0.153103903644032 0.106816944129833 -0.0570815912914846 0.549025169053577 -0.328487169946032 -0.171458571675092 -0.0304443103457659 -0.0130304603658484 -0.250103918104187 -0.279657513029548
ENSMUSG00000035283 -0.214170870151648 -0.475452219456872 -0.0613393645857194 -0.118934223294183 -1.27718535588449 -0.0148667105086668 0.0369465917479345 0.0535328588086904 -0.216169873616446 0.0744132920372212 0.522226775164904 0.0539962117249021 0.0392416008070164 0.041036838445754 0.0634656435271152 -0.0309962130516076 0.0340730944346124 0.135226426724278 -0.00489438773315546 0.056677857977066
ENSMUSG00000035296 -0.242786503037563 -0.27586482496349 -0.515603208713127 -0.164877747368339 0.204992124008 0.278366237733346 -0.464918399139203 -0.423403676733492 0.475214025941213 -0.273692860763363 -0.675000060872209 -0.255792523146995 0.24426352536176 -0.033962395572066 -0.168264266255697 -0.154040727378264 -0.419684964491821 0.0014791301450098 1.25823723423345 0.80312276276299
ENSMUSG00000035299 0.621851661122364 0.509635094419653 0.213619887035177 0.261428549022505 1.18664092978708 0.92471299167709 0.0657177571616156 0.153324670823128 0.202955305045166 -0.019960496685829 -0.268933675539143 0.0222286387170032 0.297523840138139 -0.0813412811918215 -0.222480112740325 -0.0339746231496739 0.0870177090962955 -0.236913512592578 -0.274027845570407 -0.0049676680015725
ENSMUSG00000035352 1.01575088821898 1.20479641576712 1.48101786967413 1.21731425954976 0 0 0 0 0.976523695140832 0.246299279392879 0.036715582418766 0.196630522167153 0.197252242021044 -0.254743895642749 -0.348850569449354 -0.0959210923814318 -0.00957891100587752 -0.198417793751673 -0.360456046609733 -0.0493101303215591
ENSMUSG00000035356 1.03145573223174 1.04134028893613 0.58802507892896 0.363276382056398 0.358648181615493 0.0182557436217293 -0.0375851451478318 -0.0302838900067484 0.0602628932528879 0.304776117960773 0.053909364604134 -0.0622641081916654 0.24461550607395 0.484436056945646 0.175346075244956 0.0107250269766217 -0.0571252516630681 -0.108100575735624 -0.0659907065164743 -0.0384688875538735
ENSMUSG00000035365 -0.176855728602641 0.0523820944963458 -0.18661776004492 0.0829569705227474 -0.17788246467776 0.274922766223079 0.0913869160013446 -1.10250040222487 0.0918951355603972 0.129610953346042 -0.112738782535527 0.287866706580678 0.0671115668016242 0.124677594627343 0.0617791567616234 -0.207473974899606 0.131992965435226 0.0268390971428226 0.10594815336425 -0.0649411213066086
ENSMUSG00000035373 2.01027886183605 1.97269798767195 2.43729796008876 1.8051509972351 2.68805912591693 1.71483755665471 0.295323806794033 0.0830379568569611 -0.204465033474537 -0.330762092440758 -0.491220553361808 -0.0742107927600924 -0.214186474514666 -0.141153463447673 -0.43600547808214 -0.0254067284095208 0 0 0 0
ENSMUSG00000035385 2.40987421466054 2.74507003322349 2.48328140187987 1.7117731323004 2.62827899822248 0.996293340616231 0.0833170532050162 -0.406719654072504 0.0709777131315459 0.0163752622060113 -0.109310096999831 0.0615676438028737 -0.128833623035615 -0.28406766440447 0.315351980347138 -0.0894172527968986 0.338049257475868 -0.649125320701924 -0.0127582634657984 -0.204804313732667
ENSMUSG00000035407 -0.279540144560737 -1.28371088117302 -0.190515027751686 -0.244591703191262 0 0 0 0 -0.272247429541712 -0.278976245336128 0.079266249021747 0.0561323512319158 -0.0284321550312043 -0.370954910181968 -0.13068363761566 -0.0365486592421256 0.178349252429346 -0.799402263218193 -0.280948190298641 -0.205009386840917
ENSMUSG00000035429 0 0 0 0 0 0 0 0 0.0483986605403764 0.228321747398709 -0.407786240144693 -0.580743045686499 0.212684912514211 0.0146294354439458 0.187621115163291 -0.330475687522491 -1.01074629104769 1.09889651668156 -0.0391822981857016 -0.559690089055217
ENSMUSG00000035455 -0.0123648666175814 -0.165287498725466 0.0141235890371335 0.423482902141613 -0.533379871639571 -0.188900237747365 -0.826484989928547 -1.18181307374589 0.119175178057719 0.226951763950595 0.0429761854664229 0.105707176172075 -0.00990315469154414 0.110033602457462 -0.0164599894827991 0.0282697372979064 0.0984030126020978 -0.0369465181335029 0.023606250418043 0.0870987287933754
ENSMUSG00000035576 -0.0845562873591894 1.35099048763022 0.388984190400025 0.544240032037521 0 0 0 0 0.556102613147507 -0.385670543774438 0.151003324221389 0.00874049948235459 -0.0931336630107628 -0.118635620651597 0.145713366659776 -0.391374952190561 0.040922044393754 0.0338645337315405 -0.263259527351439 0.173038402729048
ENSMUSG00000035673 0.928002009604029 1.22269005464892 0.649052005407715 0.387010681172487 0.55425495657731 0.497052434854977 0.34670035459038 0.165065611730314 0.0353374002999758 0.08492780777397 0.0209400764453827 -0.0635162219440261 0.0650203374060022 0.290421303912588 0.126945545202032 -0.0367171225271952 0.0274453653444359 0.202436507008725 0.0720717782941312 -0.0224805612146887
ENSMUSG00000035683 -0.204685496085646 -0.115022794458246 -0.167062772413899 0.194921859764963 -0.0958952075145764 0.172490022837972 -0.203319006662078 -1.34059868635921 -0.026709553740223 -0.0297846005098371 0.160804082953798 0.108075827344462 -0.00922306458947438 -0.0214253855847847 0.107924982074495 -0.0226617551921608 0.0939729113798214 -0.0166350999507798 -0.0206407374373787 -0.00534657016970236
ENSMUSG00000035686 -0.442683271428484 -0.190596320589813 -1.28100136551271 -0.60689588284413 0.000736626176594578 0.0729001840936393 -0.884884011875915 -0.314059316821644 -0.362040233362265 0.219013644512567 0.0672861200014361 0.0938745324375118 0.044177883759269 -0.189727877620497 -0.258592772887608 -0.053677088367567 -0.702662870693915 0.477417683861928 -0.106645380322517 -0.26890094208293
ENSMUSG00000035692 1.29825427648156 1.93461228286401 1.95440362434434 1.20513353989732 0.387900266660641 0.805665468778321 0.0495462810428126 -0.0794277751255405 -0.00081271600753894 -0.103189166683651 0.0498006553379182 -0.073310160193954 0.066196186524121 -0.0665346591172454 0.0586593600449967 0.0472713697465801 -0.229119090071372 0.0765360898830252 -0.570629376356605 -0.159530818411544
ENSMUSG00000035818 1.23730294150856 1.97887275770887 0.663299681102731 -0.0146269458681607 -0.110943849700089 0.554293976453314 -0.484721925231805 -0.275891685399051 0.193720038832339 0.473332984495916 0.0549691530857464 -0.0217352413204831 0.312150867585907 0.162846925549417 0.349027840589113 -0.113765000806822 -0.173048970693124 0.999791826424831 0.280419047951725 -0.335248151479687
ENSMUSG00000035829 -0.199830960594729 -0.502694915312356 -0.267875501686752 -0.101638301905242 -0.175343678893439 -0.401167095719894 -0.259268993525027 0.309148636112187 0.281136828768051 -0.286660487814539 -0.464259934400839 0.130945792096902 0.0366157633644262 -0.118387257305974 -0.0595172433443528 -0.0480122844405715 -0.239069908978902 -1.02073623017426 0.00479783467215983 -0.150289392033115
ENSMUSG00000035878 -0.565388504421525 -1.20775588534238 -0.417563956873556 -0.229666933479017 -0.352945703840397 -0.265204730121696 0.322359654094488 -0.0157022350842606 0.0618329358371013 -0.305736152392 -0.0742929923031919 0.18712284947911 -0.139409164132411 -0.394368043413529 -0.340668229549654 -0.150713214698708 0.04509804730484 0.0161586713656793 0.0879880048049592 0.0634444341866097
ENSMUSG00000036067 1.4737893191947 1.4661311296773 1.16804747785828 0.68752757334928 1.44678649416885 1.61047034097176 0.718236423456566 -0.0439407712588052 -0.163163671190284 -0.0437170825197568 -0.141601795010563 0.234912692613304 0.285817154591387 0.638468164543916 0.0296631165597586 0.576456098404607 -0.178384978466277 0.0733472628850204 -0.00349235145784252 -0.224330724926703
ENSMUSG00000036110 -0.0341204739241014 0.0902142123965944 -0.234527964920713 -1.02257800586811 0.516122890326103 0.211229183950095 0.495553201385737 0.377038853026382 0.684960456216576 0.151316642620582 -0.118021174417565 -0.762122803110445 0.273867799431999 0.143816290789607 -0.377341015096555 0.435576191476341 0.0454663863942841 0.208919367938085 -0.0376824226247873 -0.116511412900119
ENSMUSG00000036117 1.03972540518991 0.75762438868686 0.640171502201912 -0.204045475660286 0 0 0 0 0 0 0 0 0 0 0 0 0 0 0 0
ENSMUSG00000036123 0 0 0 0 0 0 0 0 0.0423342230931723 0.498385878378859 0.145283531156514 -0.335349695723934 -0.2929015767374 -0.0819543905776854 -0.162819563814559 0.0424443184475181 -1.33538738069826 1.018887578217 0.280213640527756 -0.819796497882044
ENSMUSG00000036139 0 0 0 0 0 0 0 0 0.142576194077213 0.152318098819011 -0.281602540353227 -0.0239755286820656 0.0182524040149899 0.0659519026053384 -0.0731927290282665 -0.156069249206356 0.626379945030036 -1.01162508672654 0.00260614712193625 -0.215158878379186
ENSMUSG00000036223 -0.249372478124576 -0.199912407584584 -0.475836449400297 0.322761481723781 0.17945651328037 0.0270829405323644 0.382916643056995 -1.04491058152048 -0.0362829832970454 0.145231138925975 -0.0899553159781533 -0.0735542718625953 0.268162966533422 0.0666788786816593 -0.187187038333889 -0.753676769845684 0.0471129567048097 0.0815136096903 0.0754895470058749 0.153573721797695
ENSMUSG00000036251 0 0 0 0 0.723358877320417 1.2506833706906 0.195502733365389 0.09039910998173 0 0 0 0 0 0 0 0 0 0 0 0
ENSMUSG00000036412 0.686449504378702 1.38569820948345 1.26411487174813 0.723594269353194 0 0 0 0 0.33807487100348 0.228315427039427 0.101816698301021 0.15264806855818 -0.000143424652037455 -0.208926522511672 0.0827799278134582 0.0221989075996994 0.0617427734579286 -0.402679649240695 0.116378918105275 -0.104384635951228
ENSMUSG00000036466 0.194974772491675 0.371798029751346 -0.30990266045578 -0.0948129120208558 -0.337289876426954 -0.358199150687412 -1.15993542416379 -0.177657682614546 0.0178807324265585 0.102491103248696 0.0190450732010847 -0.166652800158096 0.00237755245647894 0.0755525225040804 0.213282854128011 -0.0920825777465439 0.255376100644248 -0.246998971808946 -0.0127459775459147 -0.259477454977324
ENSMUSG00000036551 -0.300966784879633 -1.18531251111965 -0.195800494807928 -0.189914533463906 0 0 0 0 0 0 0 0 0 0 0 0 0 0 0 0
ENSMUSG00000036814 0.302671069257881 0.758984783571241 1.03409966485481 0.736783662748375 0 0 0 0 0 0 0 0 0 0 0 0 0.0101346064887522 0.161075424527138 0.0121302901155848 0.104048478874936
ENSMUSG00000036826 -0.0656107819274934 0.0335233986094698 -1.0576157126609 0.100234742461645 -0.140743104640538 0.0337012898045873 0.201068130936724 -0.270384195356507 0.150888262647309 -0.949177234014489 0.142643014118534 -0.128911927845053 0.463166954724062 -0.308182827188339 0.181050599728754 0.896508116102663 -0.570230648923147 -0.00819735222163616 0.528469951219959 0.551457157408915
ENSMUSG00000036864 -0.403548873531368 -0.888028249534429 -0.334962199923579 0.00272097109877959 -0.409795106992076 -1.10168489164549 0.175288456039399 0.228210176491704 0.263948330268473 -0.433508292723414 -0.105896705690484 0.260448778664164 0.145166010384116 -0.397215328885217 -0.295906894634066 -0.0524441847829298 -0.0238659408928582 -0.452376497760763 0.0333602767985907 0.118165528399531
ENSMUSG00000036931 1.10702261178426 1.03295155174539 0.923211527558031 0.480969032933515 0.60947911514995 -0.394411858398534 -0.526503937817896 0.109796629193305 -0.028339834450494 -0.198312449894549 0.012467152587783 -0.0792506770007167 0.20498862691983 -0.398592086158087 -0.0335051572414686 -0.101072994314936 -0.148909496248336 -0.0116550781164334 -0.0181089365307438 0.134446423789048
ENSMUSG00000037033 0.75117857573998 1.47948583481442 0.659165779718788 0.664989311128039 0 0 0 0 -0.0620935802556133 0.328619545302157 -0.105211037544328 -0.31136864728205 -0.263041623056827 0.0887491426821169 -0.41000077703702 -0.051908776449979 -0.609945326769377 0.88644515725086 -0.184103678700795 -0.196523384243312
ENSMUSG00000037035 0.532377580430059 1.23145713817035 0.189089432964153 -0.0976067949872239 0.258950240400218 0.634614395549366 -0.205929629326105 -0.333876590307943 0.030123306347015 0.0249025723489907 0.0198027899418102 -0.120349863939076 0.0679927815598566 0.00417861703304236 0.178468049157954 -0.00132380474962088 0.324595726258887 0.148284051825077 -0.158541010104131 -0.139243954170792
ENSMUSG00000037086 0 0 0 0 0 0 0 0 0.0680036522973964 0.144265517001191 0.153498633371308 0.432344375312279 0.0552420890153564 0.287068222480396 -0.319874981306107 -0.0853766302754184 -0.729846039371255 0.339307287704206 1.00149275808122 0.578648353605959
ENSMUSG00000037095 0.309280107622173 0.854090436362612 1.19644895216895 0.703320710473117 0.594973472991798 0.91073597995929 0.892606021302215 0.718978562469878 -0.350350010481932 0.218163892671627 0.311051327336178 0.26653062398034 0.154182183874182 0.377341392486141 0.472914250024875 0.0409811847849665 -0.39567984954904 0.227432263300119 0.0534099899530689 0.10054621170545
ENSMUSG00000037096 -0.331914828237919 0.353922189621465 0.3313122807876 0.806272886317137 0.298278193525522 0.447641847144466 -0.468741944267921 0.0120280040384456 -0.0214372614759251 0.566795921305564 0.480846675565042 0.0587389160171091 0.210650106277546 0.276539231354503 0.0554456913443915 -0.0584342043776637 0.451230864980289 0.0158465617162931 1.20095398005567 -1.15491040110969
ENSMUSG00000037106 -0.632216497001543 -0.953619229852858 -1.29362646902005 -0.568807876741874 0 0 0 0 0.00163478673160337 0.13575993736076 -0.272906932955265 -0.367029417311995 0.0653691478320147 0.0212521999349923 -0.26761920763742 -0.199993429986546 0.196797391198352 0.81690119629036 0.004355088853801 0.0502978347729181
ENSMUSG00000037143 0.00621868141876835 -0.132999617921058 -0.275541223628689 -0.223977726231355 0 0 0 0 -0.0913114545133307 -0.19605670994755 -0.106066813538353 -0.0925454571056977 -0.587086826901748 -0.361294483462291 -0.295035388532011 0.34773194800338 -0.170332402419141 -1.19273044678358 -0.526268942218414 -0.186165953771463
ENSMUSG00000037145 0.123830326918621 -0.142146887083688 -0.130385319747655 0.475260335130275 0.356180068169568 0.141420849488411 -1.07979547878454 -1.27978165915761 0 0 0 0 0 0 0 0 0 0 0 0
ENSMUSG00000037202 0.29240360080122 0.216690367327747 -0.150000048931847 0.173090354119677 -0.0308911992482327 1.0512818095265 -0.00428625226302199 0.187662497489303 -0.0262907339931805 -0.0603666822217517 0.0528578263977859 0.0863119972769493 0.0796112453652281 0.216246603519222 0.464569059740764 0.00120498012849943 0.144314964577616 0.0902049510535103 0.380922075156357 -0.0541832745747925
ENSMUSG00000037321 0.61381849329164 1.15348190771946 0.645314939601304 0.49328886477434 0.279082433831139 0.344924280677758 0.00889820912273079 -0.154435126054184 0.0147842789098403 -0.0172929348469687 -0.0526776577598736 0.0233676295255633 0.0341364470113838 0.131826337683755 0.00412636402871481 0.00697590941974767 -0.112992949185917 0.330836034714933 -0.0729856936955742 -0.070125762221524
ENSMUSG00000037386 -0.129566867490398 -0.0146317275355175 -0.120954150527873 -0.0580631932017366 -1.00022360860735 0.149511041877249 -0.199666588666609 0.274364647014104 0.435143718650595 -0.0320224481744814 0.0316724874093356 -0.622958357487638 -0.0986557756275901 0.119131627477988 -0.428983153974125 -0.0668573752180497 -0.207996449713385 0.210839997139015 -0.351389262664201 -0.288931547447662
ENSMUSG00000037405 0.875605540122978 0.897957475120751 0.616440402193709 0.345663988297488 1.74524434295928 0.909719969263175 0.439848754917107 0.0863689915880499 0.0141508137275885 0.070087982566399 -0.00041381288960797 -0.0335267192028227 0.115861009676565 -0.0252896001018293 0.163277564241949 0.151492086134714 -0.0278733843320706 -0.190306566536805 -0.0294504051243408 0.0108165756131341
ENSMUSG00000037411 1.63771781738995 1.70103898211159 1.08915789142597 0.476671410691632 2.02891919046853 1.27819818638633 0.580658540607053 0.0873578290000627 -0.0366197213129834 0.208424860929923 -0.0331062975909318 -0.138659742344336 0.00213391058780346 -0.0277210871111414 0.0597815146890536 0.118825818287983 -0.0975968934802924 -0.614766129137259 0.343459637297819 -0.561985743547379
ENSMUSG00000037428 1.12482718170751 1.22313082117636 0.100757025216341 0.0223947875244556 0 0 0 0 -0.040953334539486 0.170573317456331 0.140987390011424 0.180743739067867 0.0333650567720288 -0.020558133930615 0.354898967690886 0.339860443564503 -0.189220385415919 0.205689259463279 -0.339553996761944 -0.140673011153861
ENSMUSG00000037437 0.391151110371196 1.26089240168456 0.251520461601513 -0.107393889980281 0 0 0 0 -0.027725658224004 0.168577429781021 0.233152904218843 -0.0287873666139272 0.0909271802572507 0.367228722083314 0.195307137354988 -0.0603638656068469 0.0520463911835265 -0.109395019418869 -0.18367949815324 0.246705423822316
ENSMUSG00000037443 0.836422143356154 1.30040713586786 0.936440067958784 0.57244450546814 0.651512552058048 0.34194067065351 0.340057850794724 0.187990505095932 -0.0531713959892303 -0.0891977916936164 0.0047803796251252 -0.00661722603423818 0.0495258669770691 -0.0336614662808289 0.0912475930634444 0.0184172389002852 0.0652797717393366 0.206706090065572 0.09311719217454 0.0576417754942372
ENSMUSG00000037447 1.23616487359317 1.40375208989049 0.76491605099713 0.350303917919434 2.13417416743081 1.78846309646163 0.496599218583511 0.121031914010024 0.0926338238733619 0.0180457342177108 0.0641013879094421 -0.079157910213352 -0.162085484376954 0.126896898942299 0.0917279234923561 0.00928645733107118 -0.0934609795780834 0.1048136654145 -0.0860741060519377 0.174869684030075
ENSMUSG00000037490 -0.15463640909466 -0.104498021168015 -0.104259979231385 -0.0315803255088202 0.38766548511929 -0.494820433353244 1.01674760703912 -0.494719765842827 0.202524850180881 0.0560265256691408 -0.0710140110786323 0.047251130407077 -0.054067003402935 0.0229750090177592 -0.348691107372969 -0.0511059249451353 0.0966714526724361 -0.350946075146983 -0.124218281171454 0.235007999044434
ENSMUSG00000037492 -0.0480740800615322 -0.381069597775866 -1.04416260586493 -0.302670728467191 0 0 0 0 -0.000726440353747436 0.131860230175121 -0.0237221808645723 -0.0910147139048523 0.104937514377374 0.0618488878873879 0.0140517076990234 0.0618304200472122 -0.00291505080718386 -0.469178603552981 -0.206823988247805 -0.141899501701222
ENSMUSG00000037544 -0.0359625735678284 -0.214888813375649 0.0875748273330749 -0.0388372072190882 -0.401174256688451 0.162610953764758 -0.174461419942549 -1.13727816554073 -0.407146549730225 0.0496753621433192 -0.0725748445943307 0.353986308605938 0.0592557763603086 0.162388972578068 0.0292514828218912 -0.239701175803413 0.162290171092061 0.218534655255498 0.035256451859607 0.0178582493430522
ENSMUSG00000037661 -0.208176828859691 0.0702804254221121 -0.132194713748064 0.045599049733708 0.208262175532416 0.691615606269815 1.07081435516798 0.112718572870723 -0.0948413293703705 0.000878512898053609 0.0685314020349719 -0.0611975708218058 -0.0721850045709931 0.0054654632891069 0.0633019411772524 -0.305438205896264 0.0789211152281679 -0.238722187128231 -0.0430975127307304 0.112031475971942
ENSMUSG00000037705 -0.345715937332999 1.53842002118273 0.0506989898314452 0.0682751197389897 -0.171331441570698 -0.0385123515642447 -1.19759167808662 -0.605770127049052 -0.510276899526795 0.667514271775832 0.347498705407678 -0.10349860567624 -0.139229291463355 -0.209522681572206 -0.208011215779728 -0.100277980344507 0.0483318470906597 0.633272272981322 0.465138668509474 0.363206707691416
ENSMUSG00000037725 -0.00195296003621952 -0.0221428787470599 -0.0624647857609634 -0.0512601845139729 -0.0942626420823614 0.159062664084584 -0.113531702421291 -1.77359843041873 0.32262608010849 0.0644115046273728 0.119148653443563 0.252267420663375 0.0949831287547357 0.0479320743098683 -0.0180012602029843 -0.131691398383199 0.129170841523278 0.241257708830555 0.0938905069312742 0.102965205887508
ENSMUSG00000037820 0.339696471994019 0.627836506704719 0.466486871582646 0.243344508751264 0.5932533325421 1.06701053195465 -0.0724929252471736 -0.00587580431676249 -0.0158714016148795 0.413002448098521 0.0611075937491513 -0.0753301516465079 0.0370511657629152 0.225867671492675 0.152751350733941 -0.0357337937234267 0.00999577854775049 -0.0587011709087007 0.00405805427767364 -0.0538272276491769
ENSMUSG00000037846 -0.163439005590523 -1.00297533332158 -0.247198694092595 -0.156561607195079 0 0 0 0 -0.291664197224719 0.159522887518357 -0.501446697025139 0.0942733987923046 0.392194414174066 -0.0477043136947085 0.120935587397239 0.088799798014809 -0.0421785863721549 0.113565284322779 0.0743418487145734 -0.0370270328251048
ENSMUSG00000037849 0.60271073177583 1.24670640491196 0.849313351759312 0.35002237794109 0.397930704214743 0.552444570898405 0.168345049108451 0.0782315587139498 -0.220344855035953 0.0785556079696973 0.194093454964628 0.00394398312369586 0.0821383970890046 -0.125749051756101 -0.219283411994102 0.189307119736164 -0.375888561993735 0.437617769067495 -0.414153814981318 -0.40026545613476
ENSMUSG00000037868 0.652525258861962 0.667482535207042 0.637601804245098 0.152204283738712 1.0987831164235 0.0133696549764631 0.323133839108209 0.125356220166621 0.198579771184095 0.149916591849016 -0.0765568432947534 -0.267168277221286 -0.100060584894169 -0.173981139255888 0.823373388947316 -0.118013984053175 -0.448063406522788 -0.192313505536184 0.323662594515615 0.0152114793592403
ENSMUSG00000037872 1.04860942072164 1.60562118713965 1.20265144102922 0.736870859862563 0.14652900290027 0.0160554953924 -0.121107608372225 0.0367950486235342 0 0 0 0 0 0 0 0 -0.0109136186878851 -0.0904090396733885 0.0238300223787739 0.116632992794808
ENSMUSG00000037887 0.397715837280392 0.2596165897929 0.0909656408520788 0.00734427503083338 1.16795998264796 1.86580504430531 -0.0543070553307279 0.142292212747569 0.016851958948066 0.202095599296447 -0.102505230018503 0.030571796793743 0.00772033071656105 0.132055828673976 -0.0692295170051216 0.0754750973395619 -0.00828518593796836 0.257462699543775 0.0107985110402206 0.0808513128584227
ENSMUSG00000037921 0.360056026833423 1.08422436622797 0.840049854874913 0.483891407569751 0.073010117674331 0.4973369840844 0.116458648654723 -0.166342310405414 -0.00758431448560196 0.217009195770188 0.149837921034481 -0.327781489203376 -0.0465591576617247 0.248748412928692 -0.255473677086493 0.0296805207017937 -0.141664461307556 0.157463725050715 -0.184401369737649 0.0176475556044204
ENSMUSG00000037924 0 0 0 0 0.639548825440367 0.607058438391346 1.06890683533677 0.398662639279028 0 0 0 0 0 0 0 0 0 0 0 0
ENSMUSG00000037973 -0.751866783491196 -1.32539698163587 -0.627335962533611 -0.311003094044399 0 0 0 0 0 0 0 0 0 0 0 0 0 0 0 0
ENSMUSG00000037977 0.38695735828328 1.14948948952287 -0.165134502782072 0.0610595024648091 0.0810744880968204 0.101442348404265 0.0756536799850412 -0.24784728745315 0.0730592814146384 0.369801001040516 0.434846444079952 0.00903285428002616 0.0151539654436817 0.22370083285872 0.0920821145408962 -0.0209648839246409 -0.114811788667631 0.200065146141051 0.363741712085411 -0.0270238549426414
ENSMUSG00000037989 -0.29990968454552 -0.221704410555179 -0.555966852174398 -0.182010874639869 -0.157971351581866 -0.785668728277986 -1.11867132509202 -0.17957899205582 -0.00167410154412726 0.0155577419080405 0.0716143868286255 0.0368513231198544 0.0926406611710112 0.179594185774717 0.210846183005058 0.00175405184941169 -0.293782641622735 0.105987606624242 0.120026015754241 -0.159170381809938
ENSMUSG00000038037 0.819002638001777 1.14750251538732 0.833261957703666 0.61357279856909 0.714548606727543 0.851047821786966 0.244737484884735 0.158809436460094 -0.0613402087823516 -0.179739839222816 -0.0638138819969118 0.000940135495116382 0.0649904421343649 0.060040472141021 0.153597639986858 0.0227861996855386 -0.217296106893577 -0.295139197875708 -0.254525524409828 0.105283618821205
ENSMUSG00000038055 -0.239902612105418 -0.294676996127916 -0.131682341518628 -0.0564376857960219 -0.120862657981864 -0.35695830124577 -1.00849052589169 -0.0398631674748738 -0.0692594903754407 -0.120863690904186 -0.0715572783115321 0.139953314784312 0.0513948459665541 -0.131962812812948 0.0428478417846246 0.070488688060667 -0.104691278991257 -0.263300510969592 0.128240198887358 0.0916165643991235
ENSMUSG00000038067 3.81650510836051 4.50374219988694 3.25728232799921 2.3674658698402 -0.179223326797587 -1.1504826060096 -1.56532474707933 -0.0725580651686974 0.441636742396248 0.995135143280492 0.681030969866108 -0.267994873162589 -0.180998788120518 -0.13627596155746 -0.166253449441137 -0.433832688876081 0 0 0 0
ENSMUSG00000038135 -0.115334149923241 0.90594623194824 0.576829264167639 0.295894299351179 0.319926118152061 0.385364663192936 0.00956481256502982 -0.454726164104494 0.608799139419179 0.551836616860683 0.264115809322316 -0.0355467963611888 0.393569161870778 0.719265392257659 0.663410200383082 -0.0259799707029626 -1.042109217005 -0.641008788370404 -0.194968734497242 -0.518315887717781
ENSMUSG00000038209 0.818251294726286 0.611809767924772 0.7855552157636 1.26117891185697 0 0 0 0 0 0 0 0 0 0 0 0 0 0 0 0
ENSMUSG00000038216 -0.234711873939125 -0.298272086779088 -0.0840783429330687 -0.131158593219579 0 0 0 0 0 0 0 0 0 0 0 0 0.353572024670573 -1.10102509983068 -0.132885258219782 -0.436325075773338
ENSMUSG00000038246 0 0 0 0 0.683548858153652 0.203518844028097 -1.27858088419415 -0.124049971038723 -0.0682043760909217 -0.0885425386355302 -0.0192623636888965 -0.00512761735055219 0.138109702717855 -0.183783792187597 -0.280049125264946 -0.229070834081337 -0.416253396014757 0.0661365864526683 -1.03228079267287 -0.0765913009683681
ENSMUSG00000038301 0.734688566569776 1.07095982691034 0.580423647976396 0.33697893027333 0.748718458044155 0.914414335103507 0.55013792546068 0.087687760131404 0.0113055519108205 0.0854327427445678 0.0533493596784822 -0.170285659459388 -0.0228013437651385 -0.0175169861427103 -0.0466128982365016 0.0314795599892229 -0.0130642692462674 0.0413424236194495 0.149172913832972 -0.136984619831575
ENSMUSG00000038352 0.529837488338724 0.3560496027663 0.397063729187495 0.19395826260505 1.16558549717323 0.377691632165119 0.220977100782412 -0.268023683233881 -0.172202024178335 -0.139439956649015 -0.0465192213183821 0.146441232669919 0.364875469333252 0.0833700421357379 -0.107264679199783 -0.297843796378144 -0.0991835046901152 -0.156747530879012 -0.141386407937264 0.0812775442525827
ENSMUSG00000038418 1.10864601943271 0.660975775542697 0.333951598435493 -0.196702531301539 -0.252610777205399 -0.217174884675316 -0.31153618720577 0.0158111381412767 0.147930589478888 -0.00772095458328899 0.350525573294045 -0.0210456757315656 0.274100321199331 -0.190170383365239 0.571300123259468 0.29255171415525 0.194381830278582 -0.537150381017191 -0.231823412408171 0.390881351301404
ENSMUSG00000038422 -0.433375275869698 -1.08092730766722 -0.139740742108667 -0.0230497326055733 -0.172265189969233 -0.336948743214124 -0.593024627548712 -0.112065016404355 0.0658930812156453 -0.160882325577044 -0.313838260124613 -0.00247299149377191 0.0307930159455127 -0.284893063007265 0.0211830147541426 0.116943919970827 -0.14578073220673 -0.20836204964157 -0.0762722179428008 -0.0598852585496724
ENSMUSG00000038508 1.23847033022213 1.17025062690044 0.760463339237986 0.328634669266769 0.326237635528438 0.222091210903983 -0.353133116277111 -0.262970789351822 -0.105681916807842 -0.198356135912079 0.0473953770243975 0.102174476980123 0.0606234575775165 0.0315235714932033 0.386581145285918 -0.0788516312693748 -0.0259826288126746 -0.0320112557570367 0.388804644976965 0.261342221336501
ENSMUSG00000038540 -0.337567129775677 -0.0582214992161012 0.560496976722512 -0.0950362126575436 1.23828763679342 1.5990653010178 1.21322047598368 0.179310617229801 -0.124573522117007 0.11091438913124 -0.33475833880411 0.36337299681796 -0.305817520154626 0.301048979354935 -0.495824662177317 0.259606587774972 0.473778531664052 -0.0168047690787375 -0.300326812056977 -0.137655464263905
ENSMUSG00000038550 -0.241896817341951 -0.101447561814191 -0.243811984194771 -0.0732789583455351 0.0542451663262689 0.298254944488096 1.04498921270696 0.299116940341566 0.211667668345593 0.0180169155878463 0.198347794069323 0.0199563241410152 0.039455451579049 -0.18075461648071 0.203140487451467 0.350655548811462 -0.0724599388641251 0.311847066580965 0.32062312522198 -0.0600184178975203
ENSMUSG00000038587 0.929011154985608 1.39913727103185 0.107480206612424 -0.0761721302201284 0.789812735398462 0.317071225633752 -0.367721560720236 -0.158207793549667 0.118226495057957 0.479832866056534 0.240796876939995 0.060226533030454 -0.0754554870143218 0.264985015098323 0.0147094159929367 0.00191205814980499 0.149833414735531 -0.135648290108976 -0.135766245228069 -0.179750465322383
ENSMUSG00000038600 -0.0708094941481525 -0.008291946849132 0.0725320407098826 0.0161299795192052 1.01600203257485 1.271994199441 1.20634472803998 0.297600649503328 0.158728653046083 0.236207091142571 0.130518197142844 -0.240464370304248 -0.0152054692652984 0.0668461751761174 -0.0749707780614332 -0.00630535180116545 -0.146671746103276 -0.782019651267794 -0.627973704502184 -0.311769250602681
ENSMUSG00000038751 0.116509006318034 0.257877989262254 -0.175321798784015 0.103744911463331 -0.358730017552233 -1.0768381194989 -0.744659814007014 -0.229345293182282 -0.0383083739971276 -0.0842017689551637 -0.0645141357415718 -0.325647372903325 -0.0192278114856948 0.0312545636392895 0.00664532287038714 -0.0268594922846245 -0.00345676761295851 0.0689440647900544 -0.0252814202154593 -0.483019357316697
ENSMUSG00000038754 0 0 0 0 -0.135245095207892 0.622676244745027 1.459911492851 -0.267657945633106 0 0 0 0 0 0 0 0 0 0 0 0
ENSMUSG00000038791 -0.104609000079323 -0.191155853219115 -0.557328643808429 -0.446172300998956 0 0 0 0 0 0 0 0 0 0 0 0 0.347918789907958 -0.930360493041867 -0.595920083741988 -1.17753187640748
ENSMUSG00000038893 -0.215326660783844 -0.593267636158187 -0.0866338903783671 -0.0236207261493432 -0.160790594730846 -1.00202589139627 0.0773669424570766 0.232194389014235 -0.0217319850061442 -0.0435258908507473 0.000420144050141215 -0.0412821894296302 0.000957814013022112 0.00903105494193013 -0.0593606928875142 -0.0989643990723212 0.0459899009756637 0.10618141147756 0.156234322855128 0.135687836129944
ENSMUSG00000038916 0.295844196079805 0.442761557049058 -0.567770438730421 -0.141621260143636 0 0 0 0 0.185098410397935 -0.0307214546716104 0.176401351292329 0.189165303413436 0.194162276260758 0.303077712691697 -0.54423205102793 0.231705250879433 0.514927219786336 -0.218807637606096 -1.1849550357484 0.037309580972314
ENSMUSG00000038943 -0.180120948190863 -0.264521759847138 -0.257088733791178 0.0302066461948872 -0.0998342764614816 -0.00109730438932877 0.025317531753654 -1.14530455904385 0.0419904059135394 -0.14791986670404 -0.0130407362536272 0.161223479421188 0.0453522564113575 -0.00484928337412013 0.00193592369091042 -0.167737451966368 0.0764512253044614 0.073812613098307 0.0390837586345696 0.0319310193232292
ENSMUSG00000038980 -1.07149011069976 -1.54259008348462 -0.484883058559152 0.0146601393041723 0 0 0 0 0.0745919641048645 -0.584788543946343 -0.456342843994258 -0.00386279039929628 -0.068729470490481 -0.554936795784179 -0.288948036539627 -0.135883105011681 0 0 0 0
ENSMUSG00000039196 0.0592422687073582 1.13643095863276 1.95016876657401 1.73405783068353 0.220334433094067 0.49877174769292 0.464548733706249 0.39027943366074 -0.118614321731687 -0.0562256913077675 -0.131949752959659 -0.0517977570785229 0.201040981976934 0.155738326207543 0.0544673346914912 0.467175583567472 -0.185560255808463 0.299993554998346 -0.108614896972967 -0.209991868267906
ENSMUSG00000039209 -0.294636664373543 0.0657294582500271 0.100762722638444 1.01843783535974 0 0 0 0 -0.276440148827815 0.0317953549361 -0.178605436267132 0.309507877874741 -0.257323128813265 0.178355283740847 0.0172964692239455 0.362995159477947 0.0768831234150302 0.413401120995951 0.379770922716045 0.117484782254829
ENSMUSG00000039232 0.776779924408192 1.01532225467361 0.409135876391104 0.240515760386712 1.00907317849963 0.57563160632451 0.218570456900309 0.390975511359982 -0.0734138726796854 0.313090560507688 0.0649033379275122 -0.0676770152261557 -0.100095931770704 0.455411194780808 0.0396314645108206 -0.0600848406626182 0.208811132293549 0.642935016575391 -0.0517423281075574 -0.128629717634407
ENSMUSG00000039238 -1.37917716927285 -0.292657765133165 -0.174673027608111 -0.0894590538636271 0.358956399051934 0.427296169121461 0.00569650478287744 0.081595087426347 0.0754718677852187 0.0262775207907222 0.246982180440044 0.151117018346393 0.0392622054253621 0.520578150947324 0.713891105035119 -0.0939857529134489 0.015075223314732 0.171825977820675 -0.0760464989092348 -0.0531855898585878
ENSMUSG00000039364 1.4886343071371 2.61173458405111 2.63345993013036 1.22660059303234 0 0 0 0 0.871138802179432 0.447116076817747 -0.0908019527664256 -0.0933538469295486 -0.557250607871154 0.377362395403697 -0.143112669873048 0.145988493824322 0 0 0 0
ENSMUSG00000039396 0.118194647710415 -0.122749460000683 -0.513270085208489 0.286803647494526 -0.283047398005985 0.13795961583604 -0.563089639818867 -1.17201101930179 0.459211872205079 0.420866814406512 -0.560927469252157 0.456874789198523 0.0249206627019428 0.20257392771209 0.146715958739376 -0.454870046529348 0.153722141500142 0.272864690152934 0.185106778569991 0.056138156408638
ENSMUSG00000039632 -0.491406111136995 -1.0122095438743 -0.0193484549656054 -0.190950097896696 -0.528611116874348 -0.126792810920774 -0.0235206206881678 0.141316309521819 0.210787921776741 0.194733576102997 0.361990808880676 -0.0646037893202689 -0.236927649448414 -0.495414404005059 0.0659056151193695 0.123716134856262 0 0 0 0
ENSMUSG00000039699 0.664224160066875 1.04125504279443 0.604886963296893 0.526405412947182 0.169459396600247 0.72944907467099 0.145167252732117 0.145883827465894 0.35854305655754 -0.052657949700064 0.192153226047489 0.0674708615004003 0.15939957238226 -0.658285174065244 -0.475086175058925 -0.0904001880975063 -0.613266292155153 -0.212964035058494 0.0139325790796871 -0.413152534951369
ENSMUSG00000039748 -0.282596838839385 -0.715825740679216 -0.547639587280009 0.201476353437123 -0.559888610679911 -0.414001428540744 -0.5259069976711 -1.23922763795952 0.513714798724322 -0.363843996920021 0.367997248788371 0.588577290425857 0.0509355250315804 -0.309663220807107 -0.236336239001557 -0.124108109721253 0.0190595928745271 -0.234726594433087 -0.0742365479466358 0.0875366078729633
ENSMUSG00000039809 0 0 0 0 0.192941618727008 0.212483234819279 0.0895268724248376 0.268075009137612 0.0672914993207565 0.141072465694588 -0.364285149493607 0.163163996236715 -0.0948498264593954 -0.081574050912505 0.0229707235215609 0.044209752688297 0.502312981422744 -0.264434958188454 0.0285822597886509 -1.03789021269702
ENSMUSG00000039860 0.0372155853615701 0.526599146297416 0.347961157083919 0.245141008872284 0 0 0 0 0.301118031791485 0.269385166249963 0.925794484231433 -0.152385787538881 -0.0669980593042929 1.00324405789098 0.224703743558331 -0.244638447313028 -0.565094934894775 -0.113127297943313 -0.28365545765903 -0.374708404871273
ENSMUSG00000039883 -0.466758865025917 -1.00588084249202 -0.952208760216216 -0.287581797024281 0 0 0 0 -0.009974321493914 0.166844846678118 -0.0932679727944164 0.200885202281258 0.00172061403874807 0.0708031452701818 -0.080690683510648 0.0264800873621499 -0.00662507836785642 -0.154294634263748 0.111669161376537 -0.255300746129857
ENSMUSG00000039960 0.814553494318065 1.21252675917282 0.443398640488592 0.271395223252172 0.289168826511502 0.381117079790741 -0.116186375034317 -0.108407669985503 0.00105049612409969 0.123871693701381 0.0364868999755165 -0.080471384942431 0.0216924998578734 0.155528743528171 0.0916825308220879 0.0389722702182964 -0.0627769230755792 -0.0280612658628554 -0.213226481134538 -0.033983633213224
ENSMUSG00000039977 0.135357809069197 0.0149882019216662 -0.111525524101102 -0.194732335530836 0 0 0 0 -0.0837698606176744 -0.0852946084744522 -0.0477837585395919 -0.268071973281317 0.19571655301381 -0.860830892304036 0.023963185432693 -0.0679515103240702 0.884779060177394 -1.17721637980906 -0.800249051536082 -0.076961983521232
ENSMUSG00000040010 0.241551779271412 1.03227012530443 0.410392876540514 0.297083718130353 0.021201153549702 0.234955155506662 0.104173663838801 0.0659828184966586 0.0284864674977743 0.126868323035667 0.230488577828299 -0.0431600641800614 0.00842862513790777 0.00560648090997377 -0.0756680467653307 -0.0719430494310786 0.0487008416730059 0.316933660817381 0.0586609033454315 0.166361984399545
ENSMUSG00000040017 0.684018448330818 0.716135706123033 1.90955671157371 1.95221909402474 0.728106861045739 0.63466569459778 0.578040156873368 0.122383879438162 0 0 0 0 0 0 0 0 -0.0231790124955264 -0.100690216290001 -0.157866108293112 0.0711733814042709
ENSMUSG00000040026 1.92405555310514 2.82414353183869 3.28767939413362 2.99736908760593 1.20742825949422 1.26877110180413 1.3854883946264 1.79420291848765 -0.227085424651193 0.0563103850783342 0.102997647715543 -0.405495462567987 -0.154577360503835 0.347661005463355 0.341502849284856 0.416827586650535 -0.259865195900098 0.202594859500711 -0.214758250690396 0.086202349506066
ENSMUSG00000040078 -0.529924136208696 -0.541325771560394 -0.597411255379306 -0.284304946980103 -0.454454538313632 -1.03282914580707 -0.423574568238677 -0.358465112821724 -0.414700962263736 -0.918543494762022 -0.500500205390008 -0.756437971551122 -0.263424991039873 0.953362537845513 -1.61452380229052 -0.509758585020575 0.812653145623938 -0.853371791379872 -0.745467078262508 0.0275151937419953
ENSMUSG00000040146 -0.161861237434469 -0.392383486381514 0.0284105020940874 -0.0705716554855988 0.0370052967988121 -0.527555454418318 0.21451380201075 0.0369147617296482 -0.0498378029584153 -0.186892813306807 -0.135164641519747 -0.0389813879816939 0.0309048389238185 -0.351194588221142 0.0721153750687543 0.0405254446666738 0.210280667213857 -1.11617705686579 -0.12347909875021 -0.295797967858589
ENSMUSG00000040152 1.10324723199376 1.14534366109309 0.620834511459034 0.272425359586537 0.354704360971625 0.336788744682144 0.176133326788056 0.202561475583589 0.0368916317897004 0.241597154543908 0.0388736712784842 -0.0941715337472621 -0.040816746237855 0.210638364946398 0.0517057960174024 0.00873554672955926 0.0290120218745887 -0.0488827209225523 0.100733978021101 -0.0288762241984858
ENSMUSG00000040298 0.191964848871716 1.31171797363477 1.94788190769008 0.987369434184446 0 0 0 0 0.0100396751985527 0.0687829401377314 -0.169615061436078 -0.031517761646484 0.122169049803936 0.115809818740075 -0.0756609182790562 -0.00307914196195035 0 0 0 0
ENSMUSG00000040310 0.744539753053563 1.04570741112891 0.278052054482049 0.558112703969193 0 0 0 0 -0.115866578808002 -0.150091575270646 0.0961185235508509 0.247713274773011 -0.0202543878732718 0.000534877457148877 0.107999346802097 0.0685495173165071 -0.201698991271659 0.172011691603842 0.123452621708994 -0.219440715653441
ENSMUSG00000040328 1.26046639087375 2.14874096267289 1.33083632243009 0.864289074776596 0.886776520896829 1.93493751274724 0.679224023919395 0.298429440458405 0.29141159176212 0.430207182818475 0.157759908075018 -0.422867150683555 0.117001494879907 0.419926153552191 0.0327319686387686 -0.124878243056696 -0.067391832045495 0.460821141387767 0.286738005443453 -0.203553383878537
ENSMUSG00000040340 0.204119701809355 1.1576428520652 0.807527795586353 0.328326302591442 0 0 0 0 0.580027302230873 0.706722726490588 0.386247208303697 0.225793419545912 0.0798902904899959 1.34296161021201 0.216317504427118 0.0176973885412792 0 0 0 0
ENSMUSG00000040428 0.607848174624468 1.00868782554539 0.916920428039979 0.39949610066175 0.290943224463595 -0.388052820621508 0.303574431255204 -0.0599916771363078 0.0918263505323729 0.119698416828761 0.0497186818268799 -0.113835622338801 0.147320618326439 -0.0617965593710459 -0.0283025573127676 0.00819284507762684 -0.157166823491354 -0.0446586903987795 0.0617412170461559 0.0513528071691867
ENSMUSG00000040483 0.40373044507433 1.08709155876408 1.0026251952692 0.522420140724719 0.361228347215362 0.807606772813655 0.109997442750825 0.0377533938599002 -0.0412625642355962 -0.00974763900197832 0.0451396716828904 -0.0259566374489558 0.0273506228816449 0.105744731663199 0.107173997223133 -0.0207351306698173 -0.0728095502744013 0.101069681547018 -0.429713812043089 0.0139313139478792
ENSMUSG00000040543 -0.161237489159697 -0.661522302073229 -0.347353536849816 -0.24191225431406 -0.527847377315971 0.282655976608202 -0.312653938318619 -0.0577088350623152 -0.0773281092019331 0.562371868101925 0.0329197341356185 -0.22132022656259 0.00522602351220685 -0.0840803786158212 0.325223767572399 -0.0551473701066674 -0.0538299331488812 -1.03344294685006 -0.1656170440714 -0.016313710558317
ENSMUSG00000040600 0 0 0 0 0 0 0 0 -0.26405117511137 0.137256300582669 0.46014356212737 -0.982956693026439 -0.762942259411778 -0.00319987552800402 -0.184354244872634 0.516641505796313 -0.480222977991836 1.3845785756863 -0.497858556083237 -1.11099632288526
ENSMUSG00000040711 0.522857333661729 1.00732385432489 0.29229657730958 0.328391295552746 0.525081394207431 0.730523665886435 0.0163950610264948 0.190687333887396 0.0463000434392629 0.175834361646425 -0.0382816791511561 -0.0215694772169036 -0.0325159774357665 0.09939627732039 -0.0453090996434206 -0.0887226429756174 0.00335243609491721 -0.0934328053683565 0.0104837193707286 -0.144375205779414
ENSMUSG00000040715 2.31633736389488 3.61382352446581 1.83770520806641 0.216476013265265 0.119133837543878 0.299162070076968 0.231969753463446 0.308550258880277 0.0676375485746601 0.128241387090494 0.25673573194638 0.0567403742699745 0.856524661789265 0.893940523391636 -0.411613101098089 -0.529007701556677 0.238986674140237 0.652695921465922 0.173505845897822 -0.167773249383553
ENSMUSG00000040724 -0.299821551059802 -0.950035705820721 -0.750899454240111 -0.249298050350535 -1.11005001300326 -0.655090252947638 0.256709514643442 0.163289340314863 0.0326644743767761 -0.0705554507185496 -0.130217158293004 0.258868156430552 -0.326608081250781 0.274665854287596 0.1354876968365 0.134029205464093 0.0907408019519456 0.020597730153774 -0.218636943942035 -0.000995768774936645
ENSMUSG00000040729 0.0159328935265876 0.0306374497697047 -0.141268810750138 -0.0754777295917219 -0.139516719069572 0.205558391212837 1.06219002885845 -0.410356306984311 0.0937328271199139 0.182938991654626 -0.146488916597841 -0.0451272685943113 0.0484575780260538 -0.0270419698761833 -0.0660251141989301 -0.0286610013884958 -0.0969826507631793 -0.203558372513916 -0.122364219777062 -0.613216142426122
ENSMUSG00000040809 0.0191005354438835 -0.0623774830331199 -0.208278227605297 -0.0567786345952269 0.528718886942864 1.09971486709039 0.70297102225389 0.391381775366589 -0.201290813533458 0.139173625736413 -0.0826791714062834 0.0102602048913238 -0.122284428893151 0.550666841495049 0.39964743689618 -0.0160732152306638 -0.0973513062536618 0.248866540768625 -0.19623407136511 0.110182123645774
ENSMUSG00000040966 0 0 0 0 -0.240337620387183 -0.476812613115699 -1.76334127765389 -0.98205143542152 0.38085206352162 0.819895436906123 -0.389954125159026 -0.0322615848126047 -0.383472677175101 0.301505918949622 -0.0770487121307751 0.140376754585135 0 0 0 0
ENSMUSG00000041064 -0.124562092157575 -0.0633886807975609 -0.590302417648904 -0.207719126159088 -0.440388985440046 -0.258906774411007 -0.0590345073312325 -1.38680850709308 0.253096189986356 -0.167402922286297 0.119624516351036 0.0497507768612586 0.0371517552167168 -0.17820401159567 -0.453500672325303 -0.272668297157589 0.0764571606956631 0.0714214761035955 0.00385135752313929 -0.00614101727813816
ENSMUSG00000041135 1.17300072587616 0.452249089081087 0.321357557503911 0.107729011743851 1.17858594138201 0.0431212690151563 0.181584766695182 -0.149977160840062 0.00433650747785958 -0.098350079821591 0.0313547544162481 0.000898978845811013 0.0057621117759254 -0.136609971568834 -0.111025499185045 0.00902109981992685 0.016863154683806 0.0348806463938505 0.084740767153825 -0.113647192912862
ENSMUSG00000041165 0.364517013355862 1.32193120241996 -0.0633252577224743 -0.217152342512347 0 0 0 0 0 0 0 0 0 0 0 0 0 0 0 0
ENSMUSG00000041313 0.412134239867129 0.992368985791926 0.243435808474196 0.179943957163058 0.414935951565243 1.13345503999403 -0.0936529294326004 0.157853770072276 0.0256971848446077 0.163636046952563 0.126665554055133 -0.00699393275123046 -0.0545699227847276 0.00360954390172878 -0.164879733528458 -0.0684837853236556 0.0462238336379036 0.255201049634843 0.010560149798449 0.00794921428761797
ENSMUSG00000041324 0.668609004261394 1.05863013832877 0.974498927504616 0.770015488596555 -0.299336041546536 -0.686886058163189 -0.0238347278154532 0.0267161991857775 0.0312672879065395 0.0775547291577729 -0.118922479634767 -0.106110084650772 0.0441366579560534 -0.0847204324028096 0.218645760882125 0.251887625699861 -0.0299735934173658 -0.275196668242954 -0.0355821591726921 -0.119748681498384
ENSMUSG00000041431 0.224904266200042 0.0858948280953757 -0.221478754862722 -0.110208429972679 -0.21689959864181 0.368532673011719 0.168177992887662 -1.16083362262119 -0.0706094860062363 0.0197267819917389 -0.0194902468520044 0.266804815400563 0.0111893150657828 0.127051950428417 0.02750096306062 -0.152142385535863 0.133258565810864 0.133233696606392 0.0782206252950431 0.0512080241768107
ENSMUSG00000041449 0.7016020903781 1.95862884848629 1.14471551676735 0.653397983341988 0.858926477909722 0.9642055599907 0.410822367830383 -0.0435005709519721 0 0 0 0 0 0 0 0 0 0 0 0
ENSMUSG00000041481 1.00738842523097 1.41140109098625 1.01887891386917 0.58012475827749 0.972911439637501 1.30607362522587 0.512781570385137 -0.046875461853302 -0.0519302677206666 0.153394919570587 0.163097937009005 0.109651010910112 0.0806651558471249 0.374651934509551 0.186900329048071 0.0769149007552351 -0.128073146143 0.145372630096091 -0.0408778575026789 -0.153772328707694
ENSMUSG00000041653 -0.427642090306661 -0.46532399034047 -0.584177297046327 0.150689321879265 -0.0180843748675468 -0.0646372883520823 -2.16305634172557 -0.708642514407411 -0.00750805858160562 0.0413511394443925 0.165455319753204 0.0597308179599381 0.0246328859524493 -0.044387801853532 -0.168534960813436 -0.00954877138740716 0.264123370890812 0.162410333898026 -0.633187583379287 -0.595716478289492
ENSMUSG00000041707 -0.155657880312513 -1.54912449199293 -0.242967704209188 0.0240339285029653 -0.821673364669299 -0.682537306475772 0.220518492900063 -0.0665871290051274 -0.0672679860724341 -0.328742197815688 -0.261391474992635 0.0304890299791484 0.18513706996312 -0.291676645717015 -0.108895440591515 0.0982880705259647 -0.365839893238028 -0.635930092366 -0.540567161286236 0.397049026682416
ENSMUSG00000041708 0 0 0 0 0.0492741140363453 0.315566901883815 -1.48378224447833 -0.306989971144328 0.355532180256935 0.336551539807423 -0.443838656707373 0.735106844385543 0.472163378447738 -0.544999271042249 0.00745800108653324 0.764664704160721 0 0 0 0
ENSMUSG00000041750 -0.675738327216157 -1.01087313401088 -0.244005746443851 -0.0529544366089347 -0.297375036956887 -0.040100090991396 0.393488199516252 -0.297523425604112 0 0 0 0 0 0 0 0 0.434488257136675 0.861036973508029 0.592414057800111 -0.0153159353001209
ENSMUSG00000041754 1.27817330051041 1.25423544163134 1.66512140123681 0.795581368732935 0 0 0 0 0 0 0 0 0 0 0 0 -0.0701278336892252 0.172728597684995 -0.0746936190453159 0.16530726458649
ENSMUSG00000041827 1.63440706393842 2.52674567412032 1.85194888845605 0.899099823682713 0.446426980671435 0.724618651010625 -0.497600004600181 -0.0921515750079845 0.181366949742962 0.257010843929087 0.124278189809523 -0.0188111741334545 0.00986270284069833 0.262319441480977 -0.170888137554468 0.0314711610655976 -0.00200101872604216 0.526001458208287 0.0951000233878796 -0.320102462771852
ENSMUSG00000041872 1.8825909108905 1.898827188569 0.338665909138372 0.492865939289666 0 0 0 0 0 0 0 0 0 0 0 0 -0.0642688564953312 0.176613502946777 0.834613314669097 0.52056731526691
ENSMUSG00000041930 -0.631147390693192 -1.19714428352332 -0.328871000701596 -0.200611104871056 0.196156494084596 0.791474488986299 -0.317882849541676 0.329586534861466 0.0796432015503461 0.0476381503823655 0.200002361446436 -0.0642284747391317 0.0966518617999498 -0.356814618789397 0.0935012817350188 -0.0163982889824344 -0.0620890063318676 -0.292586235647501 -0.101849466070866 -0.0235814602799629
ENSMUSG00000041984 -0.925746761603148 -1.11176157897507 -0.89482044178167 -0.210493499750183 0 0 0 0 0.0310581084467991 0.0638687225713291 -0.348560353012324 0.084289990843807 -0.00349597675229996 0.256398346210346 -0.0141599303051754 -0.0955081246340463 0 0 0 0
ENSMUSG00000042250 0.743502909629085 1.25527010715648 0.859608098191947 1.06860047029225 0 0 0 0 0.154733958755855 0.459758444190918 -0.0616005611659176 0.0848199835937322 0.234092434446967 -0.0663940201063742 0.249495114811622 -0.234798817069777 0 0 0 0
ENSMUSG00000042265 1.80002136291192 2.08202515775799 1.79461332986596 0.813059877094399 1.65063711478575 1.58679219722723 0.405434552749138 0.113234778356737 0.55462991066582 0.407617414933351 0.453691388027104 -0.0543716186961667 0.160804312529115 0.550760781567738 0.308645938809956 0.495143882114947 -0.0828610252113383 0.265539823852092 -0.0161139628284048 0.0605985540724087
ENSMUSG00000042306 0.429727033565378 1.08032929500857 0.459347641367159 0.339759248975656 0 0 0 0 0.038258757144811 -0.0141072829051434 0.16498365491185 0.179890429915481 -0.060358259639964 -0.135422625372599 -0.354595280361402 -0.205957236844478 -0.12401808132473 -0.424469014234569 -0.0386376943925383 0.0624228559172616
ENSMUSG00000042349 0.796181544095005 0.600726878457302 1.14792283376232 0.73343819857458 0.970570261435743 0.541207728740017 0.0604714158307819 -0.138870673188183 0.0333956616147055 -0.138847928357024 -0.0468234791496229 -0.0663446592597165 -0.0313322330590026 -0.167720316607922 -0.133538148586351 -0.00956653677850021 -0.00728566731173427 -0.0561594245177768 -0.112956635953245 0.00984192717729291
ENSMUSG00000042417 0.00358513635699648 0.00978866460038143 0.0585129724337229 -0.046825543669975 1.07441432462753 0.741044565800361 0.373604370468683 -0.0878519281309665 0.370640246774306 0.0666281425002997 0.166955904470744 0.16512635073425 -0.0877365211521413 0.194252662269789 -0.325466858589329 0.0545720822443136 -0.0212272507013117 0.0590976297821031 -0.328851371091781 0.209774544218026
ENSMUSG00000042451 0.327478847019537 1.69229048768785 0.681105153793067 0.500752940771832 0 0 0 0 -0.301889176363746 -0.0289554348041143 -0.308025963344056 0.503145490217832 0.32060964728477 0.0882055310238738 0.0934226761938832 0.000155965650038503 -0.343647364804366 0.137695333052931 0.807324098277535 0.400545822381264
ENSMUSG00000042489 0.225662124551845 -0.0843491274055188 -0.368184814021338 0.321103317666914 -0.117901486585254 -0.00434413649259142 -0.589675650848396 -1.72649954043785 0.152634441145823 0.706712191534266 -0.214923410398644 1.11500104687672 -0.0720873254242803 0.179235413824777 -0.206327586611462 -0.203852627596608 0.159930411026849 0.289487805880095 0.0115934190748229 -0.0322094960743816
ENSMUSG00000042564 -0.287184169060859 -0.336914463244144 -0.194910267640419 -0.17712340823256 -0.370169182313065 -1.05635293207987 0.713115475948405 0.769356402040412 -0.0708196358831827 -0.411396562932575 0.0238361851503025 0.0407496139883518 0.130289647128741 -0.191860750948714 -0.227481694620817 -0.103880484088033 0.0681206290800895 -0.257564770101545 -0.0741018224282614 -0.201543644973144
ENSMUSG00000042607 1.28277548357235 1.71851834431487 0.34465381362102 0.322566452686154 0.470511122958009 0.713852959888086 0.0979061618320129 -0.0261818609164947 0.108827596099854 0.531920689730728 0.328808395182453 0.395616981364369 0.0333292426433681 0.232778326576823 0.122387309005784 -0.0561741611548214 0.100365908204329 -0.0125533947663841 -0.0587243043993698 -0.0508275224182215
ENSMUSG00000042638 -0.0859035938152018 0.797132396576632 0.941462946637538 1.10344774756611 0.110033758392773 0.814065309717567 1.19694376299327 0.418432925283584 -0.0665942153104682 -0.336854546997364 -0.0340293255361897 0.44324000257595 -0.0176784369137139 0.109944571460797 0.101566850725155 0.150179983655805 -0.406981591988386 0.603403905623339 0.319505275425168 -0.24154733279833
ENSMUSG00000042671 0.794648631308381 1.71099777210174 0.705624637935782 0.446923162979997 -0.123468748570668 0.103743537738099 0.265053290865319 -0.492699128631034 -0.0300892292109114 0.121935910041805 -0.000344618659912699 -0.0132142688737039 -0.255934620281009 0.910073511157804 0.687397275259428 0.414224397401594 0.0687118766045529 0.42828233091388 0.402907453044767 0.249778940899863
ENSMUSG00000042677 1.17126061346729 1.49184098089473 0.943097080492904 0.6064921120649 0.789445762430626 0.563957373191365 -0.057145528861712 0.177035349687308 0.0829512341710176 -0.0404993050984031 -0.0192302581388897 -0.00951705370578843 0.0396757208920503 0.177096543525039 0.102775857476567 0.020488193564778 -0.0585146962233148 0.00869328397073699 0.0502621615342079 -0.0828840481051566
ENSMUSG00000042808 0.608893664474536 1.20191058968558 0.58887934814741 -0.00957171515478032 0 0 0 0 0.0775075060160691 0.500843546337825 0.0177869043903763 0.242653995125132 0.17541942495163 -0.11307589367754 -0.251708389443302 -0.233048585701968 -0.646151978720239 0.526196453345368 -0.509709453511048 0.397315640680554
ENSMUSG00000042826 -0.260752154136997 -1.03666425755291 -0.328236986189839 -0.117860574040552 -0.281749527045391 -0.756756010319704 -0.866566723228793 -0.150340725392731 -0.0406257544243333 -0.500306827420022 -0.187770353276581 0.0145120984638846 0.0627235535926435 -0.534018602371183 0.161207725906743 0.0894747366953576 0.0491422139067233 -0.451310601072367 0.0752781891293811 0.0311728427533536
ENSMUSG00000042938 0 0 0 0 -1.13185519279943 0.456147146625924 -0.474074223985705 -0.366658447516337 0.068003652297396 0.326121725327408 0.696868448176808 -0.636313734658598 0.345899087269706 0.152502825781343 -1.76650793578363 -0.407476509141524 0 0 0 0
ENSMUSG00000043017 0.526815880746246 0.592778471209145 0.613302292453407 0.238983963089121 1.24610033302628 -0.178570721766969 -0.0708063690524054 0.245193819365441 -0.225173375435971 0.0966769057253458 0.0430865133321974 0.130422433831306 -0.145943119511417 -0.37495964922046 0.207136269997234 -0.288611454660257 0.016086028819195 -0.108468674643023 0.0820575432291577 -0.00550378461834865
ENSMUSG00000043068 0.0545415711711089 -0.117416160226181 -0.169230180939756 -0.0662201771841813 -0.410589517109722 -1.06044309790113 0.743887284504083 -0.00420506237126561 -0.0214791018089006 -0.0293173202935182 0.0786344082526222 -0.0866637076145483 0.0430397478450502 0.0506529854383479 0.0846974735469843 -0.027818557125873 0.0153777870480868 -0.785734668749029 0.128327908354316 0.145749143481775
ENSMUSG00000043091 0.655593397515591 1.01227931706303 0.631855329820353 0.364765627127373 -0.0741824648975045 0.0842477791289574 -0.507638074558841 -0.0932777363231225 -0.00481820022448644 0.259423812053011 -0.0866311320103743 -0.0167776150020804 0.0732716112321355 0.112288517374818 0.0448250655540562 0.0398214395522257 0.00571472662429227 0.0996192154008857 -0.00214672069091097 0.124735144151058
ENSMUSG00000043122 -0.339588907570555 -0.583449065845018 -1.22655017032217 -0.185843742726471 0 0 0 0 -0.0264891939995646 -0.152113700755469 -0.435426720726032 0.401708788743763 -0.104247978600751 -0.0512291116702418 -0.126605100277417 0.0033576267907463 0 0 0 0
ENSMUSG00000043165 -0.413783023827937 0.325268065898289 -1.02222112096384 -0.474110862984759 0.102598124011591 -0.382790296781305 -0.0196164117523829 0.201947703766215 0.0180925991707941 -0.179456642151177 -0.244073585944756 0.604281033916382 0.177617339581648 -0.0919740140974573 0.0756209552005767 -0.496342159831819 0.0527384161503172 -0.11599583914732 -0.411877252825571 0.118162238253248
ENSMUSG00000043252 -0.145121790563229 -0.251549154062277 -0.212693434593964 -0.12156201806208 -0.246727733451931 -0.389503289523096 -1.04651884744029 -0.144530706421577 -0.014553130064904 0.0489952771678881 0.0400643768832102 -0.0915930224708395 -0.02527017893822 -0.0597827166023011 -0.0653006994985654 0.00422996835632775 0.0417991676671795 -0.0624347932513615 0.0138720107623271 -0.0114950246615873
ENSMUSG00000043346 -0.460111354169108 -0.305252809672341 -1.3286887275065 0.205360142235601 0.555907101190682 0.153216696801472 -0.354265736763767 -0.560012700288717 0.0916255525525893 0.256571538717989 0.018247574462931 0.563024330831927 0.352058902045998 0.17198513864988 0.331787950323252 0.375922692871791 0.788531221728161 0.557953055286867 0.629179360719164 -0.682586179432976
ENSMUSG00000043383 -0.256105048593455 -1.02406224915863 -0.00250492432340269 -0.327380679580111 0 0 0 0 0.242915700427073 0.172288826810669 0.201995163478803 -0.00626248574152374 -0.0868798535527398 -0.36258619755256 -0.400943086537179 0.0135430887235304 0 0 0 0
ENSMUSG00000043419 -0.297357351922982 -0.673589636864966 -0.145197295248358 -0.0973414348273995 -0.351094192291471 -0.603224458844983 -1.05040699475598 -0.130324187548048 -0.411728609214205 -0.168920271906795 -0.184070540303752 0.178189327322984 -0.153515656561263 -0.11992173136865 -0.163560247191835 0.0183661964759936 -0.00466340919733207 -0.418845759972794 -0.402107175202368 -0.0336676549705055
ENSMUSG00000043496 -0.366649050315969 -1.01479015868421 -0.793235287114193 -0.456390609743667 -0.530543524286562 -0.186099735691318 -0.521548212451536 -0.141112255003573 -0.0205333298210237 0.110368408453969 0.15042820267723 0.189953288465623 0.0185191400008727 0.0439452387754537 -0.0231010665325137 -0.0726904218111673 0.172340262026113 -0.566963573589782 -0.0771857305547016 -0.266851405303579
ENSMUSG00000043629 -0.44127195116991 -0.197567686134397 -0.569367757779671 -0.308150213027454 0.0481365795662116 -0.831617450491343 -1.79544118134379 -0.850213340068116 -0.133373522055477 -0.0519137215113524 -0.220879126243509 -0.0115863186319096 0.0256218735355844 -0.0913103470557042 -0.203523290100242 0.0792877027815874 -0.00215842685093759 -0.0441666492937826 -0.23842462163861 -0.10307122846116
ENSMUSG00000043635 0.259818847095627 0.433200955030055 -0.00290095740176797 0.460995871476244 0.326858066377502 1.03438886502086 0.521166076524721 0.19029349440945 -0.0342761451704331 0.128777340064177 -0.0450067663883805 -0.0485464244034821 -0.120690811301291 0.0454123638537381 -0.0466255628777145 0.296120166984163 -0.0332353689182173 -0.114833352633719 -0.0695149310484251 -0.156262432463147
ENSMUSG00000043740 1.28693782405392 1.11877882418639 1.51560361483104 0.954548381071854 -0.337075002768605 0.471752802346218 0.429980881237636 0.0479486602666908 -0.0863952066205324 0.10583980475467 -0.0421483515353247 0.0537802737151816 -0.287252719956014 0.272029529081005 0.00330358266691641 0.051953325447148 0.0164449759140981 -0.0172869076165725 0.0252908575431612 0.11485176740462
ENSMUSG00000043773 -0.22126934953304 0.063318597629774 -0.0593796254009338 0.039544035308052 -0.733683639907529 -0.312938727115198 -0.163538049905874 -0.13842110204552 0.0687543770121774 -0.235190997975722 -0.0281272627491048 0.156798262003617 0.855538997220465 0.223713132377438 1.10104415799136 0.176023586080061 0.19805607860518 0.0843747623924785 0.239726705136456 0.0395320160003771
ENSMUSG00000043811 -0.332618029593151 0.350218461804795 -0.118094083787507 0.125748436755234 -1.34815547403924 -1.8464056714978 -0.844169419865306 -0.153210218370684 0.0834004547866473 -0.139904941991936 0.0759742625330978 0.0522029586171002 0.08438504259323 0.175300377944253 0.108234907240253 -0.236697218825764 -0.0932451164716403 0.201708064332183 -0.0171729382120257 -0.257913591747401
ENSMUSG00000043939 1.36653229126821 1.15297146780664 1.44225061748901 0.574892744577284 -0.0139509141177651 0.142892012775153 0.875751506345319 -0.0478432450336953 -0.612849649603908 -0.154962600905796 -0.194337957210252 0.156750439727768 0.377456057045171 0.342039901371261 -0.150783251185844 0.0918949872263794 0.105001924401597 0.0145621606125397 0.0550099556659017 -0.12999766827719
ENSMUSG00000044006 1.02055931219407 0.48649293641194 -0.399225661070033 -0.465537925816539 0 0 0 0 0.0168508851059166 -0.125243408672846 -0.168804049641928 -0.0472346387248975 0.263346613538164 -0.0428235003164711 0.123855423919444 0.149098606370027 -0.340696626041335 -0.430354511469205 -0.467672636765671 0.524483618225504
ENSMUSG00000044021 -0.112573858461798 -1.23750518937433 -0.652443733531959 -0.214178138148308 0 0 0 0 0.0181445088631675 -0.0567668857445696 -0.0424616924371926 -0.222814692661803 0.0441116887575354 -0.135183283274256 -0.563943714543721 -0.0106258187017161 0 0 0 0
ENSMUSG00000044041 0.59563573657366 1.23481312839703 -1.88621355045151 -0.848015794548742 0 0 0 0 0.62753087698262 0.175191770700144 0.0936283825077209 0.566505915139729 -0.19883882717045 0.190715235820045 -0.232406111344039 0.427733398343969 -0.46975145905735 -0.502226560417461 -0.80008821838436 0.928745516614305
ENSMUSG00000044055 0.820185306277225 -0.101150784948379 -0.388088478276531 0.00798878788300953 0 0 0 0 -0.20506466910895 0.137135075028719 0.403319208629328 0.391777464646822 0.171197620268255 0.569072254927465 1.13873942108688 0.35612533604815 0 0 0 0
ENSMUSG00000044083 -0.618854193943789 1.45812469946146 0.240172021218245 0.143219557520643 0 0 0 0 0.108889189776039 0.113876725828595 0.0867282915189641 0.0350145064158307 0.19278890114527 0.257701205218599 0.163462617186639 0.341498697216734 0.329267847400341 0.495045347826898 0.158083937830513 -0.330061066082563
ENSMUSG00000044103 1.8222219952541 2.06978761875195 2.13402796744573 1.4769246800887 1.52865256923265 -0.422101834665404 0.328933084849413 0.0202770433693443 0.463036490052617 0.0311028246318553 0.425290229322044 0.234670466263928 0.40170033339029 0.571070160067882 0.235833159423679 -0.0401780958737729 0.0368655002578767 0.0809791850639202 -0.349576080659722 0.0513784753832424
ENSMUSG00000044162 1.49958299315067 1.30082606213527 1.4971181598564 0.80909786597582 2.581571374452 1.26727533337236 -0.0308859706262417 -0.461256851714732 -0.394541776521102 0.390921964607008 -0.325737922925211 0.537591927711771 0.461078414321887 0.154091529475601 0.306932334768881 -0.399559573319092 0 0 0 0
ENSMUSG00000044211 0 0 0 0 0 0 0 0 -0.153250951502513 0.170995080113292 0.280344930974127 -0.19474748506975 -0.0481187502722089 -0.902552698424627 -0.566474053623462 0.275457300576736 0.142461717283012 -0.576804950767217 -1.05181800908064 -0.367327974225575
ENSMUSG00000044217 -0.0356678343637695 -0.236164604748498 0.0210129323910673 -0.0175151529945548 0 0 0 0 -0.254266213284437 -0.082271689862904 -0.0531121320074887 -1.3761924490013 0.0259985356973663 -0.483578213011474 0.109310176782171 -0.23260456034453 0.268840536399215 -0.449701668052539 -0.459551569429451 -0.0808059773969633
ENSMUSG00000044309 -0.031127414262199 -0.217337037961258 -0.278768843891615 0.192335149677974 1.34141219378974 -0.6731445731973 -0.407453434473689 0.099616039217265 0 0 0 0 0 0 0 0 0 0 0 0
ENSMUSG00000044313 1.89689331335219 2.7737115620348 1.7308271431243 1.25035223722053 0 0 0 0 0.0673427280697171 0.293974482084186 0.198134028344293 -0.0813278434810433 0.0662159118084207 0.0469680705007877 -0.0660044530889404 -0.028857501341023 0.29304567269837 0.285907562182433 0.429275618541414 -0.111462078526534
ENSMUSG00000044345 -0.131449550697273 -0.336071294768658 -0.102852293266031 -0.116622000003937 -0.32891577933148 -1.03525997169639 0.0082642567074883 0.109151084763713 -0.0406011779481327 -0.048335604177146 -0.096871768497575 0.136085095374101 -0.00845616972349275 -0.0924084234951233 0.0182781796083732 0.0292014675188438 -0.0710027141765253 -0.18061878593806 -0.0144256239635168 0.0347498819918322
ENSMUSG00000044359 0 0 0 0 -0.373779207841601 -1.04887450612178 -0.170502001554006 -0.0728179061124448 0.376664969598895 0.13364646840225 -0.0328764248129764 -0.104416900507748 -0.134948390972662 0.10346977217972 -0.363890997377401 0.038309426518754 0.109500313193855 0.163064879938358 -0.0749525395014688 -0.157994374704174
ENSMUSG00000044633 -0.0330209289382974 -0.794389876511468 -1.30334408114105 -0.381893824153225 0 0 0 0 0 0 0 0 0 0 0 0 0 0 0 0
ENSMUSG00000044645 -0.496063372128999 0.242810775494477 -0.00404218136023573 0.0809712616076155 -0.348817440674943 1.28105955392997 0.324488181099012 0.29642340237784 -0.0173643431798224 0.640940350157615 -0.244332862952768 -0.0015640912453852 -0.0670473151524726 0.44966929592846 -0.15180509343517 -0.0760943384265702 0.705811822403754 0.170771012330015 0.585644386601549 -0.137016894210054
ENSMUSG00000044701 1.12211766701584 1.36603449601015 1.05636337054584 0.752799870262665 0 0 0 0 0.00685804276093935 0.129023248189982 -0.139557179441541 0.153019606177247 0.214385148257419 0.0072513770917008 0.587881907718752 -0.0310252782641102 0 0 0 0
ENSMUSG00000044703 0.494457285574802 1.12239110690438 1.27208159991223 0.614255824473233 -0.446041547915628 0.403336590194302 0.490146661681203 0.00519508713988288 -0.245701618210693 0.221276510672349 0.502929604558031 -0.421232519693359 -0.112076791291128 0.0310059346526892 -0.967944806197584 0.142870764448239 0 0 0 0
ENSMUSG00000044708 -1.11088705297202 -1.120360407298 0.0772974555969801 0.144471725192322 -0.737464938262718 0.118173330729038 0.264523088511732 -0.0939410430102199 -0.123344839573666 -0.243611596849063 -0.27873772174727 0.549451643566098 -0.781795276420216 -0.28594950570878 0.381855954156256 0.47845356388238 0.138435235137458 -0.421169050729216 -0.0219013057196537 -0.0833308440495961
ENSMUSG00000044726 -0.727482983346745 -1.02026688234127 -0.210679451520365 -0.229931758277216 0 0 0 0 0 0 0 0 0 0 0 0 -0.39612754304278 -0.206652396472139 -0.501023260545332 -0.377889069846451
ENSMUSG00000044749 -0.103529852752181 -0.0880842631123512 -1.01530720849433 -0.461093157277811 -0.0579693039775014 -0.0551189046066568 0.19244182558014 0.0210843144903679 -0.0605893521751565 0.3535601912121 0.324858215242223 -0.239544705711972 -0.0135606519652885 0.194777445307418 0.414322175450605 0.357414633336035 0.0382266891419928 0.122591247168914 -0.0374039960194537 -0.0838666932035158
ENSMUSG00000044786 1.02110682631171 0.868150847747996 0.419776311221666 0.0766643053856224 0.226763922674535 0.193486025772963 0.161370865737273 -0.0303218602527999 0.0941012110985674 0.180329221663642 0.067142184893056 -0.0250367370642284 0.174960016863528 0.222834826565181 0.187431018392428 0.0191709755925045 -0.0439457302249953 0.0440707102924711 0.217386899991666 0.196158910163891
ENSMUSG00000044827 0.293909030292223 0.380503267554341 0.350309974378421 0.217849242078428 1.10404171086981 0.687037535028194 0.21672520448854 0.010993346954021 -0.0740173291164239 -0.214741760092239 0.371809303517552 0.0990768139757736 0.199750620693631 -0.300425609162149 -0.0817273142783805 0.219917418696295 0.181537444518877 -0.0955850135238615 -0.185245354712535 -0.0181082749916148
ENSMUSG00000044933 -0.898742743021455 -0.0823282986401161 0.309910458597761 -0.597288600196618 0 0 0 0 0 0 0 0 0 0 0 0 0.677333167686151 1.03297238222843 -0.32795749709429 -0.410024024112778
ENSMUSG00000045027 2.02763389299226 3.08264520333524 1.10003585560571 0.332725723706931 0 0 0 0 0.109415127767008 0.669986082534731 0.0148924932328118 -0.00592518075488411 -0.271373383202408 0.029081666584853 0.0627447443623537 -0.061727934324262 0 0 0 0
ENSMUSG00000045065 0.0359186884244122 1.07577376781503 1.16742799656289 0.856213550563535 0 0 0 0 0.112616711611025 0.664061363868025 -0.203746430670494 -0.327020879207206 0.353761878954745 0.521657533513794 -0.000538539993299336 0.231448463852292 0 0 0 0
ENSMUSG00000045106 0.349820909135242 -0.582883733669019 0.00844821476266967 0.160846628718204 -0.691514655997362 -1.25007136895586 0.250329056928077 -0.246859341803958 -0.120740759560256 -0.218044057582799 -0.0248210051767971 0.3724311045042 0.0797175807186321 0.319556505219746 -0.194711218147484 0.172161972413698 -0.486875520598646 0.184759952524258 -0.103698451851838 -0.0969032525734908
ENSMUSG00000045114 -0.465866188114287 -0.588966264666906 -0.724326593040809 -0.470875143577239 0.321859482041867 0.347037963349253 0.0360485599607934 0.0188802665289364 -0.166992309400605 -0.225648761955887 0.0222562578516987 0.226290050455631 -0.545778791100181 0.228485869868359 -0.444209882758134 -0.257045769374356 0.181746915791855 -0.523618348397665 0.757577454222103 -1.22363808761048
ENSMUSG00000045201 -0.0228316357148761 -1.01848906439037 -0.449692915019304 -0.309552774267119 0 0 0 0 0.420519677949137 -0.0766285921636597 -0.351365524531116 0.0530175510991835 -0.336487800691819 0.0638675745128896 0.271620364726312 0.42992629927185 0.0428279806691876 -0.769285991586162 -0.24941881327747 -0.0534914281737863
ENSMUSG00000045291 0.280341592546591 -0.181381232478921 -0.263236983723738 -0.205769920513718 -0.095172410891824 -1.40382851376649 -0.893462467782788 -0.769564279002326 -0.00255047406338912 0.317957306749532 -0.528703732518397 -0.0806645453290675 -0.248190182050149 0.221525939314345 0.233426924493432 0.495897669242215 -0.0311756007914399 -0.0400247326546706 0.263513445313628 -0.32114466182383
ENSMUSG00000045318 -0.649648121719891 -1.08494602704638 -0.462525380142359 -0.598430983449299 -0.67946497701106 -1.24061630151519 -1.17135972401245 -0.0732876896164583 0.207858962206411 0.197693525842573 -0.220940209439776 -0.115190248098697 0.264225796703864 -0.101737097231192 0.444111980767624 0.011086894668528 0 0 0 0
ENSMUSG00000045345 -0.353615696057147 -0.287184463890302 -0.125265349019839 -0.0102715464079628 -0.871890399923438 -1.33661445227091 -0.644323954162027 -0.341748676933473 -0.0137894189934956 -0.905756709795588 -0.166638969332091 0.118397008630367 0.183001227195632 -0.0475611498235863 -0.224011426339361 0.361216081357875 -0.185419207537872 -0.137122610532356 0.0655692886246882 0.060563194011859
ENSMUSG00000045349 0.655537403742661 1.29926933534465 0.64600705328313 0.017923347761286 -0.416503438138435 -0.601184171028121 -0.260381743106394 0.264355449734221 -0.0919480810388178 0.262232379737123 0.110721781951083 -0.0351434366121907 0.0992204621175317 0.08713607052699 0.248585128345363 0.102101997994406 -0.00972617307092302 0.0563964079109431 -0.0130079065242529 0.0706726980676431
ENSMUSG00000045455 0.645932938355466 1.1853717573287 -0.162698535644108 0.0904263959357935 -0.0920959240363943 0.0451372986788023 0.0148886124458698 0.145417130664624 -0.34026257786718 0.224898356425077 -0.0394221287412916 -0.440777856751344 0.823560007671664 -0.221735958220605 0.571629615521958 -0.400897963314337 -0.128863310027 0.281957898120346 0.0959498136211636 0.00505267459279563
ENSMUSG00000045502 1.30040251934611 1.40683442122658 1.74111459361245 1.3558429463539 2.13462594304905 2.67550631842174 0.177536413456167 -0.00459143601489103 0.0542741921785458 -0.00425816812594859 0.00230550794036548 -0.0771584796548757 0.149276821458061 0.35268403991296 0.174256309308634 -0.0304975261631894 -0.0180112446736068 -0.506733697777309 0.0932890736969839 0.0381902019891018
ENSMUSG00000045515 -0.958756798642704 -1.57140005288519 -0.661537551653694 -0.326953200685414 0 0 0 0 -0.44792559897563 -0.592018094528258 0.210103275601576 0.0232851696149872 -0.081206298674354 -0.537521867193172 -0.0684053698569698 0.120888587072943 0.454568842992609 -0.940846090110321 -0.674227521776466 -0.679542985573914
ENSMUSG00000045667 -0.516935740236437 -0.427791635310634 0.0819198572870515 -0.100889446234609 1.05621610119637 0.0225974402775635 0.174361149916866 -0.42971031663751 0.109354198436305 0.0354051897685262 -0.0227295580696437 0.159694691014807 -0.0941173315197376 -0.12686073685809 -0.0548654430427452 0.0748941005790251 -0.143972106798852 -0.299528007234534 0.134395789049966 0.00143675674465692
ENSMUSG00000045725 -0.147144662319565 -0.0681398226558702 0.216411873046031 0.0794894722312516 -0.130729714939975 1.06239853006551 -0.333873021878608 0.384837913401601 0.0943838336797855 -0.0117362652766916 -0.0519890401983105 -0.154274204983637 -0.0643180629766259 0.061196274443882 -0.133118378866144 -0.0423948524646375 -0.481175630554418 -0.557525324326365 0.0757382552931781 -0.0332112489349826
ENSMUSG00000045875 -0.270484064159645 -1.01681542607447 -0.400881342909167 -0.0812158714079832 -0.27728878778332 -0.145726463345559 0.559271522123454 0.0227203805809586 0.139564556066084 0.0306518475351712 0.27883315321926 0.136250680312658 0.0184094940965742 -0.0819961592109152 0.190393496461153 0.429309508693184 -0.0233743726189631 0.0903657916732645 -0.241483883503232 -0.552243828287103
ENSMUSG00000045932 0.860183163819673 2.02626730775767 1.49343215076761 0.518716681180138 0.345264112636065 0.68533871111257 -0.0360729780411791 0.0287390790409572 -0.0421176739681203 0.174989797565937 0.300025151130264 -0.082425893031831 -0.0198160470194178 0.2575068878962 -0.159738279020252 0.00735754109821952 0.0766679611001779 0.226120459843285 0.0221433219206817 -0.235183553298556
ENSMUSG00000045942 -1.01998770437294 -0.343125080379116 -0.0594306356418719 -0.494699284855503 -0.0260234808171535 -0.0403860025022126 0.810694066677757 -0.50460030591873 0.120339793021738 -0.144239780443921 0.0210910274675564 -0.0194238498139136 -0.0650581353547954 -0.0378958813132911 -0.269674680559198 -0.0552298204105583 0.299110356388436 0.0144068547687779 0.33394407184651 -0.195816586112233
ENSMUSG00000046031 1.36689658295235 1.73972249566638 1.25684923650238 0.818842637495353 1.01964105687512 0.995117040341581 -0.059851937640175 -0.162897636108485 -0.0162150603552997 0.118548735561258 0.287945788050929 0.115217909824166 -0.0575146171399024 0.23266066076809 0.0743938270483705 0.324295126354919 -0.0747413984601443 -0.0666540199890837 0.0515642673350159 0.0774477792166492
ENSMUSG00000046101 0.358506704644554 1.51245416462846 -0.0984769392164855 0.31645259198403 0 0 0 0 0.019476715692481 0.160875578648777 0.0748540560499869 -0.463460128128456 0.158307506670033 0.813498168218027 -0.338779264068434 -0.0162927230399583 -0.100646920685127 -0.627769855089008 0.0143504632540272 0.282287623944462
ENSMUSG00000046108 1.12478059073715 1.16060793659923 0.468426204426089 0.185451509456265 0 0 0 0 0 0 0 0 0 0 0 0 0 0 0 0
ENSMUSG00000046182 0.199429413525534 -0.238290400382745 -1.16894561477436 -0.69793735791811 0.049973399571555 -0.224527453192937 -0.139856525289751 -0.00536499857015898 -0.0476327128697304 -0.0364557783153407 -0.0678260354601418 0.016350557793752 0.0900343938300176 -0.146767509321472 0.0565031730300436 0.217553456056325 0.152673371251763 -0.338905963888784 -0.281302161250871 -0.153364379825054
ENSMUSG00000046223 0.966958858865974 1.12158875409474 0.634249582394238 0.372502329360261 0.831820586690462 0.776281176330105 0.370624826654243 -0.332239699763705 -0.0354152650064567 0.0981602643860169 -0.00755465618126677 -0.0317827509576078 0.0722433631432385 0.267737842968521 0.256041757936473 -0.026819391036108 -0.124610666642061 0.0797980637456619 0.0622852672083162 0.0357453957237889
ENSMUSG00000046245 0.827442137172834 0.625028301257859 1.00740615069827 0.758317147870055 0.25568664055977 0.359686367276864 -0.097275994792535 0.0889847222688617 0.206176323087594 -0.00717444083288626 -0.0933388186741273 -0.125276603691304 0.451668648822051 0.549647369251312 0.434479400622922 0.543538778976755 -0.220387298474154 -0.0248211178337143 -0.172106080851235 0.169863373514627
ENSMUSG00000046295 -0.519805600101582 -0.724926706848186 -0.237382631661677 -0.0053055657954159 -0.869318133824507 -0.0838108057334479 -0.14702578451448 -0.744246208865269 -0.293253075692058 -0.0860536073659249 0.209858458590792 1.00820283353878 0.0677697805867621 -0.0524919873141054 -0.0131684360280473 -0.206356574195807 0.0302508224229882 -0.140449338577197 0.100824897672625 0.145277164220202
ENSMUSG00000046474 0 0 0 0 -0.345093416140672 -0.654064772310038 -1.52612199556206 -0.11120110087597 0 0 0 0 0 0 0 0 0 0 0 0
ENSMUSG00000046610 1.73516514282151 2.00965054010692 1.06844645327667 0.237151755247854 0 0 0 0 -0.0513329558480973 0.477779307889402 0.031349573083924 -0.469128926669877 -0.19465279378329 0.864407099144945 0.0248454883533547 -0.30622716711998 0 0 0 0
ENSMUSG00000046623 0.32448817264378 1.01266329590021 0.425945928769609 0.379525292179154 0 0 0 0 0.0115993383769498 0.0989867074862692 -0.0730574813696815 0.129205740264716 -0.0680323512989836 -0.0888827619453138 0.189073311807365 0.188559488813618 0 0 0 0
ENSMUSG00000046688 1.26703378447473 1.55366675114583 0.761387946736096 0.286884079356582 1.37708767392045 1.1579794066046 0.375250810622628 0.0894576294954815 -0.0826939768583296 0.24597390249854 0.169444425741594 -0.121443051163485 -0.00308805818946209 0.303421223619642 -0.146620771292213 -0.197068294287447 0.0329270917793386 0.124937761041557 0.0789266958417098 0.0453980639641264
ENSMUSG00000046879 0.993360642199305 1.33631960331066 0.88678976616963 0.66428240505416 0.387621035511584 0.361115264385375 -0.0245685268168124 -0.00576598542904605 -0.0494098009396554 -0.128609194186268 0.0597566178517713 -0.0900496775580478 0.0188888519827755 0.131476831448836 0.0220731343139917 -0.0925203288618593 0.0311436080647262 0.0754517998776743 0.0194183164013492 -0.117165933848542
ENSMUSG00000046961 -0.317947117668206 1.4265935375394 0.212813362481945 -0.195827007857331 0 0 0 0 0.00609047442819919 0.0427190743224613 0.116623658932561 -0.183085296340711 0.0793534924496989 0.00519639336453306 0.298274323841902 -0.150229544978151 0.0373136675270272 0.822661405563407 0.241105727020779 -0.642045212888575
ENSMUSG00000047013 -1.05862198252397 -0.227315727277404 -0.340367332645238 -0.332226890435562 0 0 0 0 0.13914404237281 -0.0158092422300604 -0.152856955954033 0.309801189992996 0.0614322636329827 0.250262292927456 -0.10195667620631 0.266505254691375 0 0 0 0
ENSMUSG00000047109 0 0 0 0 1.05192822742668 0.63187930076542 -0.142899824461809 0.0298061700543925 -0.204724720340558 0.342831698531793 -0.018291260461741 0.115452357609031 0.129607462836964 1.65239769540201 1.164241961946 0.00540072203735792 -0.00533584197911391 -0.0583540792321417 -0.2890211622057 0.0758957411842931
ENSMUSG00000047180 1.25042928234008 0.972918050223684 0.582511192195127 0.343684524623531 0.566732595556057 0.0298250987052205 -0.0553674243699665 0.0283066031858508 0.132372765189867 0.177682188879352 -0.264705019316519 0.0698066111409339 0.101035322809436 0.0163065006943297 -0.198888778856924 -0.0280208144961469 -0.128739720334594 -0.0766548340055434 -0.044252514055793 -0.0102815870049071
ENSMUSG00000047281 0.905481545710678 1.29610044979031 0.175590133030379 0.211759689695224 -0.0529766380064169 0.110927118310239 -0.249641883420722 -0.129337078698583 -0.0821965461497464 -0.115677617848005 -0.168785640196642 -0.0516118588940853 0.00697027034658997 -0.0774624880422498 0.0530752975369896 -0.0365443587549021 -0.302831236792934 -0.0123236363411665 -0.176650724931052 -0.000767961841241607
ENSMUSG00000047370 0 0 0 0 0.694541005625932 0.302659064251141 0.175528813316519 0.218755115305632 -0.366419726387278 -0.250117924566612 0.0447845273712009 -0.555374361363059 -0.222187126655274 -0.301525321174491 -0.0124313335950089 -1.00280964961731 0 0 0 0
ENSMUSG00000047428 -0.270784360709426 0.194463261629349 0.156231919067122 0.301889809672412 0 0 0 0 -0.130335892618157 -0.0506836201361892 -0.0810868450928371 0.0397603325212614 -0.0330786694759294 -0.140847825186277 0.53237903101902 0.36548324028586 -0.132453242272581 -0.0914237970390655 1.0311664528289 -0.0748222312053023
ENSMUSG00000047501 0.828395052182033 1.06775841212998 0.225305477258659 -0.0806579169994979 0.306925646627228 0.239922789605766 -0.331441571944817 0.0566377699596927 -0.0786271647646228 0.209562159207663 0.210511730878471 -0.0964695517009864 0.0357435403827409 0.096155562521638 0.230869497480389 -0.0347074044775771 -0.15774118595482 -0.0242835658531774 -0.148031146224927 -0.234890523684159
ENSMUSG00000047511 0.640531222208596 1.04557479652826 -0.029674841246213 -0.530849665652408 -0.305915535103569 -0.539613458175326 -0.169405363540981 0.308891874347979 0 0 0 0 0 0 0 0 0 0 0 0
ENSMUSG00000047517 1.35105640947206 2.02210890232259 1.74319489763582 1.19936414824086 0 0 0 0 0.0486966412436916 0.292609258100326 0.216050515842327 -0.238972125209487 0.321444600216632 0.357760295061579 -0.309809543999481 -0.124323272831651 -0.859535435187167 1.80506414133325 0.0891627206164296 -1.24936213560188
ENSMUSG00000047535 0 0 0 0 0 0 0 0 0 0 0 0 0 0 0 0 0.566474210735912 1.28373345037128 0.465115329307207 0.000990572575935722
ENSMUSG00000047586 0.072470654676814 -0.214157349292043 -1.22874653447014 -0.693538159649103 0 0 0 0 0.0778208201756352 0.139744836161863 -0.0243807296139231 0.0114483069680566 0.189453019980264 -0.542450586076793 0.948797851410871 0.421757224292016 -0.0134636379019852 0.408147002241568 -0.113424178457682 0.179703584105572
ENSMUSG00000047641 0.482684054552789 1.19419805789696 0.910460990586095 0.241430693613586 0 0 0 0 0.16596687161662 0.371567295352122 -0.333328362660422 0.150224397775169 0.32983145043671 0.545969886031153 0.586813627858409 -0.385160294149205 0 0 0 0
ENSMUSG00000047642 -0.525278789221617 -1.20740673461885 -0.198893028374953 -0.224782891197194 0 0 0 0 -0.0613864080514512 -0.160568401885227 -0.193192924936854 0.126944396250938 -0.00417917007835486 -0.475934599007235 0.127676700792539 -0.0296274873743925 0 0 0 0
ENSMUSG00000047658 -0.275660437529355 -1.0694998766823 -0.121270521972743 0.0043456582380844 0 0 0 0 0.243281039841386 0.0824259945174772 0.187922785336067 0.375805266654969 -0.135290444063295 -0.0743781764024774 0.163031693786777 0.208924206932669 -0.242029547697477 -0.176672491575422 -0.0212898964395401 0.0970389438630987
ENSMUSG00000047661 0.474985704812072 0.224042294474688 0.178642704230479 -0.0462261444051876 0 0 0 0 -0.0178925295696349 0.187817697087881 0.0836714225757891 -0.13593512437975 0.0381670835422561 0.117205639837882 0.152059073185676 -0.0133501820144876 0.32980807219897 1.01701039024959 0.276647042737956 -0.301549699556482
ENSMUSG00000047730 -0.377602785899738 -0.190885500414305 -0.3491129173308 -0.174556614714614 -0.0810776253461995 -0.71803327972295 -0.150739096749715 0.226112675275004 0.0970078255182895 0.265219850926398 -0.166999592172882 -0.22758908766662 0.178881274989424 -0.000482075497050233 -0.254569329241917 -0.104066852295237 -0.588715912488734 1.09761311366744 -0.589129971225765 -0.652089451936453
ENSMUSG00000047798 1.0668464579229 1.4210382192349 1.18240227500785 0.844312448639713 0.187113310147421 0.895333511355359 0.273004515498985 0.165035011229615 0.0265081069784486 0.374191689462111 0.0118165367747291 -0.131334137586128 0.551478062777785 0.762967317640335 0.650860791693671 0.107867040885324 -0.0272775308164814 0.474153350255181 0.0729272669134057 0.0991699782938443
ENSMUSG00000047822 -0.374685821598729 -0.277286624783282 0.0239895421656059 0.115058816679433 -0.875414335925702 -1.14700141838558 -0.972645867278344 -0.142360998361634 0 0 0 0 0 0 0 0 -0.359120426272648 -0.359541788479875 0.128441417922465 0.0759804804175219
ENSMUSG00000047841 -0.52542406405859 -1.04848075795254 -0.411562520557807 -0.36667694416635 0 0 0 0 0.385446838030946 -0.0662905569510142 -0.182653544993585 0.157647858116838 -0.174159467683434 -0.382092885006836 -0.381049883867402 -0.107754330918213 0.375797382129746 -0.130109326512426 -0.164053685127119 0.245286406542551
ENSMUSG00000047945 1.30794414799793 1.47423428590621 1.22415346576698 0.566412084839443 1.14882161107093 0.784789928503449 -0.150714988456582 -0.134428938788651 -0.0134791781154156 0.0417951294494911 -0.0568052456123301 -0.049892698520011 0.0406704950840264 -0.0138460237279799 -0.00972351603052884 -0.073361300802168 -0.00756430942941793 -0.22944751355547 -0.116254140325979 0.0187259818490099
ENSMUSG00000047977 -0.184627558575745 1.65216626727088 -0.400553695909283 0.223501148944686 0 0 0 0 -0.122465266642256 0.253935948552314 0.275443899724606 -0.00933888038041691 0.0954015397869284 0.0944168053367221 -0.24981499812684 -0.086673577505419 0.338936604748898 0.409946001529441 0.129751361412342 0.348175256758
ENSMUSG00000047986 0.0402064279604776 -0.379845699193588 -0.225313917548429 -0.291207060235307 0 0 0 0 -0.0485692821079596 0.0100120871884127 0.159088668586966 0.00954757733932093 -0.00470246976861452 -0.185079642502566 -0.200546590820661 0.095124880400581 0.120768465078227 -1.00737959084498 -0.0925817894271741 -0.359003709113942
ENSMUSG00000047990 0.463801373576687 -0.458864460199736 -0.266714698721628 0.00782328101377721 0 0 0 0 -0.00101457295702429 0.673071066592372 0.399294103291305 -0.576954918776384 -0.00650432413956302 -0.163073790984523 -0.170089136893867 -0.492995590130881 -0.370705424423504 -1.42355054235103 -0.107368037560986 -0.419938390115973
ENSMUSG00000048234 0.722064490994746 1.07864826879783 0.703722077994458 0.396468311561971 0.013990418506556 0.1589997747608 0.0597261325795845 0.0566108018754454 0.0161944102272815 0.189644720444976 0.159097963971751 -0.08567329765113 0.0216142277476758 0.090870255475333 0.0519997429265754 -0.0156582808516965 0.0104329150277887 0.0666580142440485 0.0169934100904235 0.0063303566077621
ENSMUSG00000048327 0.12015020713252 0.0313403958211076 -0.025246689992516 0.113055639716303 -0.122983704736164 0.216634569938051 -0.118315588999262 -1.14520476495582 0.0295218630387745 0.294888307210206 -0.204264815479206 0.386031258465991 0.0267114936138003 0.0552300019174928 0.0542025297361799 -0.255517365116361 0.0952264564442215 -0.00719328090379245 0.0086435998948169 0.0253959363281737
ENSMUSG00000048337 -0.398863124583424 -1.18826939313981 0.0556424751580347 -0.0565727761735204 0 0 0 0 -0.204115979430995 -0.374419266507486 0.450191415475254 -0.291421921620389 -0.0300897960888436 -0.203352902648291 -0.258533495439699 -0.0501562569196547 0 0 0 0
ENSMUSG00000048572 1.15178896393032 1.61810134547575 0.514124616010637 0.223217448473417 0 0 0 0 0.0450701162400957 0.224839219187941 0.154530153062631 -0.0240519811241396 0.149531779667026 0.190948475139633 0.133719308438772 0.0562892987406193 -0.0767927368912101 0.453217664582175 0.282639807395268 -0.330350064979076
ENSMUSG00000048621 1.05402577536911 1.25632022682455 0.644322685387154 0.353454790258313 0.78116318000312 0.188856435837 0.394199318363153 -0.14890991725475 0.301434173609914 0.385721496305394 -0.11083200462686 -0.189787897867575 -0.365869230206875 -0.00646311910068409 0.348753734120703 -0.0264242398483623 0.0400665811119278 -0.0786655341415779 0.134350985500444 0.544164817176218
ENSMUSG00000048636 0.736749193580521 1.19912396339476 0.847526827385222 0.481018871317087 0 0 0 0 0.285627177201012 0.0736603562110011 0.0239059939939376 -0.70012380566875 -0.109268587922482 -0.00205774322986007 -0.106145449490825 -0.0854778794341247 0 0 0 0
ENSMUSG00000048728 -0.229114215595262 -1.20754490177048 -0.371868156021721 -0.0678721460933343 -0.719367230847735 -1.06712643199179 -0.42517194863669 -0.0944248218068145 0.604634362738425 -0.550458049712096 -0.294580358908026 0.374459762261171 -0.0282812297531138 -0.809449989472949 0.119743258921359 0.105422012420617 0.0949649786596022 -0.349617433029714 -0.139548040029566 0.0869050544164934
ENSMUSG00000048782 0.218193023692446 -0.792293763084199 -0.24378076947836 -0.0930299511049894 0.355813748184174 1.00106910603568 -0.0448286528533202 -0.221182443273418 0.169071963664433 0.114695301071792 0.209476835570497 -0.189667009408026 -0.0128549779218542 0.0242532385997811 -0.181508359161805 0.00390718260094626 0.0569552878705704 0.351728086811389 -0.202352871700928 0.115518443760857
ENSMUSG00000048814 -0.604682487117323 -0.376182622967611 -0.948122133549802 -0.255537796934015 0 0 0 0 -0.237277300714901 -0.362502363950953 -0.30478502584364 0.283453107978206 0.0256150576429967 -0.153551311715177 -0.43000592162969 -0.0486435020467461 -0.191105026163134 -1.15188739752153 -0.472279805322385 -0.250945833274736
ENSMUSG00000048852 0.996939525051774 1.08343432541798 0.587995807354574 0.506762610308096 0.295364270024153 0.7666959438857 0.0648198754249596 -0.048513583899995 0.27807728613485 -0.576596542576631 0.165300949101072 -0.436627564986114 0.0915237796760811 -0.262199429880901 -0.668238801762147 -0.240642006047437 0.14656105140741 0.262809666997086 -0.208824445406187 0.134572264588088
ENSMUSG00000048922 -0.121838902620993 -0.0096809268097836 -0.183849309384488 0.0996842250461405 -0.0576060004281006 -0.0909697157062322 -0.0558061663875829 -1.25119488330024 0.0868773431024152 -0.0629657625032918 0.254503606515741 0.245531418530499 0.0829949655373962 -0.0999480963322922 0.0336498076024849 -0.0858057530047833 0.153866422271388 0.103600113609455 0.0421365897341992 -0.025708906850668
ENSMUSG00000048949 -0.909768057506601 0.628562553483375 -0.468317460700743 1.00714697834723 0 0 0 0 -0.432524183478117 1.10510385082745 0.289026399591002 -0.55438883154971 -0.4547523269026 -0.530307008231418 0.375449286642365 -0.109189212693701 -0.582697718065202 -0.0708294477925359 -0.612039940802454 0.220481855259193
ENSMUSG00000049100 1.56271977182864 0.783004567878212 0.209714765488273 0.476811116278131 0 0 0 0 -0.292905568331557 0.474759742535465 0.597322635246864 0.409866774055209 -0.457223141465575 0.371722167917375 0.472051211076541 -0.317658573336621 0.448776131863803 0.0526532901673613 0.249974501711858 0.27305087978609
ENSMUSG00000049112 -0.408359013703686 -0.568787770498447 -1.73962146147092 -0.810693367766478 0 0 0 0 1.06962800586487 -0.117792773466262 -0.0427822153641305 0.276376715140908 0.0839047368138199 0.0780404740358167 0.239123962012186 -0.164809050227484 0.595198894791921 -0.15413027978886 0.0808908647542303 -0.448037708603646
ENSMUSG00000049130 0.895145538188256 0.923571755737779 0.774291956804239 0.557732476012566 1.33927986154392 0.946856341532411 0.0693715930327991 -0.0775414137122251 0.327973445535543 0.0651916846855324 -0.0623322085606449 -0.041471456589723 0.200223985907499 0.00893368431700952 0.0534131703036524 -0.0459130837234098 -0.0275790489107911 -0.141873495093246 0.0120139540756968 0.0913917998566159
ENSMUSG00000049173 -0.305219617959448 1.19104104118791 -0.384550504221417 0.563240799821922 0 0 0 0 0.0846217272282137 0.0625782811006225 0.00790724963313173 0.1739724185889 0.184482889893815 -0.383823348414701 -0.143051844889268 0.273499364877256 -0.721697560026618 0.130263471944027 0.582843380840352 0.329871122461162
ENSMUSG00000049265 -0.219200266779999 -0.558349664546595 -0.224890462245711 -0.134516020987935 -0.329546498794621 -0.574276497269639 0.225724228273435 -0.0570339848145688 0.482699249060028 0.129862366518512 0.941857099165133 -0.773750773456609 0.025752430571458 0.244507563592924 0.375345642765299 0.0504902829140962 -0.000222943827514201 -1.24546981836202 -0.0689839704106069 -0.515755313778248
ENSMUSG00000049303 0.724267203358405 1.51932046689383 1.25199717027499 1.01703353111759 0.497901402211015 1.5563521507722 0.774862962053985 0.0340755819639572 0.0408972450153386 0.433638093363892 -0.262111507853153 0.0836120753296247 0.0787837171172968 -0.0347659154956839 0.312570964524794 0.0509914475645303 -0.00651740764708612 -0.0768789724987949 -0.100095714878751 0.00822649878772626
ENSMUSG00000049414 0.106578545754862 0.435606112264806 -0.579952288942239 0.0493403126926029 -0.237638972554686 0.410210082783488 0.279930783768896 0.143800564041257 0.52289224963564 0.154551120310143 -1.05033557260717 0.937364082942059 0.187776602827494 -0.074103365478403 -0.0811010944731106 0.723432739043329 0.107633906199992 0.436195348047987 0.992447458144691 -0.538140044005572
ENSMUSG00000049583 1.08660340398084 0.637371394452068 0.437831012373594 0.34502993605466 0 0 0 0 0 0 0 0 0 0 0 0 0 0 0 0
ENSMUSG00000049649 0.495293458757159 1.6726365926896 0.0444804118375576 0.353141259882695 0 0 0 0 0.435027241851974 0.511734022794498 -0.593614058815404 0.398981378932459 -0.431928795152069 0.511272840562474 0.303628097550306 -0.00679559084138368 0 0 0 0
ENSMUSG00000049734 1.13881112264695 1.54825450284658 0.968237868272594 0.532412180657098 0.544224695086329 0.614467133120848 0.356095982437446 -0.196814894005826 0.0150337545618329 -0.063208180291398 0.00204171163675523 0.0238623495491018 0.0382023009984348 0.104048438246305 0.288701462045097 0.0304499754796618 -0.133233700419098 0.130955223382825 -0.0857016502238267 -0.036052293039229
ENSMUSG00000049823 -0.481415233673486 -0.405174764938682 0.00883107516650014 -0.0139248499228365 -0.102946193176645 -1.02996709212894 -0.0340424508561443 0.144132648241859 -0.156172284352164 -0.354813216157629 0.0495260365271506 0.162777761429763 -0.138166017606675 -0.297016990823107 -0.0820789142009212 0.0265724923810004 -0.0571123587231204 -0.259108479709577 0.0243433243808776 -0.0619240910109462
ENSMUSG00000049892 0.287635213697299 0.604342188872207 0.454721888156072 0.109667851648774 0.444560113488662 1.50730952588835 0.919052402461246 0.64607871728481 -0.0439706490433363 0.211206802136319 0.174913125145578 -0.0817614113509326 -0.021845610597647 -0.106192286131682 0.0812952086082857 0.044275722003119 -0.186514266089678 0.343639772257899 0.0216013421927998 -0.0265104114218535
ENSMUSG00000049988 0.791197173830389 0.967857875754617 1.04359494228927 0.763970182131157 0.568431377255677 0.685136911480873 0.182766037520519 0.0726618363966366 -0.214806102836262 0.19140833497873 0.0316921077559847 0.0743753769120061 0.0292652160045424 0.0184979490135624 -0.0809892808736681 -0.0354090361349417 -0.128887487089962 0.087815851045464 -0.0205705211414314 0.0204086291127461
ENSMUSG00000050014 0.388399364698317 0.584183370537475 0.394903101910301 0.350565260427684 1.23535659855073 0.761955552279173 0.853296897941092 0.0681734700860092 -0.272679786392416 0.126955654708262 0.339561371628074 0.123126440459856 -0.341910636074616 -0.234643074035876 -0.379307843701234 0.0619715276214796 0 0 0 0
ENSMUSG00000050276 0 0 0 0 0 0 0 0 -0.0767784585622998 -0.108351026701149 -0.0867332741353591 0.00874490265544436 0.439630441606868 -0.875383307164038 0.500148031089554 1.21842783544709 0 0 0 0
ENSMUSG00000050288 -0.383475551841429 -1.00722599700613 -0.165024103916734 -0.124231839630286 0 0 0 0 -0.0181202889848647 -0.0488936784779536 -0.196309432194682 0.242815816003832 -0.18158690699016 -0.0349853959613108 0.00728341664962066 0.0156377298152393 -0.137266942118567 -0.62065760227318 0.0769092149783842 -0.16157488130112
ENSMUSG00000050321 -0.136267910426971 0.0549360230672893 -1.1082942767213 -0.198419589776282 0 0 0 0 0 0 0 0 0 0 0 0 0.425243979580881 -0.0751027656563346 0.0463943356902242 0.281586477909153
ENSMUSG00000050345 1.94385393754426 0.630257415959291 2.21161756687266 0.672930784352868 -0.673677897015821 -0.618529181419642 -0.0773774046180893 -0.547554189644166 -0.0622691231420553 -0.00886528632679306 0.00546071145880495 -0.0675182095930931 0.448254446544337 -0.702335102877987 0.561065582756882 0.312006264038647 -0.041254842368442 -0.866357634146713 0.195040122644964 0.0145313745674832
ENSMUSG00000050359 0.831113660817369 1.36720738948223 -0.225469178079602 -0.295224553325935 0 0 0 0 -0.0121377592388949 0.20183002588974 -0.0464813025229263 0.182607122384528 -0.326210606440525 0.089784031177857 0.309452055424146 -0.0350984457597595 -0.279066499779133 -0.377412242150673 -0.276742373354504 0.167931626505544
ENSMUSG00000050368 0 0 0 0 0 0 0 0 -0.0412268525327034 -0.11573582892077 -0.148038547896216 0.0115856259348701 -0.11652271472687 -0.0799462055788882 0.503270345055213 0.615804841481038 1.04949598733782 -0.413934079190293 -0.00911725758440765 -0.532846578291029
ENSMUSG00000050370 1.40144356195267 1.65042724519797 1.51010891902448 0.817114372699507 0 0 0 0 0.29767540944951 0.150694095239994 0.0939095703951625 0.165684173989269 -0.274930843434207 -0.308158772373583 0.359189707894646 -0.0162762621030064 0 0 0 0
ENSMUSG00000050377 -0.131118867737718 1.11044789531337 0.0233445554032023 -0.117345912793515 0 0 0 0 -0.872803734765867 -0.221643489246261 -0.141387556142248 0.48246965815104 -0.284177870497672 0.0754364332421674 0.309402815657733 0.254279755330714 0.135800059447591 0.263885182468926 0.165975250435495 -0.138049097090662
ENSMUSG00000050423 0 0 0 0 0.35720939538087 1.26160468529398 1.49400785407069 0.171985741250372 -0.0266595984767146 0.146511117447425 0.274913922549487 -0.0416563331426012 0.0483477750106645 -0.113714707086798 -0.0776824910845625 0.0732770299075029 0.0137368797522072 0.0744692415783982 -0.0111262672166448 0.112689746679873
ENSMUSG00000050440 0.601576079106693 0.737929220560925 0.700408842905959 -0.233250629550555 1.03181999595397 1.31111167539295 -0.0468869226560413 -0.313302498891392 0.0735132934677662 0.261438721396442 0.225545968421798 -0.101305646446828 0.0293875407863756 0.122275513801496 0.486685236588936 -0.0594194309360699 0.420059967632322 0.61818699085704 -0.0960391093222844 0.000778359107215735
ENSMUSG00000050463 -0.108447844281743 0.456493708527074 -1.06457678340376 -0.0630530996677048 0 0 0 0 -0.111026244365639 0.117027261225915 0.212789278191632 -0.0225902263178978 0.000867733753017186 0.373527281630086 0.279420607198161 0.013592183728809 0.369000442846228 0.421041631938663 0.0667740972831865 0.13273928404275
ENSMUSG00000050520 -0.548051465514251 -1.40792024406467 -0.439970786281831 -0.338926014442696 0.182220685110178 -0.0497811061361802 -0.026702484789674 0.217502464300628 0 0 0 0 0 0 0 0 0.0767149447486456 -0.0508049941835576 -0.506319587767344 -0.794550115843607
ENSMUSG00000050578 1.75444510253166 2.01044528237567 0.694689681613769 -0.0580285540137198 1.33907333016735 0.613274830326302 -0.270437007745243 -0.147252597512212 -0.297339711934739 0.3181342590927 -0.189475051558122 0.0224467754688199 0.110288531044275 0.349504792743486 -0.643140175882922 0.268244005077716 0.199690601498872 -0.694786824231323 -0.132982224770366 -0.230442334309725
ENSMUSG00000050700 -0.333618985130886 1.53986386516797 -0.230028908517272 0.0447109600993409 0 0 0 0 0.156720797231595 0.22773065292898 0.213188617448101 0.26681515567466 0.104711459419788 0.451679934837858 0.244660641954997 0.0929878761822429 0.097150107454198 0.131271588845821 -0.147998914089746 -0.0758944353665236
ENSMUSG00000050737 0.769674673568699 1.09387315953891 0.798475777115856 0.410222082144528 0.0707590682554571 0.272464513730058 -0.850515740390123 -0.105797415632376 0.0915003514854029 0.0611984299067834 0.114036706844461 0.0145665177967357 -0.023646111702586 -0.0563549241260235 0.0104031781386672 -0.10081822663874 -0.182402189886318 -0.376397504791129 -0.289331543545092 0.0793548613550792
ENSMUSG00000050747 0.758231031511694 1.53659424998267 -0.169494832304189 -0.0432653913029225 0 0 0 0 -0.00130556147385444 0.430968609967106 0.204637207143177 -0.125110534975754 0.277059997504999 0.606689118619341 0.322361141172269 0.277355697644854 -0.218231276470333 0.486148659246272 0.163224135226239 0.267190242230903
ENSMUSG00000050762 0.0857403854419649 1.51756329707757 0.310349265056254 0.0175017174432684 0 0 0 0 0.0840857877456035 0.176798866909569 -0.0919699449123186 0.370698685573836 -0.00534207868671963 0.378884309491276 0.327128055906829 -0.478471655491721 0 0 0 0
ENSMUSG00000050866 0 0 0 0 0 0 0 0 -0.0271989775938475 -0.202632418966471 -0.138356538561042 -0.0238764656866426 0.183777483778001 0.0201875154397693 -0.143650351012425 0.25317165846861 -0.504601916294034 0.7733612031462 -0.0759572326928563 -1.22434671415801
ENSMUSG00000050896 0.442457086473614 1.09110668190798 0.948776936283704 0.477519085490604 0.458933698429821 1.27397432029053 0.174092753688042 -0.179482732680687 0.0277047550580295 -0.0571445300229452 0.317831135704508 0.353164323368622 0.223041119422568 0.648814338341888 0.608352552296569 0.347513648402294 0.210746731021091 0.376866393116855 0.53843601534584 -0.330631499422904
ENSMUSG00000050966 1.22018388204009 0.477540710706595 1.14486256547987 1.03365919407251 0 0 0 0 0.211957599433958 0.251858543512279 0.387971759650383 -0.166333072534268 -0.229164336792169 0.161308517614257 -0.113456710917716 0.0915686193358924 -0.0963980732871722 0.352735755849504 -0.0276095786164105 -0.0469313421255315
ENSMUSG00000051220 0.0141664707044717 -0.325294341730268 -0.277152515802192 0.180536101302891 -0.226686040397147 -0.239846556106381 -0.579587743858228 -1.18911118674447 -0.0255898509453986 -0.0783868758765452 -0.0712100867663503 0.210430100339827 0.0608175425720244 0.0151894978579341 0.0147108534645774 0.00427934210127996 0.124080931642864 -0.113175712780769 -0.0833097847933697 0.0221715674342205
ENSMUSG00000051243 0.743575164752557 2.3014759817028 0.220021208953074 -0.147257514240948 0 0 0 0 0.0914794744935347 0.0107755412187763 0.0618664669075915 -0.131751678826794 -0.00652557664481861 0.0377590446061591 0.107562794880333 0.0420558804532783 0.0808139008885304 0.395496867460907 0.326125970340069 0.0439883655982322
ENSMUSG00000051262 -0.357265146448902 -1.36969975997968 -0.457831721199014 -0.0146630989665639 -0.435771115265977 -0.383753860576991 -0.229746490344543 -0.241212297322357 0 0 0 0 0 0 0 0 0 0 0 0
ENSMUSG00000051314 0.567926847878718 1.27171629138359 0.95632224344796 0.56925716138281 0 0 0 0 0 0 0 0 0 0 0 0 -0.0755451957046109 0.201212513607539 0.0206131714564303 0.214099765003749
ENSMUSG00000051331 -0.0439925931181788 0.0630541484382669 -0.145821377558271 0.042870010621359 -0.259386135261472 -0.201928850326414 -1.76431825972464 -0.500092632223185 0.0752112804707927 -0.00536234323539135 -0.502648933903961 0.172994828766609 -0.180302340348531 0.16009016795379 -0.223979977701182 0.0170928144767185 0.0108654474284547 -0.289129809904607 -0.0606786061833319 -0.142614100411581
ENSMUSG00000051351 1.2975042381201 1.13300148498029 0.133345903050836 -0.0387722553157824 0.324574480959033 0.493510998522045 0.163032003633645 0.00815755524138183 -0.0670086303068534 -0.1079407593104 -0.056363834833057 0.0233230552155686 -0.0422550876979113 0.291897045276365 0.0378446466570525 -0.0427553679700726 0.00512099973529746 -0.121201480081589 -0.0767782747531525 -0.0271602600543429
ENSMUSG00000051378 -0.334054349427726 0.100369142798858 -0.191900415180789 0.0838090544844499 -0.049043299507075 0.114995188277438 0.154795308830159 -1.67889137132753 -0.274513360802201 0.319958653515694 0.338322752492196 0.627079278506888 0.0217799157809835 0.0778831886045561 -0.123394131031792 -0.0495513666303079 0.0766645948879188 0.211009981559015 0.0665797171837136 0.0839300663771423
ENSMUSG00000051439 1.5221755759423 2.03112887546921 1.57589198404542 0.914075344217509 1.31326598359881 1.08046334930015 0.310428731673034 0.131852405178781 0.0786498483135563 0.164520633231451 0.0169896597204924 -0.0767070677759526 0.370014209942858 -0.00529126076051152 0.114932732620343 0.21960310695166 -0.0972002859554862 -0.00918186260839715 0.289165538985298 0.141571238122393
ENSMUSG00000051490 1.22710145234723 0.978313645606365 1.30699759259024 0.181051597664867 0 0 0 0 0 0 0 0 0 0 0 0 0 0 0 0
ENSMUSG00000051497 0 0 0 0 -1.21795250043671 -1.23350231913999 -0.23298645212632 0.371163506587611 0.569789366099629 0.0714768988323185 0.119582338845522 -0.0942332692151447 -1.12613978111954 0.00832182955711911 -0.794682098610184 0.089691339522554 0.210737683268692 -0.122336435905804 0.128743950591915 -0.144622080185319
ENSMUSG00000051499 -0.404979226705464 -1.06786691533066 -0.0673894983381499 -0.0371579852904447 -0.622084130613838 -0.858432918660827 -0.0675816651085942 -0.0248841085009302 -0.561407561289958 -0.113688889001049 -0.206812732664083 0.0784692266394805 -0.287074580821704 -0.312615652013311 0.0315350587114071 -0.12670413544259 0.158571054029852 -0.273449596838237 -0.245315019520466 -0.0121871108229743
ENSMUSG00000051517 -0.241283809355041 -0.384609017044647 -0.466729565978608 -0.168438956195836 -0.372621390103805 -0.0863412688792112 -0.192270753721875 -1.03545287042491 -0.164686240436061 0.313208508956045 0.349305106261459 0.187513073624713 0.0330339639073906 -0.138322428597689 -0.0431990029778267 -0.0534637267037104 -0.022735152807866 0.0748902383155166 0.0530223749952878 0.216979990547678
ENSMUSG00000051726 -0.176015139969446 -0.747201912620313 -1.03886341556226 -0.831522319939404 0 0 0 0 0.0844376289114337 0.158643892579031 -0.0630943766148046 -0.164572390714325 0.077748045544855 0.319166128244191 0.429392072391631 0.0638512691350853 0.0706067180521229 0.0790394150279075 0.227589034750654 0.0900318286104417
ENSMUSG00000051747 -0.154724913231472 0.180758511260148 -0.528952779683458 -0.147463895081223 -1.38064618753977 0.223171397334212 0.829545156417003 0.0463079650027313 -0.509101758321601 -0.292198918642808 -0.357057844484267 0.051447211186961 -0.141301900415641 -0.288198913631264 -0.501860238649557 0.00638881169069155 -0.627626731627016 0.33145879718363 0.867755459811233 0.124294274082323
ENSMUSG00000051906 -0.691819676603084 -0.785675825275523 -1.39701268680638 -0.504077169720583 0.123633293758595 0.0505986520056424 0.0433801001166626 0.385313059790353 0 0 0 0 0 0 0 0 -0.217641135817234 -0.0502418064744643 -0.431365858096045 0.0497311245218423
ENSMUSG00000051920 -0.588531825928598 -1.30336076873417 -0.805045751641051 -0.269796114827201 0 0 0 0 0 0 0 0 0 0 0 0 0.183374681021546 -0.489142303322144 0.282404708408865 0.165856747784437
ENSMUSG00000051965 -0.061861819118061 1.17260885780689 -0.0745563903511871 -0.0069632796215252 0 0 0 0 0 0 0 0 0 0 0 0 0 0 0 0
ENSMUSG00000052013 0.245150982769662 0.527111036101283 -0.126787661139639 -0.15948053178084 0.467658152981427 1.00805487195874 -0.0479712908475762 -0.0881250257051871 0.0438645783387302 0.556786799617543 -0.670551778383661 -0.170104777655884 -0.207768386077605 0.203817159070622 -0.612654488713443 0.129825348138173 -0.145504667226945 0.541796701260464 -0.00889852332622682 0.105858013902637
ENSMUSG00000052133 -0.399885996715458 -0.454560649336718 -0.0910943211669429 -0.0189540822126079 -0.167000069927043 0.286065031770482 1.38144084188762 0.407415983483812 -0.0840895200585332 0.311204021859623 0.0624118424099348 -0.121198712338459 -0.111300615121235 0.177600401066565 -0.0429883917338542 0.0120758890568359 -0.0601020179685668 -0.324543375859627 0.00745001002583475 -0.0796737639969867
ENSMUSG00000052212 0.885039659649041 1.28523138898669 1.14853678769739 0.76342012941839 0.491066658487705 0.551466748244982 -0.168878383641393 -0.025160390247886 0.217567612142584 0.209679300791623 -0.176960996298294 -0.0681741270739281 0.20512933481294 0.384288501152464 0.511577972363454 0.14126313194091 -0.15291642568964 0.231823463593908 -0.0702218991230597 0.0659532032304771
ENSMUSG00000052270 0.991382022177319 1.03746220814033 1.10019157654911 0.760819301874095 1.48622973799389 1.26830661951106 0.0934452111160997 -0.209546970516915 0.288659918831979 -0.0169276059800961 -0.137247721349855 0.164864873252142 0.594142338052047 0.438452704222897 0.469202551310341 -0.0530082817179421 -0.0630598098105863 0.156206234521007 -0.0196280988380847 0.0716959272740203
ENSMUSG00000052353 0.654790267574186 1.48462392298529 0.966108679307775 0.679772354620136 0 0 0 0 -0.036162353926874 0.0868775665723598 0.0285461751042944 0.0592411947411559 -0.109203833289479 -0.21931091053687 -0.039706515917388 -0.0616114594307606 0.116467265468747 -0.618988296912378 -0.121644407274987 -0.0749568389232126
ENSMUSG00000052374 -0.0843218663198628 0.117454656216382 -0.373167194798361 -0.153549441838734 0 0 0 0 0.365909680218719 -0.0172620714883319 0.234337297070878 -0.0321777422530611 -0.00857393401103723 -0.0574913633861617 0.268220383762018 -0.298706825922004 -1.01975761065744 0.165027112463181 0.78781397521863 0.46090585692003
ENSMUSG00000052435 1.11875159011533 0.225337366993328 0.757752188840438 0.943865596477631 -0.0661405110859162 -0.491368642430902 -0.0675141373347449 0.147862494553913 0 0 0 0 0 0 0 0 -0.205004616637873 0.0213913312206503 -0.0303147155899163 0.111808923819469
ENSMUSG00000052544 -0.0565569260896204 -0.341804863132595 -0.0771109122933072 -0.300027410945173 0.148650971416818 0.106168899980682 -1.06898122542156 -0.459731203020351 0.16308100327339 -0.110581387978113 -0.128021790475661 -0.151755654726134 -0.302957845898856 0.272183504093331 -0.234357947251699 -0.105680932430023 -0.0680734718593869 0.0955407046573218 0.19818398420503 -0.0261880720646931
ENSMUSG00000052560 0.221810390295617 0.676285437132343 0.299662575411968 0.0106696243177043 0.635214753440623 1.16861231315072 1.06113259487496 0.68143899293935 -0.0108670848454936 0.047100856840385 -0.102345764610867 0.0503122171373026 0.025380440001771 -0.0309128164115339 -0.0691653538909509 0.0989919114813119 -0.243520351301222 -0.0828321446397259 -0.170774667359003 -0.264984931977515
ENSMUSG00000052563 -0.506583343999131 -0.843238313144436 -0.309159051702868 -0.134202276891506 -1.35812236463444 -1.53810774996053 -0.347608528785175 -0.0157856782180597 -0.0819151188398694 -0.343572279829194 -0.0100487901889463 -0.00810319842149649 -0.00476042513272749 -0.173590139083317 -0.104399163190708 0.088266405164822 -0.135648744319106 -0.0855496931409691 0.171849727996187 -0.198840076265498
ENSMUSG00000052726 -0.230612288988697 0.0244071154925118 -0.766907438981737 -0.142747001673808 -0.114741298976859 0.588389088021405 1.1545950686938 0.209317714327695 -0.138095209162511 -0.0958853388876721 -0.410456575028841 0.440818287192327 -0.226212485077573 0.460149581662044 0.0945816535413815 -0.171544618099076 0.0293711473791736 -0.0641811880363278 -0.271076365662444 -0.139261228367153
ENSMUSG00000052749 1.23426657562439 1.09427982064487 1.0908072580447 0.611491267124248 0.689282275575478 0.329792881960504 0.44167496571101 0.207799826586543 -0.418535366648126 -0.479091580803839 0.0567709108251983 0.0385540426529585 0.313171979402223 0.804318124264893 -0.0793984008098638 -0.00709300565742074 -0.30472002125666 -0.253401678852538 -0.10883317433051 0.103994820433747
ENSMUSG00000052769 0.510145245926344 0.825174238438498 0.0298818044307497 -0.14680075512481 0 0 0 0 0.117500108506645 0.317037418757977 0.415503880361547 0.10904812262377 0.601759904629816 1.51692043769351 -0.127749304861488 0.154296718496385 0.838082041537242 0.636512105724087 0.399080144094091 -0.0754521748079062
ENSMUSG00000052776 0.645880106105728 1.03143261659768 1.31817714250568 0.811897870051364 0.038339130939884 0.23243318824679 0.20016320797182 0.113884856120159 -0.0436502376844204 -0.00499854493308199 -0.0661525732212124 -0.0608719445846477 -0.00217081917948047 -0.00963669657974101 0.0216292725410106 0.0807464398058538 -0.370445273963329 0.0425299154381925 -0.341111851776562 0.0239327461907697
ENSMUSG00000052837 1.00080278780882 1.06223790093276 0.860219924403041 0.314549359374153 0.661017834514013 0.87914001316454 0.611607050377538 0.124280333484388 0.0687498695307543 0.0425246643714852 0.0739569653445518 -0.057500367174482 0.390340096958446 0.401155695277191 0.315553618224576 0.045340901825838 -0.221563262915086 -0.518828487446371 0.26771970345864 0.301811535582548
ENSMUSG00000052957 -0.639434400393334 -0.738989082978585 -0.443118093534941 -0.299825460580842 -0.661481648807364 -1.26172979040576 0.113482613017713 -0.0987725041652959 0.139323368924723 0.344719480094738 0.0255195058590822 0.155860434205764 -0.0173531365772974 0.226157625233822 0.24860288887235 -0.0454889322213504 -0.0179980849730885 -0.0060341070130788 0.118888761341654 0.0464823336349621
ENSMUSG00000053004 0.740096413972432 1.09836745218562 -0.232451370072825 0.0705723587406039 0 0 0 0 -0.363601143738907 0.451680978118421 0.237475858719788 -0.0537003263698684 -0.509176167262359 0.633588143310487 0.188398517942271 -0.184048713667245 0 0 0 0
ENSMUSG00000053007 0.249968948941873 0.861999422260275 0.201147870556232 0.285945082229185 0.936020568033476 1.08746855586045 0.713799450788363 -0.0239694002456484 0.0725890915511053 0.22137337924659 -0.0237820508143462 -0.0308207067972408 -0.0243072328664972 0.315483585349766 0.106330854813968 0.16722975551136 0.0193968416255126 -0.172481280012922 -0.157713463477303 0.00229259699555748
ENSMUSG00000053093 -0.355846744188142 -0.841957905962393 -0.93541315346751 -0.564993354668099 0 0 0 0 -1.00845333738525 0.101131443729607 0.0175868488359268 0.676985988141327 -0.135076004001421 -0.601338284715296 0.0561865642576056 0.0635124219584424 -0.868136771139254 0.0417436975298888 0.352427112748973 0.415980528894386
ENSMUSG00000053113 1.27846552930945 1.75911154139254 1.19598785222549 0.678311955604584 1.36216016458752 1.54673194958657 0.861709799054698 0.53388011158107 0.133994336769302 0.211168204216118 0.0505423396294142 -0.0801933764432056 0.613566646574877 1.01968434344016 0.203370237612915 0.0430937036424706 -0.0139111181313188 0.158176336127883 0.0390117494971208 0.0311759286405008
ENSMUSG00000053164 -0.588990064185144 -1.05188843670234 -0.571581706134892 -0.0159916773707391 0 0 0 0 0.21048033150303 0.196289448266848 -0.181681035358896 0.179786526675915 -0.351239237817829 0.305890745142192 0.0879825653653745 0.0197899470947563 0.104255556638736 -0.53438375637629 0.181874239387285 -0.321299117455532
ENSMUSG00000053175 1.1333354663793 1.47651210674887 0.908815670404291 0.51187849446507 1.39346479785818 1.03416171935425 0.30466625822568 0.154115035374267 -0.0280625791029157 -0.0288269655537575 -0.0901791858839345 -0.0429459378831524 0.0950977354853577 0.0812666979517276 0.186210934943401 0.0309971341360444 -0.136633956602431 -0.206979989849211 0.0502099677785855 0.0571608574784529
ENSMUSG00000053199 0.0474298417465283 -0.251030347553456 -0.197807694223253 -0.0727853555124526 0 0 0 0 0.00206996202698184 0.0269072467198593 0.0182132205320416 0.165962165094662 -0.454100028578393 0.310872647686289 -0.316156517145793 -0.133965292658396 -0.122550774600767 -1.02055722584079 0.640413455433539 -0.315703592895795
ENSMUSG00000053338 2.25978050530176 2.68552043252658 2.70621590143853 1.73288304156792 0 0 0 0 0.121136841194262 0.0558115040926814 -0.315420882440151 0.106355374302772 0.0540097569532183 0.151782858965493 -0.165744517092051 0.0123530419969375 0.288989364911396 0.228329669282708 0.282275550610545 -0.0386337264926891
ENSMUSG00000053461 -0.00735481394866465 -0.113637588849661 0.556174756106142 -0.832662849599194 -0.530398188217598 -0.0323690665837281 0.718081440009632 0.260707003261251 0.0474404856291754 -0.195907277466541 -0.203180646829039 0.237138617678211 1.02574740465234 -0.113815229307916 0.258232820534515 0.0184765273278336 0 0 0 0
ENSMUSG00000053475 1.39939835958952 0.902132774500823 0.698114523878985 0.468188913516726 0 0 0 0 -0.157846772329307 -0.119155915518954 -0.286142857639889 0.50353140507323 0.193680524850833 0.431684308726299 -0.113147372083945 -0.0992475428515244 0.0485300519292508 -0.271230122934673 -0.468518392408165 0.357683871915483
ENSMUSG00000053553 0.319346261404653 0.531744501949499 0.312657947127258 0.171827599614705 0.812752976402913 1.11994979647825 0.198348849412665 -0.150785390911216 0.00461849457205878 0.0661646924674594 -0.044168284340998 0.0718672519691128 -0.01902621947837 0.0658107356829096 -0.0686907042396208 0.0441017043207554 0.0161048348616593 0.0912456810723611 0.0627823097580096 -0.127953943612354
ENSMUSG00000053613 -0.529287361872445 -1.00555688132299 -0.454279508837363 -0.434574098123717 -0.505092830134952 -0.642664077761595 -0.0140773469697154 -0.000321146076342869 0.439045586927105 0.214254579049646 0.18465105841774 0.00245914561502397 0.176990619490377 -0.413446526639952 -0.120376150961246 -0.162096648679152 0 0 0 0
ENSMUSG00000053693 -0.418711821064962 -0.729780105860762 -0.361114563106699 -0.229519658472252 -0.649628701912522 -1.0905455100637 -0.136610655133751 0.0763532814492213 0.0893305274746741 -0.183913846539818 0.108908521632318 0.00880515777776449 0.0610867822477602 -0.164663356215171 -0.104938788110961 -0.0628939908142069 -0.0296222288794267 -0.562414030526455 0.0679364716116486 -0.11895612592309
ENSMUSG00000053889 0.168116712758673 1.0748809191663 0.149860073261492 -0.109498189709026 0 0 0 0 -0.253011693831118 0.143124547568001 0.214353347786021 -0.332035841779639 -0.353453843982208 -0.0766710273192314 -0.0341740441638662 0.178664654830476 -0.454663085477223 -0.216019039481114 0.346233670262255 0.369010085893541
ENSMUSG00000054057 -0.608843193732286 -0.657947159324229 -0.203147691815086 -0.261829054671795 -0.527772268276296 -1.06043031710772 0.0720657277762175 0.0865335091003529 0.254329407725885 -0.174894104570075 -0.000981082737124661 0.0658373031392171 0.137828612950301 -0.0775903405834551 -0.127843177130032 -0.170985188142686 0.0538606843311562 -0.448553492385583 0.111411809437245 -0.276828470876494
ENSMUSG00000054072 1.22177806164992 1.73752281080054 1.09770486103545 0.943437543020324 0.190763695041099 0.333259415866906 0.0717062739457784 0.0302589531476232 -0.0225628269784551 -0.0810256259951328 0.115517396351416 -0.145172506632132 -0.0983150772429708 0.106516650397305 -0.326008676553963 -0.137150691556033 -0.100664434487366 -0.557901371538261 -0.389977792866377 -0.0892461689173494
ENSMUSG00000054128 0 0 0 0 0 0 0 0 0 0 0 0 0 0 0 0 -0.364421886566737 1.14588112052842 -0.416618223852835 -0.673588764281125
ENSMUSG00000054136 0.559127382540791 1.89300628261206 -0.0215500834522747 -0.048660731393803 0 0 0 0 0.159791422625169 -0.190857353482968 -0.0115485851248057 0.0823311143201666 -0.0975258419120297 -0.344991477506087 0.503011332454022 0.173094929703712 -0.0745022640915621 0.293825148823404 0.412721869546238 -0.249511597527363
ENSMUSG00000054169 2.02028339283076 1.46910204958339 1.14348061187266 0.863942466000497 0 0 0 0 -0.0364635916003687 -0.00987147398604542 0.0789637305681109 -0.110243597659983 0.460251143810947 -0.0379835284703223 0.351473697924838 0.242566196148682 0.182198687345715 0.235772111456577 0.0362972141792628 -0.0163652630405408
ENSMUSG00000054196 -0.298038647823073 -1.10463549328279 -0.747380229449923 -0.255862564978274 0 0 0 0 -0.00290678513454942 0.0720139008324118 -0.301623913807393 0.121900809049415 0.00417827378047195 -0.000830671972342857 -0.0873651578548127 0.0540555028566191 -0.292611326997991 -0.274049169716342 0.250503207345946 -0.327817222283326
ENSMUSG00000054203 1.35554851913306 1.78060940839117 1.38708874010801 0.915986169440431 1.53842853614854 0.743908429185383 0.34925089872379 0.0222995374955309 0.030749306768118 0.0673876261772534 0.014412496234382 -0.0248223313483274 -0.0801145580278475 -0.0469819122215007 -0.255527804290193 -0.419725028055348 -0.151530821642816 -0.150898910285561 -0.528426126469551 -0.0210318633120647
ENSMUSG00000054418 -0.461322109729811 -1.17913388970007 -0.313883090130439 -0.404216590408702 0 0 0 0 0 0 0 0 0 0 0 0 0 0 0 0
ENSMUSG00000054493 -0.751615706400041 -0.247512625720115 -1.01867436590187 -0.0957061889203446 0.437203690074624 0.557927093509057 -0.0133763394620422 -0.677421856933361 -0.168289248144708 -0.730698422704098 -0.485226398373567 0.0533192890264839 -0.268620674461183 -0.431513222477633 -0.027408732594367 -0.0248086264446496 -0.0855581219120593 0.154071126637415 0.161587256059632 0.21534948878569
ENSMUSG00000054514 -1.01382800221091 -0.534634245571624 0.0627751483169703 -0.206942464686243 -0.53150319998358 -1.11843983751296 -0.176936149055798 0.615010841830018 -0.233709259947106 -0.311497689117054 0.122205589038523 -0.169670501641428 -0.0481588562058758 -0.151975572693646 -0.119215496232765 0.31956000204373 0.037833753373311 0.281701928274331 0.196792222368342 0.289671461158986
ENSMUSG00000054582 0.819273748136985 1.74338333220603 0.638783644555069 -0.172039800735384 0 0 0 0 0.106815667024608 0.328943514222147 0.217777186482687 0.234712766263861 0.170492854492696 0.675306055508385 0.027679511804211 -0.0762797223490154 -0.292225899365783 0.0742470636271041 -0.157266693567618 0.36357058631962
ENSMUSG00000054598 -0.268889596471912 -0.340874738861071 -0.0147632865321152 -0.15500062148663 0.0839400994741917 -1.17196530199864 -1.47956258911552 -0.380372986933391 -0.0530250088361747 -0.239544231873105 -0.0322431518698662 -0.0251167839556799 -0.0186125613012496 0.233492894909152 0.13161316515027 0.00167093975787735 -0.326847532400659 -0.775740392609351 0.0200631844331918 -0.339152734860957
ENSMUSG00000054763 -0.0492608667143686 -1.11253235318013 -0.529068543159597 -0.913244114610326 0 0 0 0 0 0 0 0 0 0 0 0 0 0 0 0
ENSMUSG00000054855 1.67621811169645 1.69953541991149 0.841169771365374 0.180352003672749 1.74059056532187 0.184912960380226 0.0239898462052436 0.0992613661609648 0.0561895040432838 -0.124374510505424 0.0179066778003029 -0.0373853069708603 -0.0350719153393545 0.199984860268469 0.0930104361701654 -0.167555284119572 -0.175786623382431 -0.278648138846376 -0.0965366771878157 0.26922580683382
ENSMUSG00000054978 -0.19720781679675 -1.025293666401 -0.781204559367236 -0.204423694656643 0 0 0 0 0.256863330590649 0.466870562027224 0.0920827794680738 -0.0234798636785035 0.000554259499855853 0.0768062722312954 -0.219869108509991 -0.197175995086962 -0.055433754415267 -0.0348462793433582 0.273361886622878 0.272588223341835
ENSMUSG00000055170 1.24452800100031 0.615305803837587 0.602105084286996 1.15389697003352 0 0 0 0 0 0 0 0 0 0 0 0 0 0 0 0
ENSMUSG00000055202 -0.294974608835554 0.361608455917042 -0.177268398543274 -0.187450194289349 1.98425609733195 1.59882780528889 0.774492635631276 0.0829271589012986 0.0213371798162148 0.142421463661155 0.0788377131156661 0.0125144365609232 0.218913059848213 0.534422790802145 -0.00298202812679773 -0.283157229111122 -0.0346834817104342 0.167149671756682 0.0190812400155216 -0.22423687680376
ENSMUSG00000055228 0 0 0 0 0.406471822183684 0.316761889203897 -0.194527104267733 0.486304683135055 0.855677834987494 -0.284562762873508 -0.0105993666333231 -0.180520830141382 0.73954573022897 -0.296167692052812 -1.08913323432395 -0.908629899308833 0.0553900291799464 0.512798482129795 0.515087956802458 0.385148750911081
ENSMUSG00000055415 0.61861771314945 1.23466235461113 -0.0413650155184489 0.264872812701837 0 0 0 0 0.0245229149592159 0.263196338357408 0.0489047620274728 0.094944463838616 -0.234694046212993 0.0203075100698629 -0.429104957421276 -0.234711833226005 -0.662621650639337 -0.301683394444569 0.112642757926338 -0.171925935425074
ENSMUSG00000055489 -0.408528415442162 -0.723276807024121 -1.07870782005255 -0.31168105415075 0 0 0 0 -0.306249503945646 -0.00827079201022822 0.179075849359823 -0.158148612861604 -0.0829130023588861 -0.0885682948880065 -0.292769472757696 0.0272634297095736 0.233744951929845 0.497411047981905 -0.00056117080222148 -0.0881039071241724
ENSMUSG00000055546 0.728775017104395 1.03877091128992 0.316248925395733 0.0169772218269791 0.219945719832093 0.202625858462423 0.311052946440956 0.0810798552082035 0 0 0 0 0 0 0 0 0.0324427788708215 0.130078772597493 -0.161558780451372 0.0530994174043083
ENSMUSG00000055602 0.210150729238403 1.48732754612016 0.861932058605387 0.68916500583181 -0.333427989273677 0.667116554490725 0.114559953858664 0.0562266726301598 -0.379191966485158 0.233775380942065 0.0435684394042738 0.301093228675058 0.330503003383989 0.283049349329396 0.499755576370902 -0.117822309757713 0 0 0 0
ENSMUSG00000055609 0 0 0 0 0 0 0 0 0.0619753299080667 0.131260936760287 1.09120595652421 0.654132618744441 0.168081396128545 -0.0825833837853455 0.315076000116919 0.248581577549905 -0.0535033370400435 0.0491279393095526 0.0760136887221689 0.323106233184555
ENSMUSG00000055748 -0.275795217082848 1.14125570700397 0.544496017335391 0.11106148498351 0 0 0 0 0.0704490848407865 0.431387713255832 -0.109684607723297 -0.318097977309703 0.0575174462542755 0.386892353419757 0.0505856808030456 -0.214206541495788 0 0 0 0
ENSMUSG00000055945 -0.948361820659594 -0.603950424557536 0.0280334409251705 -0.161414455227517 -0.708099053991733 -0.523873143113371 -0.129129350382288 0.119848896728449 0.273654943966083 -0.349710647968563 0.0684839606268191 0.355072918256456 0.0795506399872167 -0.614276975862184 -0.127349384787726 0.384704219941599 0.246963847514169 -1.02122407049955 -0.357569338161767 -0.086778743471165
ENSMUSG00000055972 0.259438695269671 1.15265047388487 0.454000912078805 -0.143705082677311 0 0 0 0 -0.430045061910871 0.225217300499459 -0.198832155257208 -0.120784770749239 -0.0784447652275981 0.59275322233245 -0.0504189463976045 -0.480633615220633 0 0 0 0
ENSMUSG00000055978 0.882658635009627 1.45418061444665 0.47133890147256 0.453654761577081 0 0 0 0 0.1193652157388 -0.0337144246299196 -0.102278860648753 0.178177985588768 0.277837449597302 0.326252541167578 0.844796113823561 -0.00836324463934458 -0.586829930919666 0.590492189670433 -0.504815793668273 -0.374390498544503
ENSMUSG00000055980 -0.474277978827947 -0.761030605996728 -0.505499574702436 -0.310293398107347 -0.99327021043903 -1.15142066398884 -0.314993011663517 -0.0410074755741086 0.100836117464008 -0.0353294547975866 -0.146443198225079 0.0395653349599315 0.0197962907564268 -0.0873913523750308 0.104514728960008 0.0425034569758827 -0.0316798111013776 -0.382077817455185 0.0253377388880724 0.068918011705905
ENSMUSG00000055994 1.29791508968445 1.22101763631282 0.737600689288492 0.458821495391489 0.814621702927371 0.738489762236688 -0.113190477359581 0.166442194001431 0.00174281674425872 -0.253588226354074 0.0347055554882069 -0.0789531114509934 -0.122217312856971 0.0943768118849203 -0.178275282753485 0.196984623210938 0.132542867380892 0.0326648683466926 0.0869047688588431 0.226898412616048
ENSMUSG00000056054 1.8568812575415 1.57920533336751 1.46703244243971 0.913080261219105 1.03408771363017 1.0465079474298 0.764781368392089 0.166033578738137 -0.0794917948807095 -0.0149184729057077 0.00666785975853873 -0.0528212082742931 0.538395432878233 0.265958488296394 0.102768097115192 0.188241667291229 -0.181297733717907 0.145208190745951 -0.0924146921138727 0.219442536426341
ENSMUSG00000056071 1.76398694869252 1.64853163522777 1.48079997315001 0.850045967506636 1.21457703452855 1.18375889168314 0.835188579497751 0.271358581283041 0.325987070209475 0.633989622547775 0.430241582385033 0.33603210699191 0.808939362347656 0.798227409428084 0.58259298828027 0.448636675236688 -0.151978466088521 0.22126218254856 -0.163560043981443 0.179575569655515
ENSMUSG00000056133 -0.253200733842567 1.15005269137293 0.671839227713586 0.0349000556071993 0.0252494580856918 0.192884124379123 0.0126552345307498 0.0261858363660248 -0.0627663996106719 0.130911004383518 -0.0866124273130158 -0.120205857604068 -0.0915088281615504 0.157454924902927 0.235155831609897 0.154227313721761 0.0923868761919386 0.39361677607519 0.0522547265656751 -0.0789728419384184
ENSMUSG00000056328 -0.561636825540433 -0.0811749039852937 -1.02190265873755 0.478133244168829 0 0 0 0 0.330407764700039 -0.0451808568289631 -0.233908743116416 0.305234785596547 -0.330638025257949 -0.184450465989647 -0.19779488326007 -0.106624517771955 -0.949344646510384 0.743017851255768 0.268214983037955 0.271291658504106
ENSMUSG00000056494 -0.412922721461249 1.08076361681971 1.27708911492102 0.639150357505054 0 0 0 0 0 0 0 0 0 0 0 0 0 0 0 0
ENSMUSG00000056529 1.38413344712314 1.58302356448724 1.57731229178413 1.16258943392302 0.471255942375652 -0.169583897206602 -0.114526031581072 0.00970091121886838 -0.153254765338043 -0.146810987627184 0.0989976452975499 -0.0925948868662204 -0.0368395238542136 -0.198381598306574 -0.0648673586183218 -0.215268334413888 -0.0923572348919842 -0.0466433355761741 -0.0183569487302273 0.00409874938982913
ENSMUSG00000056600 0 0 0 0 0 0 0 0 0.409942802784102 1.07103539583074 0.117718603695426 0.30349846736871 0.593956260395551 0.638099354982866 0.194548481589306 0.170075888370089 0 0 0 0
ENSMUSG00000056643 1.03513748843452 0.901717653742792 0.939835431839438 0.732766028691548 -0.302961827076919 -0.479185963253038 -0.228966878560388 0.041617394645344 0.13091603876623 0.00145661532480323 0.112043881521988 -0.235281711953271 0.0783941817046241 0.133628797580796 0.145569626472198 -0.163236874181989 -0.0442370660109593 -0.00782741941902516 0.0136207248601262 -0.0733826428246767
ENSMUSG00000056656 1.13531704539378 2.04291408892285 -0.205081186581026 0.244428726767556 0 0 0 0 0.328921197483179 0.550457795924696 0.134171038392957 -0.0475744582872894 -0.0554893462243621 0.753061381861987 0.388117615330622 0.464858800583353 0.12518544592555 0.366544263669239 -0.0768624422603568 0.181597657557446
ENSMUSG00000056673 0 0 0 0 0 0 0 0 -0.369106009504924 -0.464478433700972 -0.0718036698773031 0.474559918164403 -1.09656839476234 -0.425260267743339 0.0637862111694113 0.811325299439107 0 0 0 0
ENSMUSG00000056735 -0.433813006444894 -0.72528237350724 -0.386923795901042 -0.0842593568645868 -1.16909448530727 -1.06565834389424 -0.138260781858498 -0.410874008614477 -0.131532598805021 -0.240621444150944 -0.0772404917846444 0.0282441545994878 -0.387106302248024 -0.201401612434194 0.00469062188853775 -0.0500198060234845 -0.133618848222931 -0.0474017977345925 0.00336839123317382 -0.079610125833892
ENSMUSG00000056738 0 0 0 0 0 0 0 0 0.212154223035827 0.0947796213649313 -0.209471922459482 -1.0327466459572 0.014535276605789 -0.0577521175172574 -0.452251796675628 -0.42573644765697 0.0319296339924492 0.0128674492336392 -0.203296569901963 -0.0650258993825228
ENSMUSG00000056749 0.789301396022781 1.33414680158971 0.475747292761756 0.538789633424837 0.755791217159954 0.620265119383874 -0.0116832500788995 0.408905586322263 0.00467969386839961 0.172893073771398 -0.0746846061899238 0.0762725332123254 0.0607855928728498 0.401101007818083 0.157584301298193 0.00285786709541419 -0.169297815678268 -0.0964573691303233 -0.0106749035405565 0.0741540659512581
ENSMUSG00000056824 -0.0164957430458126 -1.48473329663797 -0.375318720753648 -0.157457394513719 0 0 0 0 -0.334400611897876 -0.105267575893806 0.057034141180472 0.18088391604654 -0.11768951259527 -0.558749706357962 0.122169354158436 0.100119247369086 -0.0983307113649689 -0.327465824857798 -0.291736837280952 -0.116215058041383
ENSMUSG00000056836 -0.77082410767483 -0.427063733124892 0.137190626570581 0.0590689203821334 -0.747002003487302 -0.217191826021481 -0.451965536060801 -0.907738479107969 0.202173604325202 -0.741180412339076 0.214578279837232 -0.0669064556389757 -0.672552229089946 1.5264337985978 0.235313844658803 -0.266160631462166 0.000110429791004343 -0.498454510467786 -0.801424427743035 0.0852964205118947
ENSMUSG00000056856 0.0213482667353085 1.31980411069131 -0.64930807589465 -0.475424183486128 0 0 0 0 -0.0811908521605475 -0.232126998481055 0.723543771718833 0.603641371181192 0.607988891656306 -0.0527466577157219 0.164511127261306 -0.675752889093303 0 0 0 0
ENSMUSG00000057003 -0.286307817339584 0.235773806783014 -0.0271748031586365 0.638835042813503 0 0 0 0 0.605148745605863 -0.095540175761496 -0.193067451506029 -0.244282288812209 0.0840806585048032 -0.414872557776651 -0.129291293218232 0.2753171842762 -1.2872019896138 1.07876680891742 0.638605803356887 -0.0697469278437667
ENSMUSG00000057346 0.66139524051321 1.39279511125544 1.2200155460632 0.944929643999905 0.172333172923116 0.34010829087155 -0.123526435498646 0.183822415707562 -0.0365323743207036 -0.148730875405618 0.0228825431240375 -0.0441096135969854 -0.0751176052290034 -0.0366770613187382 -0.316793728694976 -0.0562278936034327 0 0 0 0
ENSMUSG00000057465 2.06038391669575 2.95797149419177 2.81249394879386 2.2360926551977 2.99559621470184 3.49722523022819 3.83545161271391 3.54854721097364 -0.0378261814349385 -0.0394806123479998 0.0417394910721176 0.136200949617268 0.022181377995184 0.103783203381289 -0.0987717135412721 0.0451090068495924 -0.539382197352179 0.302624422493264 0.32697817421264 -0.229571870947447
ENSMUSG00000057596 0.556161972824189 1.09821696458906 0.885314581554725 0.471532908030988 0.242588695771205 0.495795469264088 0.118980030364421 -0.0512491914723438 0.0129472304479953 -0.0943954268804536 0.116462874213101 -0.0312124900839932 -0.092173101797243 0.195001836557212 -0.200274777267985 -0.0182125157653849 -0.033608750784027 -0.00430167327296529 -0.193659195576993 -0.180704289843096
ENSMUSG00000057706 -0.364176550068249 -0.71681407091231 -0.268530991718904 -0.0864695670063053 -0.321432621531372 -1.29586876476215 0.358143257063911 0.025722506813003 -0.0871524841959247 -0.161397480475286 0.125038304312993 -0.00751872293181233 -0.0751909884200619 -0.201732151978644 -0.0205862219180907 -0.072407283777584 -0.00933292199621317 -0.238387780789248 -0.091779726100765 -0.0219478428970339
ENSMUSG00000057715 -0.0427946602050428 -0.147081271821821 -0.210513613865569 -0.188154069147174 0 0 0 0 -0.150432331902597 0.140799748071032 0.309588501184706 0.435205983496339 0.487879991234966 0.341785488308092 -1.12391455855311 -0.11658145192588 -0.261456579807871 -0.5925119587594 -0.288725038610594 0.133449678890577
ENSMUSG00000057729 0.428048995715896 0.0347243195882132 0.308293238361311 0.234473112217028 0.232947679063369 0.232450738249383 1.28631839456593 0.982896743526839 0.601049906747298 0.400994575600191 0.67763495592644 -0.442575550792529 0.122743009154306 -0.141690103211801 0.102261922861372 -0.213752565978379 -0.093578606952567 0.262815098199468 -0.0613614119661819 0.163278944634273
ENSMUSG00000057913 -0.0462997101018763 -0.942770931784673 -0.260559480000039 -0.0535912937449011 -0.298693748031668 0.219756630176324 1.32776501734014 0.760998381040479 0 0 0 0 0 0 0 0 0 0 0 0
ENSMUSG00000058057 -0.44536336180903 -1.42425883403969 -0.856140518178107 -0.720007700940017 0 0 0 0 0 0 0 0 0 0 0 0 0 0 0 0
ENSMUSG00000058159 -0.231510323952348 -1.19969741956599 -0.445665853787673 -0.253503247715712 0 0 0 0 -0.0721392019860174 0.0568654066167706 0.735210443443939 0.086968339761804 0.097900035867738 -0.392827303039497 -0.0487447406651058 0.274066738668696 0 0 0 0
ENSMUSG00000058163 0.724547117350091 1.33057545550615 0.923820649100659 0.531263364523739 -0.0305625730967926 0.0277674828750629 0.196951211159945 0.0984243153124682 -0.00124288909729529 0.195380914920103 -0.160339053723182 -0.629503942590766 -0.179776152270343 0.15444768049929 -0.371025815371436 0.133277026975216 0.022292610206759 -0.0317993610265201 0.0993040618786502 -0.300943911312765
ENSMUSG00000058207 -0.147587165961723 0.268047017608981 0.767779950557443 0.576153632042137 0.0102680440608308 0.267427406636143 0.280305209484044 0.395660818987582 -0.0269664292577914 -0.265806022264644 -0.0952346536496028 0.100757161802212 0.166395689148891 -0.230923325473574 0.0637862111694112 0.0137493863502726 -0.985982743843213 0.22543133693593 -0.463366270883738 -1.19581536796522
ENSMUSG00000058420 -0.206233961232419 -1.06876844244225 -0.61833282787837 -0.373685060992882 0 0 0 0 0.0211849031169555 -0.126819737705284 0.387736574151972 -0.0846438344863611 -0.169749402267747 -0.311349777415769 0.0717675095803443 -0.209784053903788 0.232842900697308 -0.894989503198331 -0.122445907219828 -0.119521057687202
ENSMUSG00000058427 3.17109093627575 4.11127519563058 3.83478221931921 2.30519346290768 2.14816699539765 1.15113009421335 0.439158306431745 -0.176814541102168 0.634519464802567 0.544834898986178 0.151408126668575 -0.0240851594987866 0.609709687626041 0.250958403594169 0.20656216910277 -0.636341413402113 0 0 0 0
ENSMUSG00000058620 -0.203595132759139 0.13980611987933 -0.435942651922755 -0.433698543656449 -1.07177578401584 -1.50125015644607 -0.353420180888675 -0.0624273865883996 0.0102837982198388 0.0581620467705585 0.0421263595047898 -0.0894231627118411 0.00725748895221944 0.0426053461478739 0.0507284111253815 -0.0123262041757906 0.101855807514935 0.0506598755651414 0.0934971887045236 0.00731420006336183
ENSMUSG00000058624 0.754864695807846 1.04048294911586 0.676852266743176 0.463538845441426 0.0534667157652746 -0.0521070515767529 -0.0735330474617215 0.055399432547417 -0.00415931287887988 0.036606940471635 0.0163094679188645 0.00650815793295334 0.486756102924374 0.246649471693261 0.234569483320408 0.185100776966743 -0.130500618639481 0.284741651663471 -0.00530978927764137 -0.0613117537021489
ENSMUSG00000058672 0.0078023688641777 0.195417559036992 0.270817291233168 0.291116764589704 0.12281380486926 1.22904625702733 -0.657224399618282 0.0214447224695447 -0.0255743413385775 0.103265658188507 -0.265939069700919 0.0183135849921305 -0.0215150720647481 0.0835163634871115 0.00766686699730629 -0.0249621851815959 0.0339331961427759 0.329721861773137 -0.0998977157057803 -0.0312385440005837
ENSMUSG00000058755 2.03765948445218 2.34791766894684 1.43833341740171 0.964605050929661 0 0 0 0 0.386936984438768 0.33690391285407 -0.56255490216348 0.321838825846261 -0.0566430279675986 -0.0566771060470203 -0.0946037538590141 -0.0286517777890337 0.0692053645764352 -0.0701684863938722 0.179154127083337 -0.043777236937628
ENSMUSG00000058869 0.332618344376382 1.18043016941649 1.33087304051501 0.660203265648903 0 0 0 0 0 0 0 0 0 0 0 0 0 0 0 0
ENSMUSG00000058883 -0.239999416878529 -0.613160025880784 -0.561417597986175 0.050446466167304 0.309596729810738 0.134228135321921 -0.453524103138349 0.0146946492526951 -0.414753118573317 0.134877954782282 0.0270048908796704 0.301663412172657 0.378966479946783 -0.29299184616362 -0.112298182114781 0.186602599446093 0.532092182412712 -1.1484518420135 -0.696029610330312 0.0914310339020284
ENSMUSG00000058897 -0.191563141479837 1.07569688695285 0.371474938012855 -0.081700810688222 -0.351557068964032 0.92760710771571 0.639184140500115 -0.329364967025526 -0.215288278414294 0.141730281989195 0.245135343504677 0.273003087334097 -0.310558492244938 -0.155078789960674 0.192998168143642 -0.0855265752791993 0.175404793190193 -0.262520283536301 -0.151721642598157 -0.0781364810370528
ENSMUSG00000058921 -1.13322810125988 -1.84748669916591 -0.4670522282302 -0.383933695623506 -0.0712212345708863 -0.409999067194129 -0.159196445191586 0.0879998763850882 0 0 0 0 0 0 0 0 0.123541890140341 -0.250266672500383 -0.157534720492444 -0.0602181296002011
ENSMUSG00000058922 -0.939683669533687 -0.921774716884257 -1.00369621588534 -1.03495482616548 -0.445536151395975 -0.294369260600439 -0.57464872529553 0.0556817086139129 -0.436147586137834 -0.270623343935727 -0.253787562192008 -0.0544384570894316 -1.85107536144127 -0.372842845715837 -1.4534078188427 0.376019224883591 0.742367773724 -0.229259818286589 2.17960815838906 -0.496855535717414
ENSMUSG00000059027 0.301655630952753 -0.305344430359527 -0.300031757779807 -0.115449967329089 -0.284290266162551 -0.322077226348667 -0.131377062385667 -0.0541151237392305 -0.431836949368979 0.280992239292609 0.0702901920968337 0.565427331861681 -0.0335133534166946 -0.152258627412455 -0.0500918233864121 -0.0425654328800155 1.19339771486488 0.914440483524982 0.298370296934586 0.262245034430938
ENSMUSG00000059108 1.22550979966661 1.48367590801202 1.03662396702724 0.413290640757978 0.282459533381371 0.320646217032107 -0.215801617228543 0.110451170411294 0.305182513931556 0.491472847753858 0.500643881950174 -0.284819817929598 0.0540685302878898 0.869383452198432 0.237802817459868 0.0617942672115286 -0.119647377137365 0.27230992255347 -0.0905710105793779 0.0916498978444071
ENSMUSG00000059146 -0.241673687720064 -0.153436672062846 -0.397393459964286 -0.320572817982292 -0.462827125569986 -0.0129830681074648 -0.242200327040812 -0.248884701816595 0.793569598256758 1.04762491777809 -0.171160031808048 0.285855583603525 -0.158210789770535 0.183243151377019 0.0229386891475766 0.124915934959908 -0.0235621647077759 -0.0406105264699116 0.0708325923618051 -0.225672544244813
ENSMUSG00000059305 -0.272697896168756 -1.44253615235759 0.176758425902955 -0.0961094432677263 0 0 0 0 0.0272877691587094 -0.92075278149071 -0.20284071498552 0.520100448113855 0.138677644579136 -0.44363495546364 -0.195637217790529 -0.183721046083406 -0.0695575421727466 0.196693709408019 -0.174435276402848 0.0726534078821246
ENSMUSG00000059434 0.513410084628056 1.03016133754629 1.18221955693898 0.260774691134891 -0.0210106256181165 -0.0339969096125213 -0.132866075168893 -0.025083663429507 -0.0183396989174771 0.147747828537068 -0.251413754933509 -0.0123570214096781 0.209758847599678 0.0912403470764891 0.0097071296472514 0.231408028250088 -0.103990386422479 0.116133516910097 0.0249303129414793 0.00918422507718301
ENSMUSG00000059588 -0.193142775775931 -1.14472287891723 -0.161338739789087 0.0170538492135173 -0.140719323925799 -0.139358954173701 -0.0861619228336199 -0.128392885742304 0.0211600966641324 -0.11381771144059 0.0795904869316587 -0.0882191946689239 -0.0727180580306309 -0.218213941180426 -0.0229638684645963 0.0607952924946718 0.0955460817869769 -0.363533494273615 -0.198724949707782 -0.129226428045777
ENSMUSG00000059657 1.82941287841083 1.46053110666536 1.78578614590338 0.691336123633956 0 0 0 0 -0.055661324561728 0.428409976508431 0.562381539246559 0.187284431658714 -0.125768257979113 0.618842856808186 0.0150726215670173 0.0331198738011328 -0.18947814070135 0.270565560439601 0.133457316453568 0.177851231448026
ENSMUSG00000059668 -0.619534037359918 0.755058965662123 -1.31854192834675 0.527769130146951 0 0 0 0 0 0 0 0 0 0 0 0 0.0960154263920591 -0.511522001429098 -0.928168395437756 0.631527363532911
ENSMUSG00000059742 -0.0352885270332307 1.10300050961362 0.438294696994084 0.1435280402115 0 0 0 0 -0.463893217472323 0.269285628721066 0.133711936787453 0.52643876839984 0.293075619027158 0.531880453696575 -0.063769034253581 -0.27636763396721 0.454728607328312 0.317401119414629 0.278434723579545 -0.364337106169576
ENSMUSG00000059776 -0.245397873830099 0.304858239930671 -0.118517287397213 -1.15979398446631 0 0 0 0 0.20039640958302 0.619591526856465 -0.281389136574774 -0.0194714605166981 -0.452855757666182 -0.953464089932422 -0.262535819181626 0.283655101934679 -0.601407243182338 -0.23239449288789 -0.121275035079004 0.192713015912452
ENSMUSG00000059864 0.0853890808255087 1.30746856270865 -0.170055611024167 0.299943004193689 0.155970614702142 0.732462717503893 0.329088803591029 -0.483702786196424 0.377580492071282 0.821136218603426 0.231861530519448 -0.10458896049299 0.423335227435591 1.02220419573398 0.173125022983911 -0.0548604812673736 0.54515875591993 1.46526935845865 -0.189639259964861 0.450022495264035
ENSMUSG00000060183 3.48340481725942 3.75308950722977 2.93285593542069 2.01669095231091 0.639039341778323 -0.575539170196056 -0.794476780101556 -0.0947389398699525 0 0 0 0 0 0 0 0 0 0 0 0
ENSMUSG00000060275 -0.166970856734804 -1.04907430358124 -0.391834776618877 -0.175261171308602 0 0 0 0 -0.435827548914106 -0.132389895714565 0.48817161929472 -0.103360000172908 -0.222251001993252 -0.148218978426997 -0.44372083985603 0.305833600092915 0.0116196479837745 -0.187038229018781 -0.127546981396572 0.000618346181837227
ENSMUSG00000060445 1.11701172288385 1.42679245797551 1.04991519278621 0.456443401662523 0 0 0 0 -0.159161218712004 0.0212227962832856 -0.33169608920666 -0.0443852721099154 -0.0678424591257192 0.23064289188194 0.0104972027402283 -0.0417624292863927 0.261368377519773 -0.293145561444306 0.411890951690408 0.196725145797964
ENSMUSG00000060480 0.659156930823237 1.26458718360636 -0.113480759416746 0.249323759223773 0 0 0 0 0 0 0 0 0 0 0 0 0 0 0 0
ENSMUSG00000060572 -0.210981216327286 -0.489883328480582 -0.0723784936145417 -0.121695870270856 -0.132730021770029 -0.505547302207292 0.175785447496851 -0.12181615252819 -0.219193665092667 0.516864664794455 1.11639839680855 -0.0389141197016034 -0.00225341683115164 0.0269774498267117 0.0882874434280519 -0.00637808403856642 -0.127688409327931 -0.246753383765528 0.0720511564119275 -0.0154562254700612
ENSMUSG00000060621 -1.02124696129994 0.0958954959470319 -0.546087170861259 -0.304091579293342 0 0 0 0 0.00550235845384901 -0.686828757519885 0.0995731064254402 0.571865558686104 -0.151269330914245 -0.1437802204728 0.241207588193832 0.0940312398755466 0 0 0 0
ENSMUSG00000060969 -0.0116653337973597 0.100005488879177 0.169187538495176 0.0888897471936908 0.0941041424059927 -0.0335554993412807 0.253141754974732 0.196147883966048 -0.297413107482085 0.249590902486726 0.0870374077976949 0.589817268399302 -0.0221046608315466 0.0834653220002571 -0.0456158084077987 -0.281646308924875 0.487955958188653 -1.31026577640793 -0.0413524553980782 -1.03450184502612
ENSMUSG00000060985 -0.234981755377724 -0.619410734185235 -0.356814930599909 -0.141851293989964 0 0 0 0 -0.348335524568046 0.590347632853047 0.0723692798217158 0.154054137001843 -0.0234549064047607 0.715946465744879 0.344788862866778 -0.0703892497374138 0.0448977709931206 -1.02293095526225 0.0372694221642032 -0.415537460299217
ENSMUSG00000061013 -0.368257529729206 -1.26392700666813 -0.698593504549978 -0.0905783657636019 -0.112331372971026 -0.636274468155624 -0.0431984719763832 -0.280723627034699 0.144369384179786 -0.288080204050482 -0.425164034633062 0.135841837909888 0.0885673709775733 -0.242590558252129 -0.455972377714947 0.151605480516774 -0.00946608729098047 -0.579031698153241 0.206927627364349 0.053612832338615
ENSMUSG00000061039 0.327532272726683 1.14093595979593 0.394696757838899 -0.131048181961742 -0.0694804432622543 0.733856833962288 0.282222755909195 0.0293458008743329 0.0938147411746303 0.329536541073564 0.0746300062228335 -0.201055829698163 0.230682945374763 0.897458021783924 0.315778330895784 0.07540789625277 -0.0656058365332423 0.711824701069158 0.894973272466304 0.0847873341469155
ENSMUSG00000061048 0.1192345744476 0.814947202004268 -0.0547662139396672 0.0731364676535192 1.45939113420845 1.70686148097456 0.0607880169675433 0.0991375905835607 -0.00370968199641241 0.116916644048707 0.13875382435325 -0.0558767075535999 0.0170296201998654 0.133207669548544 0.158027161212546 0.0525903923921406 0.0978385707751329 -0.229948872132805 -0.0742057414616039 -0.202224856335278
ENSMUSG00000061540 0.217939137676109 1.55609339353716 2.2462528303463 2.21946898786857 0.830080212695834 1.22710976248026 1.36315487489821 1.37163744285193 -0.0304207080783485 -0.0519287557201714 -0.879021550103462 0.0361961616268812 0.0783141337613913 -0.0872497049299862 0.368303930401209 0.0272634297095734 0 0 0 0
ENSMUSG00000061762 1.89843418180933 1.70763159633303 0.0191395829491907 0.307302822494683 0 0 0 0 0 0 0 0 0 0 0 0 0 0 0 0
ENSMUSG00000061802 -0.189875835272061 -0.220008577593598 -0.186650723320602 -0.0164126540706281 0 0 0 0 -0.224213601054991 0.812914346978896 0.785074309517472 0.503781988007931 -0.148238495510115 0.440384143264594 1.08045857271148 0.250973873494133 0 0 0 0
ENSMUSG00000061815 0.194800886117123 -0.200766189200852 -0.418313541092865 -0.0775240994409637 -0.403373892757059 -0.358853316007251 1.60466673093846 0.726634089797735 -0.0169774715997882 0.0186444634514955 -0.138516582151593 -0.0169902607474252 0.0929070864960078 0.0884653744743173 -0.0673925846515022 0.115414337889157 0.163421778930993 -0.140287513257613 0.613028784338994 -0.161344408397558
ENSMUSG00000061947 0.0511310055718586 1.06964554842508 1.89314387320575 0.56272872180365 0.364563354099307 0.413000434989716 0.191172410678165 0.0885288729956502 0.0555173840151181 -0.00303045444114231 0.134917621067657 -0.783560926727769 -0.0515790748591535 -0.394973259010781 -0.487818412152819 0.122629342421652 0.0106794764036173 -0.0808976750314817 -0.084105602555127 0.0585602995826125
ENSMUSG00000062148 -0.186890707479949 0.0428697190492156 0.055411214181931 1.04606013668295 0 0 0 0 0 0 0 0 0 0 0 0 0 0 0 0
ENSMUSG00000062245 0.0512283550519042 1.1164034274999 0.425346025870917 -0.144723632521104 0 0 0 0 0 0 0 0 0 0 0 0 0 0 0 0
ENSMUSG00000062257 0.0439535260511613 -0.155270106539863 -1.21325060786115 -0.536353769443419 0 0 0 0 0.805270262697496 -0.534417456092713 0.367963195756378 0.618872311049256 -0.376079572823825 0.0154960119784372 -0.321008487175458 -0.0679192595368194 0.385910566581199 -0.567733573047427 -0.650042054424255 0.179422178883643
ENSMUSG00000062345 0.844486179675351 1.51524873499828 0.624025686971262 0.590162784695436 0 0 0 0 -0.173953549160833 0.098494400070016 -0.217562469499365 0.672483300382829 -0.124657731152511 0.0811906444451933 0.119732587777014 0.0388779566700911 0.212651031696792 0.433159781255159 -0.0876325296164346 0.0535783929520107
ENSMUSG00000062393 1.12428350764858 1.60608349621885 0.547190006571651 -0.130122849853439 0 0 0 0 0.0077112331880342 0.430683274400669 0.516204189887303 -0.0359201053652904 -0.0662525521681185 0.0842741422992513 -0.0133093628206142 -0.0570025592803599 0.363906263681906 -0.305256051672584 0.116294725767007 -0.157695861393769
ENSMUSG00000062488 0.929150472680326 1.61654166145737 1.31363791233099 0.770573246626879 0.272696767357459 0.828319999696957 0.0831674814002244 -0.0209665357951992 -0.0672235836273261 -0.0579500481601523 0.00558133882638012 -0.0507633879113605 0.0351825266378401 0.273134163629174 -0.271295269620937 -0.0275389327939507 -0.0774833025290302 -0.247176565054103 -0.2677840761955 -0.355656408799727
ENSMUSG00000062554 0.707899289324787 0.517439642831008 0.240247057030581 0.54406948848447 -0.11969772833761 0.533384647976589 -0.65771245077509 -0.00653776260192927 0.1579557367122 0.200594087700575 -1.21978672287029 0.308161946586931 -0.539329017217941 0.13239010052666 1.11677936938799 0.309176812890096 -0.206132321517087 -0.750283076147019 0.261596551426653 -0.152137219966986
ENSMUSG00000062593 0.672490759199992 1.24335080159137 1.08763215158658 0.892610815713703 0.785138400227978 1.15254581901901 0.214420291221421 0.365792742348655 0.0269633430129587 1.1914596943713 0.195247125577064 0.0656726206413664 0.225051670826452 0.380216043001586 0.558790112848738 0.562426587730905 0.473526714437795 -0.126909006461348 0.196590199140058 0.0680812490511904
ENSMUSG00000062638 0 0 0 0 0 0 0 0 0 0 0 0 0 0 0 0 -0.89014084899579 1.2179528093787 -0.0255270277724685 -0.654323424889573
ENSMUSG00000062705 0.57025157474527 0.263003139060393 0.0663967002937696 0.2466609051722 0 0 0 0 -0.0207556770761695 0.0626190007404484 0.0192023277922935 -0.101611680009193 0.0855949177934975 -0.0117049963042989 0.0977426682773813 0.00250073564025577 0.0902650614064805 1.08378171540319 0.289525265835175 -0.458374594336957
ENSMUSG00000063130 -0.508019026697351 -0.103266562361337 -1.28540825019504 -0.596193289877484 0 0 0 0 -0.105769375008759 -0.0563822713314961 0.0801633417664031 0.311522668563357 -0.11809494515887 -0.283862075542745 -0.572687792113576 -0.212289859985774 -0.0163853350719547 -0.066969901186852 -0.193574429541149 0.0664470636035477
ENSMUSG00000063142 -0.182809565219121 -0.367164438644703 -1.03599236973862 -0.239816084749465 0.783210895713378 0.133285092293641 0.0757235646361394 0.00901960923785755 0.229111517595777 0.501507018146461 0.254885441387681 0.157370339729335 -0.0242071017920748 -0.580873692318434 -0.418797473128292 -0.567334918896373 0.0848675753443255 -0.134747694661559 0.527901021812742 -0.439387837600712
ENSMUSG00000063234 1.83777147286874 2.38057211226306 3.26293684351561 2.31554836923182 1.7666860199796 1.46208670582901 -0.0942933295781154 -0.0112888843848145 0.51610793781792 0.0555945221713148 0.145890962294823 -0.0526915614234508 -0.0424790566152639 -0.126162685204346 0.179256213974736 0.402805254995118 -0.247672371468812 -0.121782154758458 -0.243110263783513 0.153468883522761
ENSMUSG00000063260 -0.443768718879972 -1.13298182697393 -0.398659415682171 -0.176899439354324 0 0 0 0 0 0 0 0 0 0 0 0 0 0 0 0
ENSMUSG00000063388 1.0555755233415 1.91396696745062 1.6563309812465 1.39083399282232 0.421354716299842 0.710814429486856 0.0732624486226473 -0.19343772490124 0.0281460862291942 -0.55717823096863 0.357638331353594 0.136644783858979 0.228457681664701 0.0657204004296441 -0.1768869265655 0.325607890900884 0 0 0 0
ENSMUSG00000063412 -1.17947453799211 0.00824238420492686 0.321299204783473 -0.731470628248093 1.10396995280063 -1.33230858760522 -0.14303982478852 -1.42926478169778 -1.07787593856894 0.261316459215964 -0.726710520297626 1.70643235264104 -0.462861415391688 -0.26962499070028 0.0258639844216536 0.0682579553665342 0.480617628732219 0.0908147869204553 -0.0187641304091073 -0.399476064587048
ENSMUSG00000063415 0.125374695945764 -0.557266139120422 0.8345929678021 -0.0683676308916786 -0.049874544743241 0.386681077428246 1.45760157520342 0.413822534534523 0.077055784462212 0.0132816000111867 -0.267933168297895 0.0076819293961959 0.14953797104359 0.00626677674930788 0.222139574639772 0.0390756171768466 -0.208441330027144 -0.190185750104659 0.875040882431309 -0.448057996941388
ENSMUSG00000063434 0 0 0 0 -0.114931195026581 -0.933870808662343 -1.70167708319835 -0.348865202754414 0 0 0 0 0 0 0 0 -0.503069920928179 -0.0132972696715583 -0.1856424809609 -0.4447955182086
ENSMUSG00000063681 -0.995525257939418 -1.80184549839108 -0.670045598655523 -0.375016999672896 0 0 0 0 -0.50903185769618 0.148252998612038 -0.203088718660794 0.10812552132794 -0.0209113078141336 -0.789028958542611 -0.131463687653726 -0.367056436428887 0 0 0 0
ENSMUSG00000063779 0.079937930143577 0.586310824001957 -0.00867241711798238 -1.7097647905176 0 0 0 0 0 0 0 0 0 0 0 0 0 0 0 0
ENSMUSG00000063929 0 0 0 0 -0.21027113112541 0.507218274848783 1.01061700865778 0.423348009548466 0 0 0 0 0 0 0 0 0 0 0 0
ENSMUSG00000063971 0.67684680220747 1.32499435765136 0.223984538543392 0.429988894408561 0 0 0 0 -0.0290130837682772 0.662973843860535 -0.192957593089959 -0.117839704417935 -0.0839171069822845 0.136682098758057 0.740164362879208 -0.276936351666928 0 0 0 0
ENSMUSG00000063975 0.613216360685668 0.940243257504726 1.0972197345251 0.51068735882988 0 0 0 0 0 0 0 0 0 0 0 0 0 0 0 0
ENSMUSG00000064147 0.625307494787823 0.922313372443066 0.253220769541031 0.0103673574853874 0.738392015361039 1.2663458965139 0.546323222139155 -0.22357094483522 0.0827101514247025 0.642098186261407 -0.155767157447169 -0.267427083720166 0.095926459502197 0.519473331697934 0.269643591421558 0.0513094251233118 -0.0728956063907688 0.228234198934706 -0.258376905994916 0.264323523500978
ENSMUSG00000064220 0.47950199890206 1.5294637260505 -0.0173049269358434 0.0353892435125492 -0.212055766498696 -0.144485436864147 -0.0624796123819092 0.226421397542212 -0.0599238624384935 0.00752192960391668 -0.645555528647302 -0.00866237713051582 -0.227433582799595 -0.21071445624617 0.718618770562899 -0.0562877040417075 0.454573902218285 0.885054549695082 -0.295400341108137 -0.401722839883473
ENSMUSG00000064246 0.30694127023181 0.465411023785194 0.749462218378462 0.623850133075134 0.322364671693942 1.07760318361 0.635288066320779 0.622978402161171 -0.225017404303512 0.0935171729219574 -0.00414764394847537 -0.156381260055028 0.396466086827506 0.162869845432379 -0.0169030058918439 0.203862701548001 -0.129501877789165 0.153919292585198 -0.0594272860172776 0.0900738425111633
ENSMUSG00000064293 -0.430341362072605 -0.20226886884023 -1.0946937341955 -0.27870503022252 0 0 0 0 -0.248747805967575 -0.153359921876523 0.0688127427072063 0.0522788959189579 0.149875132138456 -0.0514111463476328 -0.0199692225001364 0.169221829433543 0.350814959680686 -0.578755095369817 -0.21677242313732 0.09819465381361
ENSMUSG00000064360 0.250467140143662 -0.209851461806318 0.0606955634298719 -0.00441745790138641 -0.13400131840121 0.518909135566099 -0.0739152551258253 -0.292500165941855 -0.818095292624208 -0.119452893265251 -0.323929394133644 0.238755414004603 -0.19063271065784 0.353879964682259 -0.00906087275910111 0.288161740253054 0.34406615107912 -1.12244969583494 0.450160802039349 0.0842596466520286
ENSMUSG00000065968 1.34740936194617 1.81719059623315 0.665224786041109 0.113603812305074 0 0 0 0 0 0 0 0 0 0 0 0 0.196137148578191 0.514553445991978 0.532583853618254 -0.370516522626152
ENSMUSG00000065987 -0.057111942713214 -0.269772292682236 -0.985433019930755 -1.02398537662943 0.213215836405554 0.392099947530118 -0.0992150460468152 -0.0280089935156272 0 0 0 0 0 0 0 0 0 0 0 0
ENSMUSG00000066058 -0.159418975267114 0.0336662273289033 -0.0147772683583388 -0.429213841894235 0 0 0 0 -0.0248027674575313 0.295173984960769 -0.011533324185932 0.0315800460031001 -0.0786393488447063 -0.183059678085107 -0.0880169029903965 -0.0358620999836339 -0.495494032637353 -0.392364988967883 -0.0073830599546256 -1.11715009340539
ENSMUSG00000066071 0 0 0 0 0.521756404357867 0.561257377678827 1.3982513715124 1.58985345913897 0 0 0 0 0 0 0 0 0 0 0 0
ENSMUSG00000066315 0.191927837417193 2.25335161959175 0.266390806481321 0.104803999820026 0 0 0 0 0.660437012405377 0.47170279126322 0.0381590706220748 -0.327265155664411 -1.18690086614071 -0.493874967555659 1.08004909339905 0.88478889594618 -0.156122497936995 1.29500085183304 -0.419846565284855 1.13539045025241
ENSMUSG00000066363 1.35204090676922 2.13780945378238 1.84229671612901 1.26466769958938 1.09723773309337 1.16195531557339 0.455900614860588 -0.154745483621639 0.370521534279427 -0.0357899493414396 0.253005475218845 -0.141461636609758 0.320743787244942 0.228191644330268 -0.366322141043726 0.0976168812802103 -0.248361778678688 -0.0866211297065465 0.0405385333877347 0.160018213231242
ENSMUSG00000066443 -0.423811866736321 0.294251377589757 0.00535540705585 -1.06917376966215 0.215341028557895 0.03322645034724 -0.634728603792241 0.516381182295844 0.741277917511627 -0.398606417252431 -0.462858956607275 -0.375582534199153 -0.252495424149542 0.404131564580255 0.253905424916633 0.807913346700245 0.189850590958317 0.38558188998971 1.30233069860621 -0.255195109165476
ENSMUSG00000066632 0 0 0 0 0 0 0 0 -0.847531221823614 0.0362348824080977 0.603642517460453 -0.481478807109199 -0.0428316304233505 1.13064172049869 -0.365931217850666 -0.528789727365471 -0.407022541065937 1.54049815823468 -0.215056114486919 -2.16049910117502
ENSMUSG00000066682 0.707577533633518 0.52907914336239 1.01165346446926 0.704505245806132 0.183458897757866 0.416971654777728 0.129371284484723 0.116562302769281 0.960763336924449 0.381684709681723 0.0737286437427055 0.364627870783015 0.449634535604527 0.232104698132171 0.557554496986111 -0.188251388509661 -0.0685563157047685 0.0880544275776325 -0.071542203269056 0.202037948011431
ENSMUSG00000066684 0.827070040845001 0.650131328561801 1.18295959793564 0.847244870835513 -0.0106524609949179 0.0146986905400884 0.210377831023014 0.105578366631294 -0.206352660339517 0.287377803207045 -0.134553929245883 -0.078268858494549 0.0696829612513391 0.644607726343541 0.0598780766106697 0.133860946142498 0.0897186670143856 0.145031704843176 -0.0187865281942972 0.159919036133522
ENSMUSG00000066755 -0.321908310616015 0.352962969326963 1.15707507093875 0.0719680680523527 0 0 0 0 0.0386472546217505 -0.69428404280674 0.0651385146538378 -0.187981025415611 -0.245915700680407 0.611138963770551 0.33705392925925 -0.0867647260652997 0 0 0 0
ENSMUSG00000066861 0.930788580071778 1.52528587965544 1.6151263472278 1.00979883316734 0.155483025905366 0.279649775708256 0.168262522345209 0.386928227866189 -0.0446443369661454 0.00663375997629425 -0.0129931432845035 -0.0975896810913105 -0.148887047780089 -0.0619462349527413 0.0712871244054666 -0.00294481902421244 -0.542299479994899 -0.0729852599303807 -0.195667726234099 -0.156877120952581
ENSMUSG00000066867 0.507597820841387 0.30832977792224 1.07775784511892 0.501898977405573 0 0 0 0 0.150561212970154 0.0613112920314265 -0.148377187866614 -0.232690686480959 -0.131270002845613 0.0337930200508931 0.435974957350309 0.452583338108294 0 0 0 0
ENSMUSG00000067006 0.766234922683724 1.86941108919599 -0.119068482139211 0.251379346660699 0 0 0 0 0.050830714004268 0.0542123000541224 0.122576439592776 0.360532830994887 -0.0476065508796557 -0.341477714201372 -0.116766438552769 -0.0482316180623664 -0.440469481386984 -0.454352845990381 -0.302562792213513 -0.34009729394981
ENSMUSG00000067049 0.291562053056091 1.13864003290066 1.42790673360744 1.07338446989422 0 0 0 0 0.073703869610818 0.276568254612058 -0.0276086786349028 -0.0502277186492295 0.348152775586706 0.343825787971547 0.207837358869354 0.110140626092705 0 0 0 0
ENSMUSG00000067149 0.054432166867155 -0.116088037645486 -0.500441003444222 -0.57956529838247 -0.0775490088617014 -0.199246514452363 -0.202176324520236 -0.237967447308145 0.421319368886425 -0.163636896021706 0.00660784286763927 0.439001525060196 -0.503577680293478 0.113415425601509 -1.01618718352643 -0.205519391946012 -0.601228594746641 0.148553575602628 -0.273292023191248 0.362204268979414
ENSMUSG00000067235 1.31479289807772 1.12552158653015 1.04193956911371 0.481658416562143 0.040572564922925 0.146431860742553 -0.0171283546446359 -0.073099062054635 0.0617140364798097 0.160808654511582 -0.185491397351932 -0.386938401176583 -0.0185126053436149 0.341379822406149 -0.0665064351792163 0.172938931662655 -0.03719919861244 0.216662229694888 -0.0524181969350735 0.0103821750034468
ENSMUSG00000067547 2.23296457529192 1.86242080857989 1.03782650093497 -0.462846401539004 0.195803340731409 1.14385064845519 -0.518468443692401 -0.338722386253293 0.392635042973164 0.161398681985556 -0.00323208929394064 0.0843003303578651 0.184121023035486 -1.10082919927384 -0.279124028049981 0.00685845919172489 -0.292018374807257 0.892568197057981 -0.170889532800967 -0.0729561625813881
ENSMUSG00000067571 -0.191518503480344 -0.727839479919908 -1.3047591397928 -0.216525136553931 0 0 0 0 0 0 0 0 0 0 0 0 0 0 0 0
ENSMUSG00000067614 1.49517106739447 0.692224325938586 1.06543670452366 0.831172970927402 0 0 0 0 0 0 0 0 0 0 0 0 0 0 0 0
ENSMUSG00000067736 1.49019079499867 0.155780587976593 0.532914761429722 -0.551530877405777 -1.12605775624272 1.0821566611584 -0.0883182985109544 -1.66363106893482 0.276485372623947 -0.0656832371566785 1.84743584657548 -1.21652599293382 0.703613334835201 -1.01756370289685 -1.24646858418808 0.335099070698338 1.31622122815942 -0.854340734755125 0.770740755834017 2.45051390635677
ENSMUSG00000068011 0.272114752498443 0.377995558606598 -0.00414349519742095 0.630890678985444 -0.0257506087001859 0.143818188910309 -0.0663066076288797 -0.0106979095500792 0.133446493360527 0.516110443254947 1.01589644648785 -0.178635103135596 0.119269637116773 0.171968813287269 -0.119466542428102 -0.137735544156682 -0.0417294715922614 0.283236851523282 -0.0981194861935031 -0.00751065908034623
ENSMUSG00000068154 -0.812474633398134 -0.184270648164737 -0.202945340848749 -0.22697875737533 0 0 0 0 0.579584272009208 1.18227896944187 0.189838802851127 -0.395322593174237 0.596596364058957 0.313651481657939 0.4132959529062 0.208749182137982 -0.0574326925841327 -0.0386815583078351 -0.287783185061192 -0.290219626430964
ENSMUSG00000068245 0.425414835130939 1.11616141555227 1.02367000442847 0.548952219614994 0.201750671864914 0.456507251109098 0.142639217640754 -0.0664633790448587 0.0723592873459993 0.0492915195645216 0.0295592950903345 -0.0128085674461621 -0.00977178344422676 -0.0387729742557642 -0.241949945020845 -0.0145338022549977 -0.121497807768881 0.207135738233189 -0.117927137573396 -0.0217507765930945
ENSMUSG00000068246 0.340437655815145 1.22510854294119 1.20359768672691 0.710696837430673 0.136879062800874 0.237732198887999 -0.000213932478673424 0.179327390526302 0.0495579371754955 0.0518901201006699 0.0392081967687146 0.078212223425187 0.127972908165002 -0.0302191652326063 -0.4156113600148 -0.00618509896074672 0 0 0 0
ENSMUSG00000068428 -1.48374393644958 -1.75843924973878 -0.163930840184253 0.246924418093205 0 0 0 0 0 0 0 0 0 0 0 0 0 0 0 0
ENSMUSG00000068452 0.263057543585034 0.182417156225145 -0.181231437818369 -0.505330508903012 0.0689409335076322 0.205319755003427 -1.04134964202316 -0.132520822753358 -0.312083780329434 -0.186573017259852 0.0930076253877207 0.0529937305851838 0.161887407468839 0.184125644088218 -0.0800575628845288 -0.173635558453982 0 0 0 0
ENSMUSG00000068587 0.992641955960038 1.25442879428041 0.425431051542614 0.373561088315148 0.121448735255737 0.00540230007809546 -0.143734077346801 0.0538840204456945 0.452778811327068 -0.30329601798088 0.126658579831311 -0.255360440968358 0.224291008762075 0.272027679349999 -0.123738946461705 0.511113364592323 -0.0760594920521979 0.154998716778179 -0.195708496830467 -0.0767520387108751
ENSMUSG00000068606 1.92004526677058 2.6563203403614 1.81435740215057 1.76190658154271 -0.0872022320982866 0.653120404225349 0.347724602631758 -0.540032748462402 0 0 0 0 0 0 0 0 0 0 0 0
ENSMUSG00000068697 -0.81012302952647 1.04141073280181 -0.448147546092782 0.532296797934567 0 0 0 0 -0.0555246773520132 0.172857981328554 0.181641328765015 0.924258901423053 -0.305603805910716 -0.122007171805422 -0.688078939954413 -0.12943442194617 -0.615396816860099 0.384872994745989 0.482836934872257 0.34524388717517
ENSMUSG00000068893 0.882089467099784 1.84373618813569 -0.389408032399162 0.573811587048061 0 0 0 0 -0.170642369665953 -0.0700124476103253 -0.171407042594519 -0.297916948139113 -0.192307310683545 -0.415389149737849 -0.226467862054337 0.156903688485567 -0.648311343658447 0.549954669711616 -0.0612675747223807 -0.244280074622616
ENSMUSG00000068964 1.33586087705492 1.60984286844478 0.361931130574692 0.208141409421456 0.531351299825037 0.0230614034411308 -1.26410134929774 -0.4402632308648 -0.313183412625379 0.191740867783858 -0.33521345751186 0.0608738854925485 -0.458616640596994 -0.315473475252393 0.152178098857496 0.253297123203699 0.617237367975236 -0.396904176159237 -0.952271151774106 0.0202396959855691
ENSMUSG00000069008 0 0 0 0 1.17549486993878 -1.94852013141034 0.20237092701693 0.367638948442196 -0.812504778835115 -0.330334169934985 -0.539338285341495 -0.00626248574152388 -0.00390637811981193 -0.0130883156647151 -0.264337170408268 -0.785202533939314 2.2794918884157 -0.388923399092855 -0.0414200786068843 -0.926392363737518
ENSMUSG00000069045 0 0 0 0 0 0 0 0 -0.763359662397279 -0.530939495565339 0.0562491882869768 0.336645470708334 -1.20234873466002 -0.604325963361667 -0.0234534456947514 0.914946618009999 0 0 0 0
ENSMUSG00000069049 0 0 0 0 0 0 0 0 -0.394342165420381 -0.495216330995189 0.185348553046844 0.255542569020445 -1.14140605024922 -0.563004245934536 0.0637862111694117 0.9395933158343 0 0 0 0
ENSMUSG00000069258 1.07081995484161 -0.00139117235839369 0.506792035847828 0.0838574454985318 0 0 0 0 -0.00898311875075182 0.0227719941118505 0.102357673968034 0.00559641786247655 0.0280685640016131 -0.0499061138273075 -0.0469098863478793 -0.0258810186971349 -0.0662014970536769 0.701971191921638 0.0723797558821496 -0.14720569101063
ENSMUSG00000069303 1.79575334597329 -0.337359332505091 -0.120432367887702 0.0108703287952646 -0.548934732996302 -0.839483753255329 0.26465162743927 -0.119866915519774 -0.063016630902736 -0.143031943156796 0.329995116813879 0.0938503825645223 0.391314445842918 -0.0341625851064113 -0.0886356298597922 0.1186694328858 0.41361778104451 0.422412654277439 -0.934241765617507 -0.00493954108853086
ENSMUSG00000069372 -1.0077924291549 -0.873186584822691 -0.679666966277895 -0.0256099555747255 0 0 0 0 0.282675356585026 -0.0466892008528321 0.251294756671487 -0.192434092864723 -0.286276127571785 0.0877739703627343 0.197864123334227 -0.45813037921776 -0.0689172520258734 0.394475011733959 0.243259798273942 0.0755679679481428
ENSMUSG00000069792 0.961102375901969 1.41148482104997 1.44792305746264 0.983923707291969 0.397117464744728 0.483944676573957 0.351936783046334 0.217050278581484 -0.138452509432259 0.437716399972665 0.163898804734149 0.0817332701982915 -0.237000989316894 0.316733024093107 0.452973560495955 0.704681180778013 -0.160997880939214 0.152244185231854 0.0943973697815252 0.293453261670955
ENSMUSG00000069793 1.0338399291378 1.38797363462165 0.760288577389918 0.745972820274596 0.0855580112877886 0.0931966653150469 -0.517093304111975 -0.321996529832442 -0.118940991205664 -0.131673829928011 0.134162948184278 0.144536241908457 -0.0738624317620711 0.0023144727603493 -0.320084143555022 -0.154637016684137 0.123145087816314 -0.111766384364342 -0.231849848439451 -0.0434547007835854
ENSMUSG00000069873 0.618730495613639 2.22190664033443 1.08844756592465 1.00580339357816 0 0 0 0 -0.151375635266741 0.713958526456395 0.298484014610948 0.068386107221564 0.519491141597471 0.66784617398252 0.21005083914779 0.194149713427562 -0.0507983350434058 0.279679609496441 -0.0430873709150287 0.0209087694849598
ENSMUSG00000070327 0.451942324091914 1.10039417551378 0.874956211429486 0.472394315186021 0.22967509587651 0.438794409234307 0.0166619628899176 -0.0118948879579413 0.00448899055743508 -0.0940954845960703 0.0509473490235465 -0.0442962271147763 0.00267199613001024 -0.123939800584885 -0.187320885191068 0.0240156083601748 -0.10154002347212 0.00628659201700045 -0.144918665264724 -0.101069780371984
ENSMUSG00000070360 0 0 0 0 0 0 0 0 0 0 0 0 0 0 0 0 1.4620758027196 0.763069217462775 -0.14200141264939 0.229763627927872
ENSMUSG00000070388 0.412940526210514 1.10510689742007 0.636476885992619 0.581919797101103 0 0 0 0 -0.0671850510472234 0.0384796306763335 -0.292684338534058 -0.18419764126285 0.17024781575475 0.587877376178202 -0.281425031728049 0.239190220453982 0 0 0 0
ENSMUSG00000070425 0.26129606401184 -0.706127346276025 -0.301051653467868 -0.0509605180530538 0.501135702840498 -1.14931660223988 -0.45764542626482 0.118959854071494 0.300424012261534 -0.960472011348116 0.0393585528802173 0.40138570568401 -0.0444992210313516 -0.522559470786807 0.31937692845728 -0.153208835246574 0.305898090947973 0.00320118246173404 0.353228354854598 -0.354200912010604
ENSMUSG00000070427 0.306628855221816 0.558802091013166 1.02837470506122 0.838104671169382 0.0646742896075471 0.228042230801719 0.32475436564007 0.232522913672648 -0.106014259252114 -0.281961599594468 0.0141180259582522 -0.061723699490389 -0.00578721479425526 -0.167671060015179 0.0234737925224811 0.106633645181522 -0.00656256835863465 0.0994868092787734 -0.0210087721818306 0.0861894978687806
ENSMUSG00000070498 -0.278390148179662 2.17803643457558 0.159832254231779 -0.295226253144388 0 0 0 0 -0.33677279360311 0.841532380782338 0.316983844625894 0.410035981587146 0.156550175878281 0.34784827754573 0.333302397964618 0.690619670271598 0.0590020657917102 0.429992501658854 -0.46852878581524 0.322546707791986
ENSMUSG00000070522 0.432479163487219 0.757777285387939 -0.0220830499257241 0.22382349304555 0.148403152619129 0.439994359650437 -1.13071708271204 0.32246862934552 -0.0508046518747325 -0.244824446237165 0.609838826939483 -0.100475803994484 0.255768518896586 -1.07820738008342 0.669791705014031 -0.669106935534477 -0.320056899837556 0.398737661675413 -0.306710601148396 -0.240148053405378
ENSMUSG00000070524 0.833764714820249 1.27176516198864 1.69480620543735 1.37599478823777 0 0 0 0 -0.185849299692325 0.445713508678631 0.0121593707719186 -0.0116421445070403 0.0284913448664818 0.175369011610712 0.0623161473861192 -0.289499420062019 0 0 0 0
ENSMUSG00000070530 -0.196453264865023 -0.465268147288952 -1.30087114029465 -0.754413899684346 0 0 0 0 0.623140736977618 -0.048961361297887 0.0732187719608067 -0.539420260041408 -0.00592027032370296 -0.00594879525288265 0.214054414344664 0.0991749711011984 0 0 0 0
ENSMUSG00000070645 0 0 0 0 0 0 0 0 -0.20759223819102 0.154760547565003 0.234249878674671 0.306440429943711 0.0671742479812963 0.435654306097309 0.291509825222702 -0.263821075900084 0.590171995367062 -0.973561119667478 -0.274612945063749 -1.11971697568283
ENSMUSG00000070661 -0.686736209572863 -1.01205183603456 -0.28549434391962 -0.189617067093055 0.273746668154728 -0.358224161970025 -0.373604511020089 -0.226406075378026 0 0 0 0 0 0 0 0 -0.557766871581676 -0.151410130081936 0.218130825974055 -0.511604068544027
ENSMUSG00000070796 0.428722013765067 0.167942361161922 0.22319691519784 0.27500823740932 0 0 0 0 -0.0513057312587192 0.097262818325321 -0.00174795140032297 -0.103069309907518 0.0323817893944649 0.0360729541206747 0.119327196338067 -0.000295971829057454 0.16169121991901 1.181682009258 0.236607091190705 -0.39355409644102
ENSMUSG00000070802 -0.518463618258077 -1.18260878797694 -0.574293302495845 -0.233191608466812 0 0 0 0 0.103537214394073 -0.0585495970831389 -0.210535724989178 0.338561310714431 0.044735509244669 0.10926677113404 -0.310143385177452 -0.0614188318778177 -0.317500841849747 -0.242905711139599 0.347537633899346 -0.00666503279862492
ENSMUSG00000070960 -0.0671773372819487 -0.574497638287694 0.485379641218395 -0.0688457021701904 -0.575712622492812 1.20139610988036 0.223841313163987 0.183746481718478 -0.28020883260759 0.112644441960627 0.296949380418054 -0.204539037728516 0.13476535612399 -0.40665522676863 0.0311006354120516 -0.126003653330033 -0.053004438192532 -0.137519762015537 0.446946666126468 -0.138385356209232
ENSMUSG00000070999 0.912042434887167 1.38965523069685 0.0330006468098092 0.127451644039787 0 0 0 0 0 0 0 0 0 0 0 0 0 0 0 0
ENSMUSG00000071005 1.22139677786193 1.46343670231837 1.14341099891104 0.583493651123723 0.529401786383894 0.562802828890437 0.0197368847768618 -0.0208124161692476 0 0 0 0 0 0 0 0 0 0 0 0
ENSMUSG00000071036 0.356547495284249 0.894170123874583 0.586379673664662 0.256986896350928 0.982224674709733 1.55079270755586 1.00405614423616 0.389579182473628 0.121545877891815 0.0892605471277756 0.232587224695937 0.363607366161671 -0.144836212296523 0.172394091881459 -0.0323999380864527 0.19504324107188 0 0 0 0
ENSMUSG00000071179 0 0 0 0 -0.116140191363287 -0.0549368564385785 -0.37480684779049 -1.22648806255813 0 0 0 0 0 0 0 0 0 0 0 0
ENSMUSG00000071311 1.17315473913677 1.28411396839534 1.08735135679184 0.878832257409361 0 0 0 0 0 0 0 0 0 0 0 0 0 0 0 0
ENSMUSG00000071322 0.514605702467981 1.25700212496201 0.100183713104741 0.295815510057708 0 0 0 0 0 0 0 0 0 0 0 0 0 0 0 0
ENSMUSG00000071456 -0.240240783889816 -0.691705004993009 -0.246639737593181 -0.0307790384113277 -0.383511008271287 -1.12770201157785 0.0707555692273122 0.0768707580373213 -0.0318346490538761 -0.325447149461809 -0.135915933312835 -0.0449005982394739 -0.0520747335057141 -0.199062695804826 -0.145448517090791 0.00143286484422329 0.109651041433783 -0.38287223077306 -0.0294874975134017 -0.0136988989058647
ENSMUSG00000071553 0.138171231249041 0.627573852703165 0.100331330370938 -0.156237012716208 0 0 0 0 -7.19605254377847e-05 1.12804754712559 0.521794885056188 0.101935988256885 -0.0297117386575408 0.14770020784308 0.169394804108363 -0.0452277197240865 0.612752478503456 0.0275360022725896 -0.137582128269704 -0.256384379672457
ENSMUSG00000071562 1.13664101277492 0.662661221349454 0.553229804096763 0.240340540966836 0 0 0 0 -0.165931124283284 0.129734890489708 0.257592866199898 0.908440917379405 0.0352327885299102 0.64527518986798 -0.167046949054194 -0.0578691842361481 -0.163510642656569 0.288541081737652 -0.0532187575925436 0.167822874599646
ENSMUSG00000071637 0.80315092256357 1.08661884044107 0.630799250989122 0.27511168871745 0.797381643843751 1.06433662091502 0.490558756972364 0.256376769464563 -0.0421002635084219 -0.0252353684304496 -0.0533384455266764 0.0486384396417542 0.0931600344530375 0.223547962138966 0.240066495058462 0.0721991330232671 -0.157485620963546 0.150806323399592 0.178990412686193 0.0902420081171512
ENSMUSG00000071714 0.707697603136814 1.06933930140514 0.989771312960669 0.728949740679246 0.611549974208089 0.776077604931487 0.599409878807714 0.222237063172899 0.0845871650306732 0.0938720313262082 -0.0898098864803974 -0.225799300629585 0.172008826932623 0.15635758702084 0.0174354187231911 -0.428743817818997 0.0433551773616826 0.299614028295478 0.195789553607132 0.0384041983848872
ENSMUSG00000071745 -0.704246669940151 -1.22976818118007 -1.26522831629182 -1.02834273267057 0 0 0 0 -0.0565908306459848 0.036514916545899 -0.0303980951845152 -0.0482081208032228 0.0169958983231229 0.0924725719031908 -0.0238782246390079 -0.0441739318420626 1.18481956716763 0.891052596340971 0.234018570258333 -0.576605151726033
ENSMUSG00000071753 -0.190117776044352 -0.496487214594772 -0.306875288190423 -0.639629102438006 0 0 0 0 0.0648203687927721 0.967001167105413 0.182598247983117 0.533711858443533 -1.26498071276981 -0.0451050369104388 -0.413639876601128 -0.0176863906753533 0.122353098048096 -0.323865325597429 0.357410934631732 0.386301001378392
ENSMUSG00000072591 -0.696252231784236 -0.566560597000509 -1.0938487310658 -0.38071827320811 0 0 0 0 0.183275607243136 -0.2337597917892 -0.690811268314073 0.945367402729441 0.717328565615532 0.584021196785551 -0.38981243219151 -0.1892944372828 -1.00917533024992 -0.193662626223457 0.405154204071408 -0.375851842637319
ENSMUSG00000072620 1.03975211046698 1.3111808264659 1.11406525918835 0.60640365032239 0.807271325729329 0.655847109049951 0.264120632867217 0.0234174835811664 -0.0302824010554682 0.0312929242501016 -0.103888085450721 -0.00111831852614977 -0.00505685326168106 0.112798680694672 -0.050802643284116 -0.0709772686851209 -0.155929650635735 0.200492291747533 0.00453340673631354 0.129380395814912
ENSMUSG00000072621 0.568484191516584 1.3460260524786 0.897846123555202 0.532862427741367 0 0 0 0 -0.207716842012303 0.16802506582389 -0.0385715022094019 0.0266092071981208 0.099867765848514 0.11325186569182 0.141935045362872 -0.234462547899574 -0.57644370111548 0.535641810274368 -0.324859829766216 -0.229753031124217
ENSMUSG00000072675 0.744185138923836 0.605300646672053 -1.24884186256151 -0.355658859418069 0 0 0 0 0.881683283424907 0.866464832251469 -0.642055591919306 -0.166667246589309 -0.206878650666965 -0.00204501735097717 0.116970772603675 -0.0452066760884075 -0.144176636331848 1.10944694841261 0.220267458600144 -0.157105652981167
ENSMUSG00000072844 1.29664600932634 1.57911744622026 0.96642518872177 0.62835592296453 1.32789800087928 1.15582687833071 0.685914892780914 -0.299033881167877 -0.188006433205442 0.0451402430412768 -0.307618142330039 0.353777862112683 0.315450911794529 -0.330007061875896 -0.307187682275904 0.0184918063133534 0.0284198681216642 0.0128766911849863 -0.0614025989637702 -0.554573084638046
ENSMUSG00000072980 0.208409795094564 -0.270697643651099 -0.150954163131147 0.247136534492027 -0.299750308277818 0.283103511972531 0.15468751138208 -1.11508886349244 0.164457805609984 0.288547666225952 0.0376861586785532 -0.00836737392674767 0.111299773886222 0.0875663817064056 0.0198946202391114 -0.100524768242054 0.0518102847613865 0.0904023015463603 0.061586627815485 0.0827414346226746
ENSMUSG00000073060 -1.01511814844668 0.275531008821081 -0.589628145180898 -0.614025096694391 -0.383615654047148 -0.635276110483189 -0.307656421529146 -0.451979907350434 1.42016457691231 -0.279883935229038 0.194376716966984 0.0591745389451515 0.061291819871549 0.239531209900238 0.272469987946988 -0.0555637291096211 -0.479212577882628 0.158546403012007 -0.134949830444086 0.184187542616384
ENSMUSG00000073208 0.208843745910546 0.712810905592218 1.01251182279788 0.499323762706524 0 0 0 0 0.089042885666241 -0.173381164571656 -0.180010092083615 0.128937204054751 0.0692689717532497 -0.234284630752625 0.101551446647022 0.142099463912907 0 0 0 0
ENSMUSG00000073234 1.02304805115198 1.13479963174693 0.392199580918754 0.414004184198709 0 0 0 0 0.0772034526409828 0.0527168693134707 -0.51204285388337 -0.125563152245822 0.105228346535201 0.0983865689211239 -0.522716706728904 0.0183330892883186 0 0 0 0
ENSMUSG00000073274 0.663045062165796 1.19900912376019 0.617206563158848 -0.0284697279446567 0 0 0 0 0.283143231334402 -0.323039701129516 -0.405768322252071 0.371087107571205 0.249397085605875 -0.434702706981433 0.121407315759909 0.206679762806049 0 0 0 0
ENSMUSG00000073386 1.48952518844137 1.47142733391194 1.43714143440479 0.568449396906698 0 0 0 0 -0.111564395660066 0.0784700781664611 0.306269740928559 0.526912993450994 0.117913172603113 -0.0485429602829789 -0.387081634004857 -0.161820805602779 -0.0264599617245226 -0.112275598168477 -0.0237048297151516 0.16823340801043
ENSMUSG00000073408 -0.583952262471969 -1.07746809085393 -0.328948631620874 -0.148281894988915 0 0 0 0 0.00737822947861118 0.357486129142189 -0.199411225070633 -0.430824338734216 0.0476072862249622 0.0168618454824324 0.130212644032503 0.00122709338549173 0.570369325664671 -0.390649292059091 -0.326928247419549 -0.171820159328794
ENSMUSG00000073420 0 0 0 0 0 0 0 0 0.143755764916982 -0.204026442350253 0.173128844176549 0.0930166660019952 -0.309425403946217 0.127838393453554 0.200257423216253 0.636770454076181 -0.784235482414193 0.785634637485114 -0.290986321829493 -1.1878357251345
ENSMUSG00000073424 -0.572016929745345 -1.08030458467722 -0.46529769782654 -0.258849996597704 -0.156238078334926 -0.0424727753281456 0.100138560741939 0.182641489650276 0.423454813271021 0.189476794415268 0.193467876171585 0.0333076663880985 0.300275349940777 0.291360186241249 0.166239755175673 -0.349235490092882 0.0674039356917044 0.247949261685224 0.0924615795137981 0.0347125079381431
ENSMUSG00000073489 1.34170164741152 2.13925916720486 1.65281866797459 1.08094572857367 0.255976446539294 0.334707811025331 0.272005328973298 0.0417306079198047 0.014587504157499 0.0266661560119882 0.00169906424943495 -0.0376912108683551 -0.0904054392575112 0.32178172133675 -0.103105930864911 -0.142471844843099 -0.0692258673441386 0.101723481381101 -0.101349669956835 -0.0967383929504347
ENSMUSG00000073490 0.930309010265371 1.3282455626107 0.754014017393526 0.542675758610536 0.172988416421265 0.506943097727953 0.311063721713054 0.109728407954007 0.0257046158155889 -0.04350789182663 0.013418712128122 0.0200252670109785 -0.133221014667373 0.293913931141931 0.104264221589664 -0.153409209360529 0.0846770658203747 0.36052233064983 0.052973955764604 0.0152940375458625
ENSMUSG00000073529 0.584795175845924 1.35582530720093 1.48207030410938 1.08511841305778 0 0 0 0 0 0 0 0 0 0 0 0 -0.0188539942442188 0.394693411431663 -0.0222082039069631 0.189579249894699
ENSMUSG00000073555 0.702656543944975 1.1681427703164 0.816715619768546 0.655828688588317 -0.0280794392956677 -0.215902827306827 0.1617409786213 0.0296310226312879 0.0570444251998621 -0.0708545458881513 0.403364210175161 0.0105939698206248 -0.129623196633125 -0.00615763884650296 -0.147023164529228 -0.215953732759159 -0.215753108047466 -0.415357846792941 -0.178296051266148 -0.168895551011255
ENSMUSG00000073598 1.53673792522469 1.58081311265262 1.20283175785777 0.893600832668298 0 0 0 0 0.271653368116776 0.263394167053646 -0.0212192893417954 -0.253524321441407 0.0924664027490055 0.0653687225010974 -0.0768823237334456 0.0147197455760304 0 0 0 0
ENSMUSG00000073733 -0.414940030332212 -1.07216335875908 -0.132739673833279 0.043150350324424 0 0 0 0 0.0203775273686302 -0.365237157029965 -0.0134544800963795 0.0153381108877822 -0.282031392492452 0.0799985269524069 0.179632599496113 -0.147420861612945 0.498435400300508 -0.0612013879216883 -0.711480703605625 -0.579137402717337
ENSMUSG00000073791 0.0186070483114749 0.182643397250372 0.0874155397126974 0.0734649349000309 -1.08904507357088 -0.17101291764714 0.573001891073277 0.25963000295335 0.212871007300415 0.0468116684871422 0.0700841646788091 0.209147575941147 0.0957466189030481 0.0955085293187386 -0.274449114272154 -0.122517830022196 0.129732583046464 0.292916880324531 -0.0259979540457056 -0.127604830624077
ENSMUSG00000073804 -0.411278205402267 1.64089531124857 0.299462141298409 -0.0992389469647232 0 0 0 0 0 0 0 0 0 0 0 0 0 0 0 0
ENSMUSG00000073834 -0.164719402160843 -0.669078918147154 -0.250508449648765 1.01026574093739 0.128550238258405 0.246661661937759 0.336223330740072 0.0228705791378388 0.163505495987803 -0.473207538685014 -0.0896744003888899 -0.0221618845342534 -0.00390637811981209 -0.0915731821985344 0.0637862111694117 0.0272634297095741 -0.321541203060723 -0.0460677957614561 -0.223611018389583 -0.341144745363831
ENSMUSG00000073876 0.400259974986104 1.14716942330459 1.40173212136148 0.184093536556655 0.0535119431231134 -0.229354577397615 -0.0873412916286184 0.481803502014408 -0.225662276856084 0.127395347992948 0.396346088414557 0.153388881113412 0.0397095908291638 -0.355737780895459 -0.1422726863989 0.455150534543033 0.196493887460354 -0.0202149564921075 0.74805403778187 -0.159283648352142
ENSMUSG00000073879 -0.382072518270665 0.154545096499209 0.15104771698975 -0.510207050488178 -0.17124800044582 0.0240136056652167 0.137650189536975 0.393626035493484 0.502963464347306 0.664839434432797 0.0636955843884611 0.187550351002111 0.149680174858605 0.54552398087853 -0.529752258643682 -0.291367818353238 -0.0463400623993954 0.00164538283080033 1.07332905947892 -0.283438596035502
ENSMUSG00000074052 0 0 0 0 -1.12915048610242 -0.738069680406915 -0.335539046674702 -0.109561393022669 -0.146313657860544 0.561610981949692 -0.0959684304006929 0.0280591594038109 -0.142875576536761 -0.18938649593116 -0.466200453027593 -0.0607982571528078 0.0208822739011527 0.154513450791941 -0.146198058535838 -0.151088032927029
ENSMUSG00000074115 2.17241048142866 3.00272167608521 2.79942351536458 2.43600682972148 2.43963882884873 2.90702945180821 3.20235140921698 3.03545599102985 0.446150607885673 -0.281993471367024 0.159888816286521 0.294768499205 -0.196218853628517 -0.0842519783884532 0.299068808104713 0.302302737280348 -0.378622698801004 0.296426494201576 -0.380164333495023 -0.132307423550592
ENSMUSG00000074141 2.03148760858163 2.35970897636959 1.86661167320601 0.912520151533401 0.500781330603434 0.229063922416162 0.215027587508021 -0.275545150211973 0.146872242289384 0.0831832462273213 0.166337329481256 -0.13598036125973 -0.0774604789968786 0.291193509617813 0.199623053467833 0.19346967237475 0.379246802026102 0.354036342803361 0.0420910122178566 0.174126028607823
ENSMUSG00000074146 -0.0364658940163235 1.64756934893433 1.38354407151249 1.40827757123757 0 0 0 0 0 0 0 0 0 0 0 0 0 0 0 0
ENSMUSG00000074151 0.356981733646 1.05220077065796 0.790675870535085 0.548360372491438 0.494806448599964 0.654022655135328 0.358994627019459 0.106616283461952 0.00784093044311662 -0.159358537657554 -0.0153198656422468 -0.0379786293148141 -0.0954261910422078 -0.209344386407085 -0.00326028641612181 0.310606699040342 0.00733373798884325 -0.066948017153801 -0.355313351529936 0.116425187630668
ENSMUSG00000074183 0.389823563928917 1.54341107043759 0.461417225120585 0.199477327609973 0.11200984750918 -0.262590832069423 -0.0781392048253679 -0.629968752554024 -0.38220811940836 0.421607067943433 -0.174434636354352 0.140134323861888 -0.490626272873025 0.122490225956304 0.147446835472152 -0.108500708167319 -0.187527423359512 0.484702839364597 0.244519592557684 -0.0582931721351585
ENSMUSG00000074195 0 0 0 0 0 0 0 0 -0.178901409550746 -0.145034252125622 0.0111317548669373 -0.18027013373795 -0.164074024291643 -0.451113385087936 -0.219832429501885 0.461119283862961 -0.559728089371028 1.00222610572704 -0.303863528374957 -1.42057167606103
ENSMUSG00000074219 -0.172489245801172 -1.62228426495884 -0.652649553723321 -0.237316359008104 -0.276266063765509 -1.47898859227553 -0.228904248120091 -0.0608357644754921 -0.556551038103194 -0.00801233625496325 -0.351426440111884 -0.0429470399697544 -0.164169229625029 -0.399000143285224 -0.38585287633606 0.246984389411175 -0.0832305696717746 -0.337794232363616 -0.211583621653034 0.278987482360065
ENSMUSG00000074252 0.265739941383155 2.03240714351543 0.629899759789663 -0.0160816059813881 0 0 0 0 0.224244307033888 1.0164282189051 -0.0608296273963075 0.441034469122151 0.811729903698104 0.440138682772641 0.347859618121816 -0.0558583821947818 0.476928980907447 0.886517288410426 0.349161407213106 -0.485834753048894
ENSMUSG00000074373 0 0 0 0 -0.0105837536294777 0.210245778141216 0.330061690796303 0.294811452933254 0.14733010202452 0.169356144534959 0.173990153991796 -0.387472296046163 -0.399785241752539 0.270321445881011 -0.371040687202353 0.549435205744918 -0.813230173700371 1.23592821199742 0.44428135021962 -1.41003130865369
ENSMUSG00000074449 -0.388650227786234 0.285535782446319 0.140450204710217 -0.570077481155861 0 0 0 0 0.394504183910987 -0.188570526194128 -0.197435995989583 -0.49644048615114 -1.00770987915672 0.534736367751426 -0.418890676808278 -0.372275320630935 0 0 0 0
ENSMUSG00000074461 -0.333928067179855 -1.04805248549914 -0.10629948316481 -0.0521894785515583 -0.389352947575309 -0.560961807466072 0.0968164617430553 -0.467407680376542 -0.121095132477369 -0.0433391196369524 0.418334153187972 0.198751358779055 -0.177162296097238 -0.473929061911665 -0.160912851306687 0.0122595432837236 0 0 0 0
ENSMUSG00000074472 -0.279541679109573 -0.352133898267443 0.0161275658983354 0.0276248442210535 -1.1090063940995 -1.01707429372449 -0.143748410784905 -0.050621085400691 -0.0370951758172462 -0.512843476192155 -0.371613285066646 -0.171188661443436 -0.333992129169909 -0.451335910830308 -0.150763688578436 0.154863105654208 0 0 0 0
ENSMUSG00000074489 0.504146111459582 1.1218314090451 0.222610460232448 0.45645486979685 -0.187423567387572 0.000975310982292412 -0.380142607997318 0.667899638725188 0.0389588951732497 -0.0165946234577905 -0.0207103062013319 -0.0910671992771833 0.140235924531563 -0.0532319928084732 0.0852680787577997 0.00104671782037258 -0.197402994841817 0.470624670701392 0.20644965018475 0.150657317400236
ENSMUSG00000074506 1.49405091290194 2.32798249631371 1.42549058202979 0.960666256547012 -0.317569692662235 0.676422727803994 -0.73095780165629 -0.710704405548284 0.0592582887515803 0.245842237528736 -0.0408954955909666 0.0579336178882089 0.033133882813029 0.0826295048420703 0.126880557707464 0.0744504230305449 -0.460005904947803 0.535729460399457 1.27975167896525 -0.960426599746035
ENSMUSG00000074623 -0.0549819873415475 -0.207424285375591 -1.01873969466646 0.015224518429149 -0.0951880787440392 -0.167376542066631 0.0813074354238221 -0.1019231935382 0 0 0 0 0 0 0 0 -0.0961518893792531 0.231408961878184 0.0448902650617382 -0.0262251771908576
ENSMUSG00000074627 0.256736967716424 -0.0420238608442388 0.564924682551271 0.19774256186383 0 0 0 0 1.12441098943492 -0.260799947770337 0.129394392412817 0.475162135778353 -0.104404949501599 -0.0155846883200625 -0.35433304279448 -0.0844338533458635 -0.129163433095179 -0.13284904881955 0.0947823248951994 0.128331965903234
ENSMUSG00000074676 0.425555072817265 0.365581395137544 0.266306069003755 0.114460227468156 1.28512563779362 0.0367560675272497 -0.187738522156825 -0.00988625620126497 0.348850848389035 0.240871363835801 0.148576013698967 0.224636311207473 0.0392654921653282 -0.0984892499850108 0.159380087700513 0.0868640165881964 -0.110500572054046 -0.522489554269072 0.331215854138776 -0.0148921953189342
ENSMUSG00000074695 2.24511696297071 1.65423738956041 0.487557473150264 0.647886876048917 0 0 0 0 0 0 0 0 0 0 0 0 0 0 0 0
ENSMUSG00000074805 0.971425879593323 2.00749834334189 1.49556553891249 0.873269213424069 0 0 0 0 0.153222011436245 -0.00614036593920539 -0.408142964307807 -0.000567382803806665 0.309552530198321 -0.397722324013407 0.143102745958923 0.263914581075168 -0.223441186409157 0.103585807907952 0.00675788823974097 0.194415772471645
ENSMUSG00000074870 0.718965912281811 0.154035859724722 0.220420476759277 0.0437892531271141 0 0 0 0 0.00624578194608232 0.154047155210638 0.138060377669244 -0.0776313366301711 0.0473632751868327 0.0976542250790017 0.161524452483404 -0.00955170867586485 0.193454980649238 1.15892015483057 0.299817931634141 -0.3009381482963
ENSMUSG00000074896 0.946124040251602 1.70995445147452 1.40748178630165 0.823156036442552 0.367474833058939 0.849840104350475 0.0746572406607205 -0.100606362312487 -0.0243011768705485 -0.0512286743622923 0.169675459278992 -0.081858367423474 -0.0301374326899364 0.379917991106957 -0.24391529143635 -0.009942086686353 -0.199619157613706 -0.0349663090103172 -0.292062856913882 -0.2129907995471
ENSMUSG00000074923 0.457724572007984 1.1070028906132 0.438330533256622 0.0411773041649304 0.336806864289603 0.185378686997051 -0.270362376954813 0.147210132476046 -0.00941535762430813 0.123622732942967 0.0799283366547701 0.0527753540667049 -0.0791972531522959 0.131771654293494 0.175401456533136 0.0759017134777116 -0.166331078075356 0.000698826561678731 0.118028767071869 -0.318465868201532
ENSMUSG00000075010 0.871429085374765 1.14633930578156 1.0618011924186 0.538041737438587 0.345799987306724 0.23357420308424 0.295731681083513 0.225121058760557 -0.0213782414280376 -0.0771526476590435 -0.000571640786856569 -0.10722815391884 -0.0138750548197656 -0.0720058810294487 0.0314570327363038 0.0786487418130197 -0.107591369535556 0.00371611980980452 -0.00569921633601471 0.163258128140299
ENSMUSG00000075025 0 0 0 0 -0.680720298289445 -0.867942983869956 1.44331779423343 0.219102832124443 -0.0858430978975487 0.242495441694125 0.136479447293764 -0.584034160382706 -0.215581994746229 0.281634894598065 -0.0314633708097098 -0.19755458250931 0.78266414993257 1.22090518395615 1.65978459350957 -0.734071267710389
ENSMUSG00000075122 0.905801652082907 1.33479343491804 1.0923132904871 0.692112214438216 0.429166531891453 0.281451787538857 -0.21029106014645 0.00898092568551112 -0.373205014045369 -0.184940708165516 0.153030773437905 0.2513041620813 0.122650151824795 -0.0210873766109459 -0.0599853995467796 -0.237319769110513 -0.130405478551281 0.00377793583756337 0.155069572783755 0.0856910057871823
ENSMUSG00000075256 0.0562982415478847 0.600674275077579 -0.334770069664915 -0.22383458101799 0.37949496935871 0.713504122830983 1.10692558452701 0.212972162385569 0.0847059856124243 0.439937039057478 0.355951534207055 0.167825062111746 0.0457679358416329 0.635997013531657 -0.0505870611965624 -0.179951153367546 0.231640043568969 -0.0151974122994977 0.318736821938588 -0.0285600260033986
ENSMUSG00000075307 -0.268186875856236 0.265288747448925 -0.440219461588998 0.0912618924402278 0 0 0 0 -0.401847360220421 -0.181807094499105 0.214653726130745 0.263329796758436 -0.038955942258125 -0.306692569783002 -0.241629090875684 0.162762919553068 -0.595397944529029 0.373072411931328 1.03372277055094 0.525775627729448
ENSMUSG00000075420 -0.328472708818392 -0.552562736985841 -0.158789529200998 -0.198976192731368 -0.0419986759073977 -0.600846924257248 -1.2405809185164 -0.179727021080849 0.213564158581301 0.0240795080883422 0.461129913676907 -0.0447583006139812 0.0163285049571573 -0.339488942901447 0.134034612787827 -0.222464875382426 0.067685932571567 -0.236294759406058 0.180353471873945 0.0453529143770876
ENSMUSG00000075480 0.564889772938758 1.29711029244166 -0.1070169171097 -0.241624693230473 0 0 0 0 -0.0594002433814729 -0.644640801667242 0.600063172681886 0.298923047163996 -0.50367245825982 -0.308712035778472 -0.686792564854139 0.551504610538329 0 0 0 0
ENSMUSG00000075604 0 0 0 0 0 0 0 0 0.0684668115531051 0.0900755683593906 -0.191057029746251 -0.179628041257879 -0.383635059298487 -0.127151231882319 0.439782016271729 -0.0237231083141301 0.632892891975827 -1.85672169952633 -0.164037899393146 -0.800586917413768
ENSMUSG00000076534 -0.0925654145644675 0.0228486397305944 -1.15930157635798 -0.220184034091054 0 0 0 0 0 0 0 0 0 0 0 0 0 0 0 0
ENSMUSG00000076536 0.159579751605153 -0.724552281066006 -1.18336492811194 -0.529459064519418 0 0 0 0 0 0 0 0 0 0 0 0 0 0 0 0
ENSMUSG00000076552 1.24959598651121 0.226503698785137 -0.0155588318353014 -0.564012621560594 0 0 0 0 0 0 0 0 0 0 0 0 0 0 0 0
ENSMUSG00000076555 0.273215122189231 -0.036360297493691 -1.42821180888967 -0.277079907636269 0 0 0 0 0 0 0 0 0 0 0 0 0 0 0 0
ENSMUSG00000076612 -0.157120213684787 0.0958719703894333 -0.594212435575757 -1.02247104058639 0.0514983645943883 0.181980983456981 -0.0927323921422422 -0.176843428296543 -0.120137262456864 -0.218456366557176 0.672859618833434 -0.105913981138062 -0.155353815646485 -0.330664721905974 -0.650429822783313 -0.17092803274536 0 0 0 0
ENSMUSG00000076613 0.253079675395014 -0.23151365611326 -0.758364325711695 -1.07596472771559 0.0870007342454066 -0.450427509171391 -0.615593827391335 -0.0433429565813925 0 0 0 0 0 0 0 0 0.163196610612758 -0.211883790114976 -0.0560983410540384 0.00481426451800424
ENSMUSG00000076614 -0.0600001586638989 0.371260905251366 -1.15314776444608 -0.580032637347599 -0.428043888318005 0.326240916132168 0.0378153215226377 -0.170524648820889 0.0370340465081105 -0.36134969808418 -0.1315250839224 -0.156214323419979 0.13112112806062 -0.165109523638396 -0.377901932364245 0.0280117985552218 0 0 0 0
ENSMUSG00000076615 0.0190729145057183 0.103689977162182 -0.418070246283791 -1.22970262640485 0 0 0 0 0 0 0 0 0 0 0 0 0 0 0 0
ENSMUSG00000078087 0.151402168955184 0.564848377974433 0.805601431538488 -1.14695879361962 -0.692678435240107 -0.586709387501822 0.341058040990652 0.320527047375761 0.790250232827852 -1.10697298582512 0.873582618232003 0.915807670965097 1.11559837124196 -0.525867546765455 -0.100116437321091 -0.246247348162635 0.656980199189871 -0.343637490265266 -0.677019920510552 0.904565397277533
ENSMUSG00000078137 -0.648578271250808 -1.60287544586242 -0.36003712104312 -0.357378170970943 0 0 0 0 -0.0663625171517027 -0.186225361231495 0.166107533181322 -0.217482329112165 -0.402301010601641 0.232621343337647 0.414853816687692 -0.00776193861792512 0.209616630335203 -0.169093602598206 0.250733193209655 -0.0337113417031555
ENSMUSG00000078144 0.416681300258784 1.13004087062268 0.0489164357045333 0.737884787844829 0 0 0 0 0 0 0 0 0 0 0 0 -0.0020291729586583 -0.703730233448173 -0.0600770903982132 0.303368999158146
ENSMUSG00000078154 0.0712624536455285 0.520176636232232 -0.426801753740763 -0.0320359092712641 -0.0382104577378442 0.331366792683121 0.846113781696529 -0.666659576494155 -0.0791278729658031 0.314065702810521 0.214882714324723 -0.112942984803492 -0.00429316065898035 0.367024977724454 0.258031914229017 -0.16053534823331 0.260987965428864 1.37097514836205 0.185207643854613 -0.189245944952562
ENSMUSG00000078161 0.368616778316452 1.10982785472038 0.266135563397182 0.0197183440108966 0 0 0 0 -0.0350948072014684 0.0264694100437606 -0.255675492810664 -0.0610873866179517 -0.17794569203506 0.0982043323281767 0.0482096670445775 0.202844739602936 0 0 0 0
ENSMUSG00000078252 -0.0773738161977309 0.0949390981676731 -1.21359072151901 -0.955156194419806 0 0 0 0 0 0 0 0 0 0 0 0 0 0 0 0
ENSMUSG00000078307 -0.820354796899186 -1.10052649006622 -1.52857337149663 -1.01760221425596 0 0 0 0 0 0 0 0 0 0 0 0 0 0 0 0
ENSMUSG00000078487 -0.727087627881406 -1.21674237932424 -0.443590627446115 -0.381690172875898 0 0 0 0 0 0 0 0 0 0 0 0 0 0 0 0
ENSMUSG00000078616 1.62231098609209 1.92168652086899 1.68423838922509 0.750847746013123 0.70200210273608 0.0420450927292603 0.298607104346766 0.301991196426721 0 0 0 0 0 0 0 0 -0.316986568723036 -1.11804348822502 -0.699244953323293 -0.00269337377523487
ENSMUSG00000078636 -0.603801857631321 0.612050985647591 -0.0776944004735022 -0.881944453140667 1.25778252166182 -0.461622870107365 -1.60711105372464 1.05608030615467 1.04951227006464 -0.138727028625866 1.8851650009529 -1.59420148463185 0.365982448881797 1.94749639364243 -1.37019649166908 1.11239412189737 0.331715623351649 1.02697243750172 -0.187740160601218 -1.42733887555298
ENSMUSG00000078648 -0.0949162437660032 -1.19370547471861 -0.303291685315247 -0.293950241709267 0 0 0 0 0 0 0 0 0 0 0 0 0 0 0 0
ENSMUSG00000078683 0 0 0 0 0.579358026898867 0.757991848596677 1.00526569112591 0.215727706219503 0 0 0 0 0 0 0 0 0 0 0 0
ENSMUSG00000078706 0 0 0 0 0 0 0 0 0.135825504332951 -0.271831203396694 -0.080377490681214 0.185109289452294 -0.352058657614779 0.0329886715745519 -0.0692284873885225 0.0198586783092776 0.925184405957029 -1.27649890671362 -0.132710670990212 -0.271604561464061
ENSMUSG00000078763 1.28044200171569 1.46531211139059 1.46615811189862 0.910410019374249 0.646336151075925 0.582539468379193 0.384823940125365 0.105733574338838 -0.17883390955283 -0.0893119371042969 0.0245837492951986 -0.0842410286306244 0.207982062210645 0.1418288585219 0.0767026040741548 -0.0795434412532949 -0.246050734742038 -0.0206786548842186 -0.118414339715496 -0.0500419499695865
ENSMUSG00000078783 0.920980296602988 0.856357765470711 1.06338832807146 0.430058339318633 0 0 0 0 0 0 0 0 0 0 0 0 0.0370499437338696 -0.383263956219021 -0.180156318810664 0.0616565187161695
ENSMUSG00000078796 1.05270537177656 0.683346248588449 0.504390238260701 0.575406519107497 0 0 0 0 -0.0452972221598996 -0.0553532628601172 0.0550933320037705 0.00747949839587373 0.0537936449960548 0.0982696888245212 0.0627078024512577 -0.0580066100036491 0 0 0 0
ENSMUSG00000078816 0.466257680824486 1.15762315072267 -0.0828773741074033 -0.198976482954643 0.453854446533194 1.43259587511784 0.483042044162743 0.336020519373875 0.190572893664089 0.642526966132095 0.202592084660301 -0.14238786837207 -0.0521459618465746 0.384447344189993 0.124759687961161 0.134387168006632 0.16452059667394 0.862714330988791 0.113941925025439 -0.157038899395506
ENSMUSG00000078817 1.22954920546506 1.48644797374325 1.49880989882031 0.812817257952773 0.132712814072042 0.750246369993581 0.560859539875185 0.209887594461068 0.429765701600764 0.00604360381535685 0.150485761907383 0.199565110942572 0.252631335087013 0.0130826389807065 0.0937471480030404 -0.15034019014408 -0.158297190514804 -0.013179806054551 -0.0125501394240678 -0.15486694731184
ENSMUSG00000078853 0.782090561053954 1.31848910571225 0.978443834315134 0.820295775204876 0.423038767127218 0.406361781163097 -0.0109483447622571 -0.0347104757096144 -0.0155432454142798 -0.25531282120365 -0.0242157863941231 -0.0494265156711883 0.0159279880962064 -0.119278461498261 -0.147560861419675 0.0669399769830505 -0.106235901451479 0.182928508799718 0.0553025803157251 -0.10389785535572
ENSMUSG00000078872 0 0 0 0 0 0 0 0 -0.730449943768262 -1.11539228732828 0.263626316385385 0.184648359865213 0.262204618562228 -0.0247475293436026 -0.911700489669559 0.581135829067698 0 0 0 0
ENSMUSG00000078881 -1.2505434577144 0.357874253181937 0.0202453099643764 0.909662154831225 -0.0953462140121803 0.157100194401527 -0.575919042724259 -0.219822095406298 0.226351975798453 -0.584584233645106 -0.377823546641025 -0.742742367507619 0.292196587430413 -0.138370833283046 -0.122287801881251 0.0954590175202684 -0.33675421142083 -0.488642226879307 0.183714865718507 0.166472261546323
ENSMUSG00000078886 -0.235809810838871 -0.555037831339599 -0.213871332385714 -0.386735324388121 -0.735452214229874 -0.402649159428372 0.568616593296444 -0.162664729750153 -0.33060045756927 -1.19654358275879 -0.103699719566951 1.06302396224696 -0.0179705795496355 0.262179620887047 -1.13372352218234 0.366796655670052 -0.274159490245352 -0.384412599427679 0.447049220696274 -0.969108356039497
ENSMUSG00000078889 0.410710009176509 -0.652602892928434 -0.0859941916118997 0.289112854454197 -1.26097975690605 0.937935944351688 0.269644957147001 -0.739484607755335 0.910770635517918 -0.298877631251296 -0.581670847096134 1.74249313571025 -0.164748641892029 -0.770315345042916 -1.61304471198407 -0.0231569434105346 1.3590168270796 -0.119125484044298 -0.186795526431345 -0.0793520012174663
ENSMUSG00000078898 -0.0849602878587422 -1.24474201169499 -0.0629391495108164 -0.0615737493563201 -0.697608225296163 -1.0939964920266 -0.234723073131726 0.270205211929144 0.0496652332652112 -0.0574298376401619 0.324809967406403 -0.11294313214833 -0.400962829452803 0.301371452501377 -0.615871691483585 -0.298212942359232 0.00706867059325508 -0.576803328589583 0.181317323913285 -0.10556563071082
ENSMUSG00000078901 -1.23320200056149 -1.82125870127296 -1.60264923192502 -0.633435190305717 0.254645229930355 -0.804288776703083 -0.172044581930486 1.02005511521012 -1.11450361930574 -1.35441515014673 0.252500997296151 -1.05465486777217 0.790837280967904 -0.208778224634451 1.13444286516362 -0.167484003129391 -1.98797052697245 -1.65778884554097 0.260498038524241 -0.240892535586198
ENSMUSG00000078920 1.05812491171887 1.27743523510036 0.810908868047327 0.590543733801903 0.918414540483405 1.0012838572705 0.186284369142921 -0.0488989157472806 0.086906966489386 -0.038826140578484 0.0692826876439921 -0.276538617501152 0.0824410743755915 0.0126679943409007 -0.0902341387659813 -0.102331773656951 -0.0695981820036597 -0.100557845258144 -0.151793791210995 -0.065728960579682
ENSMUSG00000078922 1.19822495994109 1.93167674863783 1.50712594102027 1.24135995101697 0.864228850985404 1.10611215852147 0.391950127679991 0.117359354202007 0.185965015825442 0.0867717784696015 0.129760346590555 -0.0818133250306346 -0.000479773480768581 0.249789892540841 -0.175700932527186 -0.124529643838895 -0.0045347888804382 0.0652189355495592 -0.124376066264433 -0.203929209844227
ENSMUSG00000079003 -0.296518648638685 -0.74106469078804 -0.0911482659072022 0.0499687089947289 -0.229362770651711 -1.03017845999124 -0.0793606022459427 0.119141018516699 -0.0601778910261528 -0.152071692120169 -0.0561985135642101 -0.00990219755519547 0.00211541866282115 -0.213901672330808 -0.056049757762723 0.0918904440240784 0.00635899873685261 -0.186916085204998 -0.0199335693982488 0.134646716338167
ENSMUSG00000079012 0.633942300543158 1.15543590278162 1.54777791487943 1.07789202684615 0.433572221141406 0.775362794006241 0.603735408846349 0.415057410023975 -0.056956251270547 0.0629408342848565 -0.292577121275498 -0.0189318962352181 0.16531089937883 -0.146362340868227 0.248767289664561 -0.0609062244290473 -0.172710188865415 0.702477147938535 0.196873126404462 -0.803897840711957
ENSMUSG00000079014 0.658506876533877 1.95304017492245 1.74588573901339 1.01509514327546 0.479871870411157 1.34838006924803 0.644319912844222 0.0585094636562064 0.249912341516364 0.603149546464514 -0.270767160057822 0.175309730828002 0.117260421745941 0.363280635851472 -0.00232107319730471 0.0769951430839678 -0.135040983845821 -0.122787839919775 0.25349890302745 -0.32990222429299
ENSMUSG00000079022 -0.113118723617355 1.44898153040749 1.26543061894994 0.746634046859742 0.0754211221969805 0.197665949847774 -0.0534934079996299 -0.0924644911362795 0.018189372600012 0.044361743193104 -0.281870125628075 0.16666497538136 -0.32177539403947 0.116976535900576 0.524215340283642 -0.286319706913188 -0.318020446225096 -0.16064288490717 -0.399936609023956 -0.0200341366396357
ENSMUSG00000079031 0 0 0 0 0 0 0 0 0 0 0 0 0 0 0 0 -0.3118556916135 -0.114944868126693 -0.541427221147441 1.75428284627607
ENSMUSG00000079168 -0.602677101336962 -1.49880026135457 -0.947000244751848 -0.436395959435699 0.571415432319167 -0.504728082809048 -0.300649916580669 -0.0163693973884641 0 0 0 0 0 0 0 0 0.121526269806936 -0.0177348411525394 -0.0223158843252267 0.170206302332009
ENSMUSG00000079173 -0.0594993613503865 -1.37552772605073 -0.878218561747901 -0.654276748035374 0 0 0 0 0.330947651567103 0.0927280575571544 0.0722439485227882 0.0377058591682055 0.168600973712263 -0.248462890163232 0.10514502599174 -0.172169923118934 0.203364678632172 -0.180317960943861 0.0369303285345904 0.30939121259243
ENSMUSG00000079224 -1.19063289996439 -1.348816417232 -0.243056670970148 -0.15163693668901 -0.419979580846809 -0.30866094128834 1.33648545094416 0.324350668120733 0.413054843003497 -0.157950104543811 0.403562442384341 0.0344927359708552 0.455310316527749 0.299329283669 -0.124773238557632 -0.147903831927788 -0.621106972302163 0.238297297965295 0.914639132036702 0.120560269706545
ENSMUSG00000079225 0.995754679856683 -0.270720655112597 0.832739628240745 1.65623204200978 -0.106477468708492 -0.0886728326699024 -0.125592773330579 0.390258343001862 -0.208808680314738 -0.0105111550240086 0.00171544492752823 0.406805161725295 0.0115750884652911 -0.119060145038277 -0.208624339720854 -0.0910151117527155 0.205119688683845 -0.058808968568489 -0.279652989391234 -0.158740902683143
ENSMUSG00000079330 0.872343736088839 1.91158171848978 1.75789141957608 1.44306915637587 0 0 0 0 0.167949470581812 0.147042547134339 -0.0759217360658822 0.12062318032334 0.310002494254784 0.338118399504694 0.153719425913684 -0.564993450405682 0 0 0 0
ENSMUSG00000079339 0.57156914116882 1.19162967491238 0.808232470072949 0.319817617491915 0.121986228077769 0.745178116380587 0.743186058102526 0.115611712790233 0.131143554324805 0.445803109767202 0.297293660910173 -0.0209148160225155 0.0694622291927199 0.410657666442735 0.0422440428983982 -0.0877850468564338 0.18762859202271 0.592771741998686 0.27942802164178 0.0868396136213228
ENSMUSG00000079355 -0.507561657768395 -1.09655269966978 -0.488252426855263 -0.339239600014414 -0.151431210721108 -0.202849543884525 -0.333279896954278 0.0246744950189666 0.0541427720664298 -0.0409248909797507 0.273024413795174 0.0796305118791526 -0.0052739409539715 0.15954846925133 0.200920009904145 -0.330931417574745 -0.195149911260365 0.125433931929913 -0.0303403838551813 0.16278346060673
ENSMUSG00000079362 1.4293778761515 2.67333794121488 2.04693242139619 2.58598331179336 0.562101506180785 0.221700386208383 0.466075590860069 -0.308441417015097 0.144482972167822 -0.354990604521464 -0.176134745886197 0.0454427022290725 -0.0270571944603829 -0.752657481506438 -0.00582043074910439 0.071892636423268 -0.333187737900655 -0.34125977467537 -0.235281821025227 0.444848921791772
ENSMUSG00000079363 0.829021541157917 1.05153446601897 0.588412779032358 0.505656404330406 0.539978910869311 0.945279380911571 0.118494362483101 -0.134013215385581 0.0720380578113792 0.103190777113313 0.16336429511776 -0.163228427577496 -0.146247573305692 -0.0958153363558104 -0.272558140328804 -0.0930808883319787 -0.00705402885087717 0.200514791603554 -0.142437252547704 -0.214443624696499
ENSMUSG00000079396 0 0 0 0 0 0 0 0 0.18951864952371 0.0494634839825197 0.106768214201859 -0.112902265396498 0.0786079559348256 0.279925672743221 1.13149329712344 -0.258772247290988 0 0 0 0
ENSMUSG00000079419 0.857484524498943 1.0925098008658 0.769658139616735 0.628863348465706 0.388673477165309 0.639577627614862 0.385095063692353 0.206707631102635 0.0139713069443678 0.174356570510855 0.0437124839381554 -0.0917203452663531 0.0369372109982922 0.254162929567806 -0.0325343572436441 -0.245099765676208 0.0507394187912984 0.13693594851229 -0.0432190152804486 -0.00686798759725902
ENSMUSG00000079436 -0.653029767101071 -1.15680335070533 -0.397016608770062 -0.217930225687318 0 0 0 0 0.0286388011987285 0.0432343421643583 0.389977826558923 0.0870071096553344 0.0633791163311432 0.0319914346901855 -0.0735633196519621 -0.0376839462828173 0 0 0 0
ENSMUSG00000079440 0 0 0 0 0 0 0 0 0 0 0 0 0 0 0 0 -0.685464573686004 1.46486215648996 0.225368827485338 -1.67706894734418
ENSMUSG00000079495 -0.0503384890549901 -1.36937799040654 -0.611141296423192 -0.0832803522881666 0 0 0 0 0 0 0 0 0 0 0 0 0 0 0 0
[truncated: 157,899 more chars]
