# Supplementary material for: Pulmonary maternal immune activation does not cross the placenta but leads to fetal metabolic adaptation
Source: Nat Commun. 2024 Jun 3;15:4711. doi: 10.1038/s41467-024-48492-x (PMC11148039; doi:10.1038/s41467-024-48492-x)
Supplement: Supplementary file 4 — Source Data [file 41467_2024_48492_MOESM4_ESM.zip › source data collection/fig1_limma_results_no_maternal_contrasts.csv]

tissue	ensembl_gene_id	mgi_symbol	contrast	q_value	logFC	timepoint	exposure
placentas	ENSMUSG00000000001	Gnai3	timepoint2	2.6032870586690107e-199	7.85295235497716	timepoint2	baseline
placentas	ENSMUSG00000000001	Gnai3	timepoint5	1.2206152628343941e-205	7.825683436653956	timepoint5	baseline
placentas	ENSMUSG00000000001	Gnai3	timepoint12	8.843795838353077e-201	7.81663970841948	timepoint12	baseline
placentas	ENSMUSG00000000001	Gnai3	timepoint24	3.6110139565821054e-205	7.759762747417605	timepoint24	baseline
placentas	ENSMUSG00000000001	Gnai3	timepoint2:exposure1	0.4874377347146179	4.4199246878918455e-4	timepoint2	response
placentas	ENSMUSG00000000001	Gnai3	timepoint5:exposure1	5.46889613895515e-4	0.08042216754343219	timepoint5	response
placentas	ENSMUSG00000000001	Gnai3	timepoint12:exposure1	0.32171845730586623	-0.016820960701355893	timepoint12	response
placentas	ENSMUSG00000000001	Gnai3	timepoint24:exposure1	0.30238311040929255	-0.01705334991151998	timepoint24	response
placentas	ENSMUSG00000000028	Cdc45	timepoint2	2.9797138670084492e-92	2.3146767477153842	timepoint2	baseline
placentas	ENSMUSG00000000028	Cdc45	timepoint5	1.7034433814522727e-93	2.164527467146	timepoint5	baseline
placentas	ENSMUSG00000000028	Cdc45	timepoint12	1.1101557441707202e-97	2.380368999127853	timepoint12	baseline
placentas	ENSMUSG00000000028	Cdc45	timepoint24	1.6604544048040792e-97	2.2421876921156993	timepoint24	baseline
placentas	ENSMUSG00000000028	Cdc45	timepoint2:exposure1	0.4567823860158298	-0.007279943682133383	timepoint2	response
placentas	ENSMUSG00000000028	Cdc45	timepoint5:exposure1	0.1409938707248026	-0.057563997721991375	timepoint5	response
placentas	ENSMUSG00000000028	Cdc45	timepoint12:exposure1	0.3491521797905725	-0.02491905089721065	timepoint12	response
placentas	ENSMUSG00000000028	Cdc45	timepoint24:exposure1	0.056080902631401766	0.07631277679129995	timepoint24	response
placentas	ENSMUSG00000000031	H19	timepoint2	4.63985667682175e-200	11.809016997666793	timepoint2	baseline
placentas	ENSMUSG00000000031	H19	timepoint5	4.958340449266115e-206	11.759805783540678	timepoint5	baseline
placentas	ENSMUSG00000000031	H19	timepoint12	5.457003946592346e-201	11.630702427433933	timepoint12	baseline
placentas	ENSMUSG00000000031	H19	timepoint24	1.8089609375035379e-205	11.571485615103775	timepoint24	baseline
placentas	ENSMUSG00000000031	H19	timepoint2:exposure1	0.3810469396273978	0.017520133995541264	timepoint2	response
placentas	ENSMUSG00000000031	H19	timepoint5:exposure1	0.0038482005640430757	0.09966598112340647	timepoint5	response
placentas	ENSMUSG00000000031	H19	timepoint12:exposure1	0.4445872742514203	0.0077587044329891185	timepoint12	response
placentas	ENSMUSG00000000031	H19	timepoint24:exposure1	0.26907298247255457	-0.029335779237524954	timepoint24	response
placentas	ENSMUSG00000000037	Scml2	timepoint2	2.081179338351785e-19	-2.910215446754415	timepoint2	baseline
placentas	ENSMUSG00000000037	Scml2	timepoint5	9.390745745033755e-22	-2.6548002801784154	timepoint5	baseline
placentas	ENSMUSG00000000037	Scml2	timepoint12	7.773877573713002e-21	-2.845820162315349	timepoint12	baseline
placentas	ENSMUSG00000000037	Scml2	timepoint24	4.56775007045581e-21	-2.5231643038445952	timepoint24	baseline
placentas	ENSMUSG00000000037	Scml2	timepoint2:exposure1	0.07905525439647576	0.4767046508907224	timepoint2	response
placentas	ENSMUSG00000000037	Scml2	timepoint5:exposure1	0.25687569847713804	0.21381239094828705	timepoint5	response
placentas	ENSMUSG00000000037	Scml2	timepoint12:exposure1	0.2236789305472078	0.2682941031154534	timepoint12	response
placentas	ENSMUSG00000000037	Scml2	timepoint24:exposure1	0.413919197575897	0.07680224943732354	timepoint24	response
placentas	ENSMUSG00000000049	Apoh	timepoint2	1.0593707723750395e-10	-0.9656607390844125	timepoint2	baseline
placentas	ENSMUSG00000000049	Apoh	timepoint5	8.327884952431931e-13	-0.9666072806845492	timepoint5	baseline
placentas	ENSMUSG00000000049	Apoh	timepoint12	1.0688020310206682e-8	-0.7723211061563814	timepoint12	baseline
placentas	ENSMUSG00000000049	Apoh	timepoint24	1.1320976296715061e-9	-0.748781672038565	timepoint24	baseline
placentas	ENSMUSG00000000049	Apoh	timepoint2:exposure1	0.322596768826826	0.09412302111466514	timepoint2	response
placentas	ENSMUSG00000000049	Apoh	timepoint5:exposure1	0.24045639432969534	-0.1201386828488973	timepoint5	response
placentas	ENSMUSG00000000049	Apoh	timepoint12:exposure1	0.09445788127817892	-0.20577153257671343	timepoint12	response
placentas	ENSMUSG00000000049	Apoh	timepoint24:exposure1	0.3901145307835053	-0.04946639686234661	timepoint24	response
placentas	ENSMUSG00000000056	Narf	timepoint2	3.021287758281465e-137	4.673148711192142	timepoint2	baseline
placentas	ENSMUSG00000000056	Narf	timepoint5	1.1971721530833695e-141	4.547159972343544	timepoint5	baseline
placentas	ENSMUSG00000000056	Narf	timepoint12	3.347449566523261e-143	4.854823126457753	timepoint12	baseline
placentas	ENSMUSG00000000056	Narf	timepoint24	2.6531975366618444e-147	4.802098724538495	timepoint24	baseline
placentas	ENSMUSG00000000056	Narf	timepoint2:exposure1	0.3110307341257506	0.03100491020980153	timepoint2	response
placentas	ENSMUSG00000000056	Narf	timepoint5:exposure1	0.00437115363736908	-0.11276136481118533	timepoint5	response
placentas	ENSMUSG00000000056	Narf	timepoint12:exposure1	0.401383180080282	-0.01566559999880152	timepoint12	response
placentas	ENSMUSG00000000056	Narf	timepoint24:exposure1	0.31208229615639066	-0.0267878641813194	timepoint24	response
placentas	ENSMUSG00000000058	Cav2	timepoint2	4.326932830807277e-105	3.5034833769474267	timepoint2	baseline
placentas	ENSMUSG00000000058	Cav2	timepoint5	1.094850194210874e-115	3.6087324493950304	timepoint5	baseline
placentas	ENSMUSG00000000058	Cav2	timepoint12	5.3883310890161245e-111	3.611555032119633	timepoint12	baseline
placentas	ENSMUSG00000000058	Cav2	timepoint24	6.21455138217205e-118	3.668648066257888	timepoint24	baseline
placentas	ENSMUSG00000000058	Cav2	timepoint2:exposure1	0.3894471244126698	-0.02400282377114929	timepoint2	response
placentas	ENSMUSG00000000058	Cav2	timepoint5:exposure1	0.38980913338750284	0.020592769578968717	timepoint5	response
placentas	ENSMUSG00000000058	Cav2	timepoint12:exposure1	0.4350568573015818	-0.01304572491431954	timepoint12	response
placentas	ENSMUSG00000000058	Cav2	timepoint24:exposure1	0.4361960964668734	-0.01156450685572673	timepoint24	response
placentas	ENSMUSG00000000078	Klf6	timepoint2	7.356929531713897e-175	8.604819942026639	timepoint2	baseline
placentas	ENSMUSG00000000078	Klf6	timepoint5	1.2235307964626856e-181	8.649226932505513	timepoint5	baseline
placentas	ENSMUSG00000000078	Klf6	timepoint12	1.7324186393598778e-175	8.423824288646651	timepoint12	baseline
placentas	ENSMUSG00000000078	Klf6	timepoint24	1.0207692168150302e-180	8.487329899139857	timepoint24	baseline
placentas	ENSMUSG00000000078	Klf6	timepoint2:exposure1	0.012042078905257839	0.1071323446891458	timepoint2	response
placentas	ENSMUSG00000000078	Klf6	timepoint5:exposure1	1.86308522987457e-12	0.2915901866622523	timepoint5	response
placentas	ENSMUSG00000000078	Klf6	timepoint12:exposure1	0.39686278021017357	0.01653546564432294	timepoint12	response
placentas	ENSMUSG00000000078	Klf6	timepoint24:exposure1	0.41626614699065134	-0.01239268765583481	timepoint24	response
placentas	ENSMUSG00000000085	Scmh1	timepoint2	2.2258547981216895e-123	3.823149672996422	timepoint2	baseline
placentas	ENSMUSG00000000085	Scmh1	timepoint5	1.1387151633727835e-131	3.8633353872200966	timepoint5	baseline
placentas	ENSMUSG00000000085	Scmh1	timepoint12	7.761440706785294e-126	3.8272176874909887	timepoint12	baseline
placentas	ENSMUSG00000000085	Scmh1	timepoint24	9.078944012181187e-135	3.961591895721056	timepoint24	baseline
placentas	ENSMUSG00000000085	Scmh1	timepoint2:exposure1	0.4251675254236878	-0.013010940583861704	timepoint2	response
placentas	ENSMUSG00000000085	Scmh1	timepoint5:exposure1	0.023294464786749056	0.08904386956965478	timepoint5	response
placentas	ENSMUSG00000000085	Scmh1	timepoint12:exposure1	0.06455822199440396	-0.07761538261550419	timepoint12	response
placentas	ENSMUSG00000000085	Scmh1	timepoint24:exposure1	0.03150377287739718	0.08184890196335429	timepoint24	response
placentas	ENSMUSG00000000088	Cox5a	timepoint2	1.6789001586582258e-141	5.506532714206307	timepoint2	baseline
placentas	ENSMUSG00000000088	Cox5a	timepoint5	1.3110116088086588e-149	5.567509969987244	timepoint5	baseline
placentas	ENSMUSG00000000088	Cox5a	timepoint12	1.2730166469004456e-143	5.488182360311535	timepoint12	baseline
placentas	ENSMUSG00000000088	Cox5a	timepoint24	1.644622171966596e-147	5.4131036220462985	timepoint24	baseline
placentas	ENSMUSG00000000088	Cox5a	timepoint2:exposure1	0.34207744197793133	0.028732322425483167	timepoint2	response
placentas	ENSMUSG00000000088	Cox5a	timepoint5:exposure1	0.4124017359582873	-0.014344319476419693	timepoint5	response
placentas	ENSMUSG00000000088	Cox5a	timepoint12:exposure1	0.3827215644976659	-0.020815576803199745	timepoint12	response
placentas	ENSMUSG00000000088	Cox5a	timepoint24:exposure1	0.4236443197486271	0.012556936576338404	timepoint24	response
placentas	ENSMUSG00000000093	Tbx2	timepoint2	1.1862200545038104e-108	4.012344428844274	timepoint2	baseline
placentas	ENSMUSG00000000093	Tbx2	timepoint5	3.364099052012849e-128	4.350226115907207	timepoint5	baseline
placentas	ENSMUSG00000000093	Tbx2	timepoint12	3.679266401438029e-122	4.238689385298666	timepoint12	baseline
placentas	ENSMUSG00000000093	Tbx2	timepoint24	2.7091134553485075e-126	4.228472927267987	timepoint24	baseline
placentas	ENSMUSG00000000093	Tbx2	timepoint2:exposure1	0.341021938175715	0.03659877264648406	timepoint2	response
placentas	ENSMUSG00000000093	Tbx2	timepoint5:exposure1	2.8287055865331037e-6	0.22747422139454243	timepoint5	response
placentas	ENSMUSG00000000093	Tbx2	timepoint12:exposure1	0.010370692611595164	0.1304207717573994	timepoint12	response
placentas	ENSMUSG00000000093	Tbx2	timepoint24:exposure1	0.4589467116579079	0.007008982539770774	timepoint24	response
placentas	ENSMUSG00000000094	Tbx4	timepoint2	7.154844550747425e-13	1.06007433918047	timepoint2	baseline
placentas	ENSMUSG00000000094	Tbx4	timepoint5	4.9927530240560106e-24	1.2865108812073882	timepoint5	baseline
placentas	ENSMUSG00000000094	Tbx4	timepoint12	5.165445773586319e-19	1.1906349786247588	timepoint12	baseline
placentas	ENSMUSG00000000094	Tbx4	timepoint24	1.5455467188270274e-18	1.0975408689859174	timepoint24	baseline
placentas	ENSMUSG00000000094	Tbx4	timepoint2:exposure1	0.489366094071195	-0.001068425832613941	timepoint2	response
placentas	ENSMUSG00000000094	Tbx4	timepoint5:exposure1	0.003668497562081909	0.31072078648048224	timepoint5	response
placentas	ENSMUSG00000000094	Tbx4	timepoint12:exposure1	0.01626139381558343	0.27980498423081884	timepoint12	response
placentas	ENSMUSG00000000094	Tbx4	timepoint24:exposure1	0.06310689456748783	0.19833737855357605	timepoint24	response
placentas	ENSMUSG00000000120	Ngfr	timepoint2	1.7694819772257474e-4	-1.0547223150966671	timepoint2	baseline
placentas	ENSMUSG00000000120	Ngfr	timepoint5	1.3816411205934686e-4	-0.8255374239835788	timepoint5	baseline
placentas	ENSMUSG00000000120	Ngfr	timepoint12	3.786105263485877e-9	-1.6376711059747768	timepoint12	baseline
placentas	ENSMUSG00000000120	Ngfr	timepoint24	2.642773758839062e-16	-2.4262455167632253	timepoint24	baseline
placentas	ENSMUSG00000000120	Ngfr	timepoint2:exposure1	0.4446564908041127	-0.05794586925089354	timepoint2	response
placentas	ENSMUSG00000000120	Ngfr	timepoint5:exposure1	0.2654840384904404	0.18608996348345483	timepoint5	response
placentas	ENSMUSG00000000120	Ngfr	timepoint12:exposure1	0.4521169860946987	-0.04690875875763869	timepoint12	response
placentas	ENSMUSG00000000120	Ngfr	timepoint24:exposure1	0.47842510942876854	0.015907989924435213	timepoint24	response
placentas	ENSMUSG00000000125	Wnt3	timepoint2	1.314218973205797e-5	-0.5752302697571567	timepoint2	baseline
placentas	ENSMUSG00000000125	Wnt3	timepoint5	3.3295780385980836e-6	-0.523933247915016	timepoint5	baseline
placentas	ENSMUSG00000000125	Wnt3	timepoint12	6.864875241857349e-9	-0.7695232095535869	timepoint12	baseline
placentas	ENSMUSG00000000125	Wnt3	timepoint24	2.8246524855375193e-10	-0.803557220581558	timepoint24	baseline
placentas	ENSMUSG00000000125	Wnt3	timepoint2:exposure1	0.07099565465923913	-0.2253851834263496	timepoint2	response
placentas	ENSMUSG00000000125	Wnt3	timepoint5:exposure1	0.10336074052663285	-0.16946789988047717	timepoint5	response
placentas	ENSMUSG00000000125	Wnt3	timepoint12:exposure1	0.011586656823024151	0.31900591128617023	timepoint12	response
placentas	ENSMUSG00000000125	Wnt3	timepoint24:exposure1	1.9538636615010755e-4	0.45394350897476254	timepoint24	response
placentas	ENSMUSG00000000126	Wnt9a	timepoint2	2.319231907379186e-107	3.0828628152008886	timepoint2	baseline
placentas	ENSMUSG00000000126	Wnt9a	timepoint5	2.12059288855855e-115	3.1492497263529455	timepoint5	baseline
placentas	ENSMUSG00000000126	Wnt9a	timepoint12	2.0207944054364703e-113	3.210606903973606	timepoint12	baseline
placentas	ENSMUSG00000000126	Wnt9a	timepoint24	3.32256168794582e-125	3.4210090880960804	timepoint24	baseline
placentas	ENSMUSG00000000126	Wnt9a	timepoint2:exposure1	0.2002753647652348	-0.052955909985206495	timepoint2	response
placentas	ENSMUSG00000000126	Wnt9a	timepoint5:exposure1	0.004719862096856771	0.12023253141631339	timepoint5	response
placentas	ENSMUSG00000000126	Wnt9a	timepoint12:exposure1	0.001743997271317927	0.14100506756273865	timepoint12	response
placentas	ENSMUSG00000000126	Wnt9a	timepoint24:exposure1	0.27454689552939626	-0.0328280257871807	timepoint24	response
placentas	ENSMUSG00000000127	Fer	timepoint2	1.6074581468228412e-149	4.932467635015017	timepoint2	baseline
placentas	ENSMUSG00000000127	Fer	timepoint5	6.748395696735413e-154	4.824589264778943	timepoint5	baseline
placentas	ENSMUSG00000000127	Fer	timepoint12	5.43666907912736e-150	4.873394638508357	timepoint12	baseline
placentas	ENSMUSG00000000127	Fer	timepoint24	4.312676626901258e-158	5.018448587633386	timepoint24	baseline
placentas	ENSMUSG00000000127	Fer	timepoint2:exposure1	0.41928823729570824	-0.01171309464791539	timepoint2	response
placentas	ENSMUSG00000000127	Fer	timepoint5:exposure1	0.17167282400296033	-0.04181006141842409	timepoint5	response
placentas	ENSMUSG00000000127	Fer	timepoint12:exposure1	2.235132572849689e-12	-0.2783447431219336	timepoint12	response
placentas	ENSMUSG00000000127	Fer	timepoint24:exposure1	0.004118715432652444	0.0951823095566451	timepoint24	response
placentas	ENSMUSG00000000131	Xpo6	timepoint2	9.449667939671737e-153	6.174091599504621	timepoint2	baseline
placentas	ENSMUSG00000000131	Xpo6	timepoint5	7.866872654459679e-162	6.3540238622740075	timepoint5	baseline
placentas	ENSMUSG00000000131	Xpo6	timepoint12	2.0231451793814738e-153	6.056361623164014	timepoint12	baseline
placentas	ENSMUSG00000000131	Xpo6	timepoint24	4.303021232164123e-159	6.113748716367184	timepoint24	baseline
placentas	ENSMUSG00000000131	Xpo6	timepoint2:exposure1	0.24078444847486477	0.04276616923670477	timepoint2	response
placentas	ENSMUSG00000000131	Xpo6	timepoint5:exposure1	0.0011790843838520087	0.12861406855452387	timepoint5	response
placentas	ENSMUSG00000000131	Xpo6	timepoint12:exposure1	0.13135996820050835	0.06052223453573414	timepoint12	response
placentas	ENSMUSG00000000131	Xpo6	timepoint24:exposure1	0.3027171410740528	-0.029309977044556512	timepoint24	response
placentas	ENSMUSG00000000134	Tfe3	timepoint2	2.0732864458446428e-177	5.562316990207582	timepoint2	baseline
placentas	ENSMUSG00000000134	Tfe3	timepoint5	8.699108423900802e-185	5.584192866200494	timepoint5	baseline
placentas	ENSMUSG00000000134	Tfe3	timepoint12	4.758324365810423e-180	5.585453299266801	timepoint12	baseline
placentas	ENSMUSG00000000134	Tfe3	timepoint24	1.3720653907487316e-184	5.5603041084014215	timepoint24	baseline
placentas	ENSMUSG00000000134	Tfe3	timepoint2:exposure1	0.32741798599607247	-0.017286145772612616	timepoint2	response
placentas	ENSMUSG00000000134	Tfe3	timepoint5:exposure1	0.16945477843426934	0.02900042888331602	timepoint5	response
placentas	ENSMUSG00000000134	Tfe3	timepoint12:exposure1	0.4255252919360382	0.007313612492269241	timepoint12	response
placentas	ENSMUSG00000000134	Tfe3	timepoint24:exposure1	0.3829165946156091	-0.010582633520700237	timepoint24	response
placentas	ENSMUSG00000000142	Axin2	timepoint2	3.7602403362823636e-113	3.9319982580474386	timepoint2	baseline
placentas	ENSMUSG00000000142	Axin2	timepoint5	1.0148983775868504e-119	3.9474487917591023	timepoint5	baseline
placentas	ENSMUSG00000000142	Axin2	timepoint12	3.90857595416353e-117	4.033554969249361	timepoint12	baseline
placentas	ENSMUSG00000000142	Axin2	timepoint24	2.3986630470508004e-124	4.134937766673927	timepoint24	baseline
placentas	ENSMUSG00000000142	Axin2	timepoint2:exposure1	0.37232847800486707	-0.026974804230457644	timepoint2	response
placentas	ENSMUSG00000000142	Axin2	timepoint5:exposure1	0.30153781870427865	-0.03679806616493408	timepoint5	response
placentas	ENSMUSG00000000142	Axin2	timepoint12:exposure1	0.03001957856012366	-0.11313327316481064	timepoint12	response
placentas	ENSMUSG00000000142	Axin2	timepoint24:exposure1	0.360249281216685	0.025609393914065057	timepoint24	response
placentas	ENSMUSG00000000148	Brat1	timepoint2	2.7021432275101554e-163	4.243645257326044	timepoint2	baseline
placentas	ENSMUSG00000000148	Brat1	timepoint5	6.724469966425442e-169	4.16872349372209	timepoint5	baseline
placentas	ENSMUSG00000000148	Brat1	timepoint12	1.3808319278199643e-166	4.261392373127602	timepoint12	baseline
placentas	ENSMUSG00000000148	Brat1	timepoint24	2.7800684481523355e-170	4.203561152583451	timepoint24	baseline
placentas	ENSMUSG00000000148	Brat1	timepoint2:exposure1	0.24072035882289575	0.024644399738055673	timepoint2	response
placentas	ENSMUSG00000000148	Brat1	timepoint5:exposure1	0.005644352259243998	-0.06354174669996554	timepoint5	response
placentas	ENSMUSG00000000148	Brat1	timepoint12:exposure1	0.006576623658299603	0.0662463835250251	timepoint12	response
placentas	ENSMUSG00000000148	Brat1	timepoint24:exposure1	0.4413797116800064	0.005027520697814772	timepoint24	response
placentas	ENSMUSG00000000149	Gna12	timepoint2	6.476613135597064e-187	6.451240295569708	timepoint2	baseline
placentas	ENSMUSG00000000149	Gna12	timepoint5	4.9915413514351145e-194	6.475925315729689	timepoint5	baseline
placentas	ENSMUSG00000000149	Gna12	timepoint12	3.790048609386428e-188	6.37462956801346	timepoint12	baseline
placentas	ENSMUSG00000000149	Gna12	timepoint24	3.6784568635038817e-193	6.383257219447082	timepoint24	baseline
placentas	ENSMUSG00000000149	Gna12	timepoint2:exposure1	0.46742769814223367	0.0028821347874228753	timepoint2	response
placentas	ENSMUSG00000000149	Gna12	timepoint5:exposure1	0.02936439093289409	0.05006997506283422	timepoint5	response
placentas	ENSMUSG00000000149	Gna12	timepoint12:exposure1	0.47497604892382983	-0.0019198119865180827	timepoint12	response
placentas	ENSMUSG00000000149	Gna12	timepoint24:exposure1	0.47536440767840343	0.0017232246422879158	timepoint24	response
placentas	ENSMUSG00000000154	Slc22a18	timepoint2	2.813102153023428e-66	3.255120928798388	timepoint2	baseline
placentas	ENSMUSG00000000154	Slc22a18	timepoint5	9.005632745971611e-74	3.184213593680166	timepoint5	baseline
placentas	ENSMUSG00000000154	Slc22a18	timepoint12	1.2685976904740505e-68	3.114140972171377	timepoint12	baseline
placentas	ENSMUSG00000000154	Slc22a18	timepoint24	3.869103517312992e-62	2.698137872714103	timepoint24	baseline
placentas	ENSMUSG00000000154	Slc22a18	timepoint2:exposure1	0.37210264032309015	0.0508778524254889	timepoint2	response
placentas	ENSMUSG00000000154	Slc22a18	timepoint5:exposure1	0.34562658056380835	-0.05187751105615242	timepoint5	response
placentas	ENSMUSG00000000154	Slc22a18	timepoint12:exposure1	0.015913813714765145	0.22767526192164064	timepoint12	response
placentas	ENSMUSG00000000154	Slc22a18	timepoint24:exposure1	0.48959749351885734	-6.230518032676934e-4	timepoint24	response
placentas	ENSMUSG00000000159	Igsf5	timepoint2	5.482232740724594e-14	-1.2759645443977579	timepoint2	baseline
placentas	ENSMUSG00000000159	Igsf5	timepoint5	1.471924592779739e-14	-1.1245968084528837	timepoint5	baseline
placentas	ENSMUSG00000000159	Igsf5	timepoint12	3.557999137302771e-13	-1.1380884551735757	timepoint12	baseline
placentas	ENSMUSG00000000159	Igsf5	timepoint24	3.725079489624572e-12	-0.9551539810881725	timepoint24	baseline
placentas	ENSMUSG00000000159	Igsf5	timepoint2:exposure1	0.3925162547297426	0.06447475929351634	timepoint2	response
placentas	ENSMUSG00000000159	Igsf5	timepoint5:exposure1	0.007393108841721465	0.35674954058257713	timepoint5	response
placentas	ENSMUSG00000000159	Igsf5	timepoint12:exposure1	0.33907692550496	0.08805507960796143	timepoint12	response
placentas	ENSMUSG00000000159	Igsf5	timepoint24:exposure1	0.46009382034750407	-0.01822932021483551	timepoint24	response
placentas	ENSMUSG00000000167	Pih1d2	timepoint2	9.452806439695673e-16	-1.2552887918494613	timepoint2	baseline
placentas	ENSMUSG00000000167	Pih1d2	timepoint5	1.6599012813571764e-15	-1.051105676826526	timepoint5	baseline
placentas	ENSMUSG00000000167	Pih1d2	timepoint12	3.3921513356308507e-12	-0.9482473274097577	timepoint12	baseline
placentas	ENSMUSG00000000167	Pih1d2	timepoint24	1.5935505175138502e-12	-0.8621693833156452	timepoint24	baseline
placentas	ENSMUSG00000000167	Pih1d2	timepoint2:exposure1	0.113781574027512	-0.20970890116354582	timepoint2	response
placentas	ENSMUSG00000000167	Pih1d2	timepoint5:exposure1	0.12231128327399447	-0.17236660007765933	timepoint5	response
placentas	ENSMUSG00000000167	Pih1d2	timepoint12:exposure1	0.24728886094316954	-0.11863297482007909	timepoint12	response
placentas	ENSMUSG00000000167	Pih1d2	timepoint24:exposure1	0.43679001129267936	-0.027311314536098464	timepoint24	response
placentas	ENSMUSG00000000168	Dlat	timepoint2	2.3336799357975597e-159	5.0228856760884675	timepoint2	baseline
placentas	ENSMUSG00000000168	Dlat	timepoint5	1.124669186111203e-164	4.920045257254631	timepoint5	baseline
placentas	ENSMUSG00000000168	Dlat	timepoint12	2.7529997080212166e-161	4.995002234872962	timepoint12	baseline
placentas	ENSMUSG00000000168	Dlat	timepoint24	2.4629919407675232e-166	4.99362905975154	timepoint24	baseline
placentas	ENSMUSG00000000168	Dlat	timepoint2:exposure1	0.28536313981028083	-0.02596673418791921	timepoint2	response
placentas	ENSMUSG00000000168	Dlat	timepoint5:exposure1	0.025844470516109976	-0.0640406288160802	timepoint5	response
placentas	ENSMUSG00000000168	Dlat	timepoint12:exposure1	0.23449047225240835	-0.030711378407002433	timepoint12	response
placentas	ENSMUSG00000000168	Dlat	timepoint24:exposure1	0.43210826422607657	-0.007475598508855319	timepoint24	response
placentas	ENSMUSG00000000171	Sdhd	timepoint2	3.418692901266322e-166	5.467149894319552	timepoint2	baseline
placentas	ENSMUSG00000000171	Sdhd	timepoint5	4.0981763869345086e-173	5.461751577237575	timepoint5	baseline
placentas	ENSMUSG00000000171	Sdhd	timepoint12	4.815306350190019e-168	5.444231531186506	timepoint12	baseline
placentas	ENSMUSG00000000171	Sdhd	timepoint24	1.1032970718568635e-172	5.416200393125893	timepoint24	baseline
placentas	ENSMUSG00000000171	Sdhd	timepoint2:exposure1	0.27426301072868314	0.026447303151741878	timepoint2	response
placentas	ENSMUSG00000000171	Sdhd	timepoint5:exposure1	0.2612775386744058	-0.02481541455911788	timepoint5	response
placentas	ENSMUSG00000000171	Sdhd	timepoint12:exposure1	0.07438726821984347	-0.05229052251137889	timepoint12	response
placentas	ENSMUSG00000000171	Sdhd	timepoint24:exposure1	0.44103252705565515	0.006261688607120147	timepoint24	response
placentas	ENSMUSG00000000184	Ccnd2	timepoint2	6.956311313232715e-66	2.848283291490045	timepoint2	baseline
placentas	ENSMUSG00000000184	Ccnd2	timepoint5	2.2675037462081434e-66	2.6135758058511933	timepoint5	baseline
placentas	ENSMUSG00000000184	Ccnd2	timepoint12	1.8541671434528449e-62	2.649874754413414	timepoint12	baseline
placentas	ENSMUSG00000000184	Ccnd2	timepoint24	6.372493277662943e-74	2.8462344841867817	timepoint24	baseline
placentas	ENSMUSG00000000184	Ccnd2	timepoint2:exposure1	0.30727357963245394	-0.0661207153583219	timepoint2	response
placentas	ENSMUSG00000000184	Ccnd2	timepoint5:exposure1	0.3020699479453003	-0.06164663207042875	timepoint5	response
placentas	ENSMUSG00000000184	Ccnd2	timepoint12:exposure1	0.4258992989828248	-0.025921525827437886	timepoint12	response
placentas	ENSMUSG00000000184	Ccnd2	timepoint24:exposure1	0.41361536830979556	0.0263431309228927	timepoint24	response
placentas	ENSMUSG00000000194	Gpr107	timepoint2	9.714975258009023e-167	7.204171863887825	timepoint2	baseline
placentas	ENSMUSG00000000194	Gpr107	timepoint5	2.0521214101527104e-173	7.199103809821192	timepoint5	baseline
placentas	ENSMUSG00000000194	Gpr107	timepoint12	1.1293481062981445e-168	7.211502101927502	timepoint12	baseline
placentas	ENSMUSG00000000194	Gpr107	timepoint24	1.0429646269918571e-172	7.1209095000482385	timepoint24	baseline
placentas	ENSMUSG00000000194	Gpr107	timepoint2:exposure1	0.462604635566624	0.005406851223159353	timepoint2	response
placentas	ENSMUSG00000000194	Gpr107	timepoint5:exposure1	0.006266668951747857	0.10038869183637422	timepoint5	response
placentas	ENSMUSG00000000194	Gpr107	timepoint12:exposure1	0.4133949526753218	0.013347196305913215	timepoint12	response
placentas	ENSMUSG00000000194	Gpr107	timepoint24:exposure1	0.1843432828232805	-0.043129251919997426	timepoint24	response
placentas	ENSMUSG00000000204	Slfn4	timepoint2	4.165411543877184e-29	1.7071294777220072	timepoint2	baseline
placentas	ENSMUSG00000000204	Slfn4	timepoint5	1.0524130174321826e-43	2.010971730308374	timepoint5	baseline
placentas	ENSMUSG00000000204	Slfn4	timepoint12	1.9652246131205553e-25	1.5667210784239791	timepoint12	baseline
placentas	ENSMUSG00000000204	Slfn4	timepoint24	1.6885259143940345e-42	1.9324691336621063	timepoint24	baseline
placentas	ENSMUSG00000000204	Slfn4	timepoint2:exposure1	0.0913991340725539	0.19640453561463128	timepoint2	response
placentas	ENSMUSG00000000204	Slfn4	timepoint5:exposure1	0.19715620131135253	0.11307413970020867	timepoint5	response
placentas	ENSMUSG00000000204	Slfn4	timepoint12:exposure1	0.36865737056162706	0.06256886549222371	timepoint12	response
placentas	ENSMUSG00000000204	Slfn4	timepoint24:exposure1	0.06912135821050136	0.1746283599269681	timepoint24	response
placentas	ENSMUSG00000000214	Th	timepoint2	5.580694783298887e-22	-1.5886752080643891	timepoint2	baseline
placentas	ENSMUSG00000000214	Th	timepoint5	3.472708621658657e-29	-1.8260365728437018	timepoint5	baseline
placentas	ENSMUSG00000000214	Th	timepoint12	2.0962046957064736e-31	-2.373232873578821	timepoint12	baseline
placentas	ENSMUSG00000000214	Th	timepoint24	5.118604643625457e-35	-2.424571925709033	timepoint24	baseline
placentas	ENSMUSG00000000214	Th	timepoint2:exposure1	0.4201118941166453	-0.043448675863986284	timepoint2	response
placentas	ENSMUSG00000000214	Th	timepoint5:exposure1	0.47650377477369327	0.008939224051968965	timepoint5	response
placentas	ENSMUSG00000000214	Th	timepoint12:exposure1	0.3541903706101041	-0.08851477945608409	timepoint12	response
placentas	ENSMUSG00000000214	Th	timepoint24:exposure1	0.16477388157394068	0.18601847502871416	timepoint24	response
placentas	ENSMUSG00000000216	Scnn1g	timepoint2	4.140758075671288e-55	1.8717658926848517	timepoint2	baseline
placentas	ENSMUSG00000000216	Scnn1g	timepoint5	2.7773472008895766e-61	1.934732691539712	timepoint5	baseline
placentas	ENSMUSG00000000216	Scnn1g	timepoint12	1.4912098524903982e-47	1.6759903833830456	timepoint12	baseline
placentas	ENSMUSG00000000216	Scnn1g	timepoint24	1.3201597405095662e-46	1.5893483459178577	timepoint24	baseline
placentas	ENSMUSG00000000216	Scnn1g	timepoint2:exposure1	0.13307352676932516	0.1029852905545632	timepoint2	response
placentas	ENSMUSG00000000216	Scnn1g	timepoint5:exposure1	0.006837096055742874	0.18321855215435284	timepoint5	response
placentas	ENSMUSG00000000216	Scnn1g	timepoint12:exposure1	0.03253978701099182	0.1627172913897635	timepoint12	response
placentas	ENSMUSG00000000216	Scnn1g	timepoint24:exposure1	0.44782078527544217	-0.01460430431353115	timepoint24	response
placentas	ENSMUSG00000000223	Drp2	timepoint2	3.275228075861674e-99	2.903762646911689	timepoint2	baseline
placentas	ENSMUSG00000000223	Drp2	timepoint5	1.6262248461701258e-105	2.8852420331026427	timepoint5	baseline
placentas	ENSMUSG00000000223	Drp2	timepoint12	5.333949584443024e-96	2.745188200705917	timepoint12	baseline
placentas	ENSMUSG00000000223	Drp2	timepoint24	1.9665630090900062e-118	3.261935740800184	timepoint24	baseline
placentas	ENSMUSG00000000223	Drp2	timepoint2:exposure1	0.0752085124703003	0.08845887166819844	timepoint2	response
placentas	ENSMUSG00000000223	Drp2	timepoint5:exposure1	0.15585527594766022	0.059423366277565254	timepoint5	response
placentas	ENSMUSG00000000223	Drp2	timepoint12:exposure1	0.008472773963332868	-0.13547504203001665	timepoint12	response
placentas	ENSMUSG00000000223	Drp2	timepoint24:exposure1	0.16435809265190182	-0.052476048123646514	timepoint24	response
placentas	ENSMUSG00000000244	Tspan32	timepoint2	7.251055237858484e-18	-1.6665013582269734	timepoint2	baseline
placentas	ENSMUSG00000000244	Tspan32	timepoint5	6.585099952264074e-20	-1.518162783569617	timepoint5	baseline
placentas	ENSMUSG00000000244	Tspan32	timepoint12	1.6917901175671245e-24	-2.2382780631659345	timepoint12	baseline
placentas	ENSMUSG00000000244	Tspan32	timepoint24	1.3959449886238687e-22	-1.7204725591731143	timepoint24	baseline
placentas	ENSMUSG00000000244	Tspan32	timepoint2:exposure1	0.1509195987152693	-0.22499747224625047	timepoint2	response
placentas	ENSMUSG00000000244	Tspan32	timepoint5:exposure1	0.25243567515470217	-0.13273337515552305	timepoint5	response
placentas	ENSMUSG00000000244	Tspan32	timepoint12:exposure1	0.24388206406479387	-0.1735354737236271	timepoint12	response
placentas	ENSMUSG00000000244	Tspan32	timepoint24:exposure1	0.08639759237418462	-0.24532420008303338	timepoint24	response
placentas	ENSMUSG00000000247	Lhx2	timepoint2	5.715859515515174e-118	3.6936939145344745	timepoint2	baseline
placentas	ENSMUSG00000000247	Lhx2	timepoint5	2.2085014675144477e-124	3.658122346399281	timepoint5	baseline
placentas	ENSMUSG00000000247	Lhx2	timepoint12	2.74026828158548e-122	3.684090211911352	timepoint12	baseline
placentas	ENSMUSG00000000247	Lhx2	timepoint24	8.902735298316617e-134	3.925892916735493	timepoint24	baseline
placentas	ENSMUSG00000000247	Lhx2	timepoint2:exposure1	0.3290003406318819	0.030828724910938604	timepoint2	response
placentas	ENSMUSG00000000247	Lhx2	timepoint5:exposure1	0.0843362275549295	-0.07019876119946575	timepoint5	response
placentas	ENSMUSG00000000247	Lhx2	timepoint12:exposure1	0.19359963837739075	-0.050319139803839105	timepoint12	response
placentas	ENSMUSG00000000247	Lhx2	timepoint24:exposure1	0.2925224383194418	-0.03014712739150196	timepoint24	response
placentas	ENSMUSG00000000253	Gmpr	timepoint2	1.6988606120450616e-59	1.761937488204461	timepoint2	baseline
placentas	ENSMUSG00000000253	Gmpr	timepoint5	3.245915408814101e-68	1.782059127645017	timepoint5	baseline
placentas	ENSMUSG00000000253	Gmpr	timepoint12	1.9822588525601087e-55	1.584160674855524	timepoint12	baseline
placentas	ENSMUSG00000000253	Gmpr	timepoint24	9.086587884062283e-63	1.6485592475999564	timepoint24	baseline
placentas	ENSMUSG00000000253	Gmpr	timepoint2:exposure1	0.21420195743379208	0.06759877490621867	timepoint2	response
placentas	ENSMUSG00000000253	Gmpr	timepoint5:exposure1	0.3274710007782048	-0.03569762539129546	timepoint5	response
placentas	ENSMUSG00000000253	Gmpr	timepoint12:exposure1	0.18300496000646163	0.07328847368474996	timepoint12	response
placentas	ENSMUSG00000000253	Gmpr	timepoint24:exposure1	0.16562278570406772	0.07015123579476674	timepoint24	response
placentas	ENSMUSG00000000266	Mid2	timepoint2	1.956786815713019e-123	4.379111846415737	timepoint2	baseline
placentas	ENSMUSG00000000266	Mid2	timepoint5	1.1948881761748677e-131	4.406536467629972	timepoint5	baseline
placentas	ENSMUSG00000000266	Mid2	timepoint12	6.724909299110907e-129	4.500111385227115	timepoint12	baseline
placentas	ENSMUSG00000000266	Mid2	timepoint24	6.81842592232528e-137	4.64572726169957	timepoint24	baseline
placentas	ENSMUSG00000000266	Mid2	timepoint2:exposure1	0.23960451492290016	-0.04977407004535376	timepoint2	response
placentas	ENSMUSG00000000266	Mid2	timepoint5:exposure1	0.019159008954902478	0.10512727603301458	timepoint5	response
placentas	ENSMUSG00000000266	Mid2	timepoint12:exposure1	0.43499523232259707	-0.012036047970035955	timepoint12	response
placentas	ENSMUSG00000000266	Mid2	timepoint24:exposure1	0.13060923663583254	-0.061359085671611635	timepoint24	response
placentas	ENSMUSG00000000275	Trim25	timepoint2	6.8377759060120625e-180	7.125235326592234	timepoint2	baseline
placentas	ENSMUSG00000000275	Trim25	timepoint5	1.431869055207751e-187	7.244803934497908	timepoint5	baseline
placentas	ENSMUSG00000000275	Trim25	timepoint12	7.770617445242012e-181	7.02225709288441	timepoint12	baseline
placentas	ENSMUSG00000000275	Trim25	timepoint24	6.84881138428301e-185	6.937120273753304	timepoint24	baseline
placentas	ENSMUSG00000000275	Trim25	timepoint2:exposure1	0.18441447444038916	0.03822177309154288	timepoint2	response
placentas	ENSMUSG00000000275	Trim25	timepoint5:exposure1	6.72803661458097e-11	0.20202419616286107	timepoint5	response
placentas	ENSMUSG00000000275	Trim25	timepoint12:exposure1	0.002913439696371523	0.09442074855647697	timepoint12	response
placentas	ENSMUSG00000000275	Trim25	timepoint24:exposure1	0.036070439533289714	-0.0601012018383673	timepoint24	response
placentas	ENSMUSG00000000276	Dgke	timepoint2	5.530741660307563e-149	4.761658330673868	timepoint2	baseline
placentas	ENSMUSG00000000276	Dgke	timepoint5	4.132291203319439e-158	4.8600815881926165	timepoint5	baseline
placentas	ENSMUSG00000000276	Dgke	timepoint12	2.9634515148802104e-148	4.575394921240155	timepoint12	baseline
placentas	ENSMUSG00000000276	Dgke	timepoint24	3.867709449480309e-151	4.48143683403905	timepoint24	baseline
placentas	ENSMUSG00000000276	Dgke	timepoint2:exposure1	0.33390511782719057	0.022992711403076672	timepoint2	response
placentas	ENSMUSG00000000276	Dgke	timepoint5:exposure1	1.3176918046362636e-17	0.3083758471220331	timepoint5	response
placentas	ENSMUSG00000000276	Dgke	timepoint12:exposure1	0.023905057191019062	0.07953013776388033	timepoint12	response
placentas	ENSMUSG00000000276	Dgke	timepoint24:exposure1	0.016905016825728775	-0.07878890248901184	timepoint24	response
placentas	ENSMUSG00000000278	Scpep1	timepoint2	1.876937128531313e-159	7.084589630667104	timepoint2	baseline
placentas	ENSMUSG00000000278	Scpep1	timepoint5	2.103732506238461e-165	7.020182401835952	timepoint5	baseline
placentas	ENSMUSG00000000278	Scpep1	timepoint12	7.340389368307916e-159	6.86013721776699	timepoint12	baseline
placentas	ENSMUSG00000000278	Scpep1	timepoint24	8.14847188637837e-164	6.848102740161706	timepoint24	baseline
placentas	ENSMUSG00000000278	Scpep1	timepoint2:exposure1	0.46153942812900556	-0.006222514140283486	timepoint2	response
placentas	ENSMUSG00000000278	Scpep1	timepoint5:exposure1	0.4023006531131142	0.015480003441227417	timepoint5	response
placentas	ENSMUSG00000000278	Scpep1	timepoint12:exposure1	0.10088340509808807	0.06954397054878497	timepoint12	response
placentas	ENSMUSG00000000278	Scpep1	timepoint24:exposure1	0.31519290794987176	-0.02852762576561208	timepoint24	response
placentas	ENSMUSG00000000282	Mnt	timepoint2	1.1223941254895727e-180	6.110177978959672	timepoint2	baseline
placentas	ENSMUSG00000000282	Mnt	timepoint5	1.789980822733483e-187	6.112564609266067	timepoint5	baseline
placentas	ENSMUSG00000000282	Mnt	timepoint12	3.0227798067485225e-180	5.914204812987963	timepoint12	baseline
placentas	ENSMUSG00000000282	Mnt	timepoint24	3.248347352547117e-185	5.9172369632876185	timepoint24	baseline
placentas	ENSMUSG00000000282	Mnt	timepoint2:exposure1	0.3758681062202823	0.013141503985502349	timepoint2	response
placentas	ENSMUSG00000000282	Mnt	timepoint5:exposure1	1.264128797771278e-7	0.13468811664546054	timepoint5	response
placentas	ENSMUSG00000000282	Mnt	timepoint12:exposure1	0.2591823001805348	0.024027068838542984	timepoint12	response
placentas	ENSMUSG00000000282	Mnt	timepoint24:exposure1	0.28806611996762277	-0.019555066542429278	timepoint24	response
placentas	ENSMUSG00000000290	Itgb2	timepoint2	3.588778219126608e-33	1.6500105361069786	timepoint2	baseline
placentas	ENSMUSG00000000290	Itgb2	timepoint5	4.9489756816928866e-42	1.769210497746218	timepoint5	baseline
placentas	ENSMUSG00000000290	Itgb2	timepoint12	9.801833505336562e-28	1.4607397782883345	timepoint12	baseline
placentas	ENSMUSG00000000290	Itgb2	timepoint24	1.497954484906576e-37	1.6244726391877446	timepoint24	baseline
placentas	ENSMUSG00000000290	Itgb2	timepoint2:exposure1	0.3475552523707682	0.06132533832787961	timepoint2	response
placentas	ENSMUSG00000000290	Itgb2	timepoint5:exposure1	0.14369123451712482	0.12355871209140286	timepoint5	response
placentas	ENSMUSG00000000290	Itgb2	timepoint12:exposure1	0.47717714801383143	-0.007109780122529529	timepoint12	response
placentas	ENSMUSG00000000290	Itgb2	timepoint24:exposure1	0.25304756517293986	-0.08566248933251115	timepoint24	response
placentas	ENSMUSG00000000295	Hddc2	timepoint2	5.42337743953613e-47	1.341047722015662	timepoint2	baseline
placentas	ENSMUSG00000000295	Hddc2	timepoint5	8.697820362850033e-65	1.5803049141738617	timepoint5	baseline
placentas	ENSMUSG00000000295	Hddc2	timepoint12	1.178367026641565e-47	1.3034776881571792	timepoint12	baseline
placentas	ENSMUSG00000000295	Hddc2	timepoint24	4.5120686435500214e-60	1.4713148338690754	timepoint24	baseline
placentas	ENSMUSG00000000295	Hddc2	timepoint2:exposure1	0.4709614835054544	-0.00588538196667841	timepoint2	response
placentas	ENSMUSG00000000295	Hddc2	timepoint5:exposure1	0.21057295537842322	0.05552720648580511	timepoint5	response
placentas	ENSMUSG00000000295	Hddc2	timepoint12:exposure1	0.20800565041595023	-0.06484677857293722	timepoint12	response
placentas	ENSMUSG00000000295	Hddc2	timepoint24:exposure1	0.3688420389312171	0.026496944363533354	timepoint24	response
placentas	ENSMUSG00000000296	Tpd52l1	timepoint2	0.14207066433421767	0.12186135112058404	timepoint2	baseline
placentas	ENSMUSG00000000296	Tpd52l1	timepoint5	1.1817964144569452e-10	0.4899521266618302	timepoint5	baseline
placentas	ENSMUSG00000000296	Tpd52l1	timepoint12	0.04000004915963364	0.16635801001272488	timepoint12	baseline
placentas	ENSMUSG00000000296	Tpd52l1	timepoint24	0.005057635810510373	0.2117697748187238	timepoint24	baseline
placentas	ENSMUSG00000000296	Tpd52l1	timepoint2:exposure1	0.4290715379855303	-0.024599349379107353	timepoint2	response
placentas	ENSMUSG00000000296	Tpd52l1	timepoint5:exposure1	1.3116573731303824e-4	0.27775979894113806	timepoint5	response
placentas	ENSMUSG00000000296	Tpd52l1	timepoint12:exposure1	0.056929531426406985	0.15289055156655632	timepoint12	response
placentas	ENSMUSG00000000296	Tpd52l1	timepoint24:exposure1	0.311009910473686	-0.053556571893503574	timepoint24	response
placentas	ENSMUSG00000000301	Pemt	timepoint2	0.17703477150823002	0.11635547106044297	timepoint2	baseline
placentas	ENSMUSG00000000301	Pemt	timepoint5	0.18439623162952926	0.09963151230517778	timepoint5	baseline
placentas	ENSMUSG00000000301	Pemt	timepoint12	0.3060614102828084	0.06751561590979528	timepoint12	baseline
placentas	ENSMUSG00000000301	Pemt	timepoint24	0.028102959120166256	0.17926066141276834	timepoint24	baseline
placentas	ENSMUSG00000000301	Pemt	timepoint2:exposure1	0.33542412675411065	-0.060282217730826204	timepoint2	response
placentas	ENSMUSG00000000301	Pemt	timepoint5:exposure1	0.3824413058458506	-0.038422476663727605	timepoint5	response
placentas	ENSMUSG00000000301	Pemt	timepoint12:exposure1	0.2987171552423158	-0.06992129171794732	timepoint12	response
placentas	ENSMUSG00000000301	Pemt	timepoint24:exposure1	0.3570897490395537	0.04507085502412599	timepoint24	response
placentas	ENSMUSG00000000303	Cdh1	timepoint2	1.7547621454764986e-136	6.2144305330941885	timepoint2	baseline
placentas	ENSMUSG00000000303	Cdh1	timepoint5	1.4836958681580942e-145	6.27316263468452	timepoint5	baseline
placentas	ENSMUSG00000000303	Cdh1	timepoint12	2.218269605921212e-140	6.220695172404453	timepoint12	baseline
placentas	ENSMUSG00000000303	Cdh1	timepoint24	2.9764890256642845e-143	6.109198986801551	timepoint24	baseline
placentas	ENSMUSG00000000303	Cdh1	timepoint2:exposure1	0.44718503481442134	-0.0116565452397654	timepoint2	response
placentas	ENSMUSG00000000303	Cdh1	timepoint5:exposure1	0.0044845496671778945	0.14529137418437238	timepoint5	response
placentas	ENSMUSG00000000303	Cdh1	timepoint12:exposure1	0.0012138818152499888	0.17977983413001886	timepoint12	response
placentas	ENSMUSG00000000303	Cdh1	timepoint24:exposure1	0.11322660273695084	-0.07698431292641528	timepoint24	response
placentas	ENSMUSG00000000305	Cdh4	timepoint2	3.304389698530313e-53	2.0727060279081813	timepoint2	baseline
placentas	ENSMUSG00000000305	Cdh4	timepoint5	2.0818470834344656e-53	1.9258519652691675	timepoint5	baseline
placentas	ENSMUSG00000000305	Cdh4	timepoint12	1.4039662165673266e-47	1.869959337270015	timepoint12	baseline
placentas	ENSMUSG00000000305	Cdh4	timepoint24	5.664001615192461e-71	2.3793787890417692	timepoint24	baseline
placentas	ENSMUSG00000000305	Cdh4	timepoint2:exposure1	0.42167030092600744	0.02572237168580745	timepoint2	response
placentas	ENSMUSG00000000305	Cdh4	timepoint5:exposure1	0.29966755789119287	0.05900774108137217	timepoint5	response
placentas	ENSMUSG00000000305	Cdh4	timepoint12:exposure1	0.16024411601750188	-0.10959839644808657	timepoint12	response
placentas	ENSMUSG00000000305	Cdh4	timepoint24:exposure1	0.017594912536589354	0.16390079191091075	timepoint24	response
placentas	ENSMUSG00000000308	Ckmt1	timepoint2	4.939067883144453e-5	-0.557756909774308	timepoint2	baseline
placentas	ENSMUSG00000000308	Ckmt1	timepoint5	1.0611292359242844e-4	-0.4358130746086759	timepoint5	baseline
placentas	ENSMUSG00000000308	Ckmt1	timepoint12	5.4565677934636715e-5	-0.5061614381617932	timepoint12	baseline
placentas	ENSMUSG00000000308	Ckmt1	timepoint24	0.43476323135811484	-0.025292463644908125	timepoint24	baseline
placentas	ENSMUSG00000000308	Ckmt1	timepoint2:exposure1	0.3678553803622015	0.06835093216408887	timepoint2	response
placentas	ENSMUSG00000000308	Ckmt1	timepoint5:exposure1	0.3046384500832385	0.08112410884269679	timepoint5	response
placentas	ENSMUSG00000000308	Ckmt1	timepoint12:exposure1	0.4475620190500371	-0.024237806602382266	timepoint12	response
placentas	ENSMUSG00000000308	Ckmt1	timepoint24:exposure1	0.38790935681515515	-0.04376544784519212	timepoint24	response
placentas	ENSMUSG00000000317	Bcl6b	timepoint2	3.125262869075069e-62	2.0797604786026413	timepoint2	baseline
placentas	ENSMUSG00000000317	Bcl6b	timepoint5	3.573251533278427e-67	2.050716997220649	timepoint5	baseline
placentas	ENSMUSG00000000317	Bcl6b	timepoint12	2.1366093897071683e-59	1.951785092669401	timepoint12	baseline
placentas	ENSMUSG00000000317	Bcl6b	timepoint24	2.0815269127239567e-60	1.8743503734210427	timepoint24	baseline
placentas	ENSMUSG00000000317	Bcl6b	timepoint2:exposure1	0.22816012030347732	0.07200676937478019	timepoint2	response
placentas	ENSMUSG00000000317	Bcl6b	timepoint5:exposure1	0.41592751898593594	-0.020899899447012683	timepoint5	response
placentas	ENSMUSG00000000317	Bcl6b	timepoint12:exposure1	0.29721326108825336	-0.05376771325729885	timepoint12	response
placentas	ENSMUSG00000000317	Bcl6b	timepoint24:exposure1	0.4733281162392132	0.005562345313467906	timepoint24	response
placentas	ENSMUSG00000000318	Clec10a	timepoint2	1.9643570014337646e-18	-1.5695570267688417	timepoint2	baseline
placentas	ENSMUSG00000000318	Clec10a	timepoint5	1.4237719962136595e-23	-1.6678830630102595	timepoint5	baseline
placentas	ENSMUSG00000000318	Clec10a	timepoint12	7.505686942582358e-26	-2.2545137462494695	timepoint12	baseline
placentas	ENSMUSG00000000318	Clec10a	timepoint24	2.695050426503201e-26	-1.8831922170040114	timepoint24	baseline
placentas	ENSMUSG00000000318	Clec10a	timepoint2:exposure1	0.27693294879215596	-0.13115575058594434	timepoint2	response
placentas	ENSMUSG00000000318	Clec10a	timepoint5:exposure1	0.37433197341997815	-0.06765061761758087	timepoint5	response
placentas	ENSMUSG00000000318	Clec10a	timepoint12:exposure1	0.06652343771495206	-0.3140798977747677	timepoint12	response
placentas	ENSMUSG00000000318	Clec10a	timepoint24:exposure1	0.40102774412975895	-0.05575914112973322	timepoint24	response
placentas	ENSMUSG00000000320	Alox12	timepoint2	0.16663941943850952	-0.13101295617346018	timepoint2	baseline
placentas	ENSMUSG00000000320	Alox12	timepoint5	0.11291099592112262	-0.13240884193343536	timepoint5	baseline
placentas	ENSMUSG00000000320	Alox12	timepoint12	6.830981521769492e-5	-0.4096804448994282	timepoint12	baseline
placentas	ENSMUSG00000000320	Alox12	timepoint24	1.1986227100461564e-6	-0.4744700955304119	timepoint24	baseline
placentas	ENSMUSG00000000320	Alox12	timepoint2:exposure1	0.35747885143709074	0.05720173601352325	timepoint2	response
placentas	ENSMUSG00000000320	Alox12	timepoint5:exposure1	0.02670461389347508	0.1943155805860409	timepoint5	response
placentas	ENSMUSG00000000320	Alox12	timepoint12:exposure1	0.43181360831126325	0.026497943442948067	timepoint12	response
placentas	ENSMUSG00000000320	Alox12	timepoint24:exposure1	0.4651074742350954	-0.011430293597172875	timepoint24	response
placentas	ENSMUSG00000000325	Arvcf	timepoint2	8.288666622305558e-161	6.189247629439961	timepoint2	baseline
placentas	ENSMUSG00000000325	Arvcf	timepoint5	1.2313897431935446e-167	6.176936682620806	timepoint5	baseline
placentas	ENSMUSG00000000325	Arvcf	timepoint12	2.9365089785175257e-163	6.220527419381115	timepoint12	baseline
placentas	ENSMUSG00000000325	Arvcf	timepoint24	2.1063502307158529e-168	6.235775831827239	timepoint24	baseline
placentas	ENSMUSG00000000325	Arvcf	timepoint2:exposure1	0.3049180488926863	0.028529395429090606	timepoint2	response
placentas	ENSMUSG00000000325	Arvcf	timepoint5:exposure1	0.3850591840144955	-0.015373158461401566	timepoint5	response
placentas	ENSMUSG00000000325	Arvcf	timepoint12:exposure1	0.0059208474082855156	-0.10361421825355557	timepoint12	response
placentas	ENSMUSG00000000325	Arvcf	timepoint24:exposure1	0.08741332586274514	-0.05659488560333922	timepoint24	response
placentas	ENSMUSG00000000326	Comt	timepoint2	5.035393198831048e-171	5.285043204869882	timepoint2	baseline
placentas	ENSMUSG00000000326	Comt	timepoint5	3.4476678056808575e-177	5.232529581562798	timepoint5	baseline
placentas	ENSMUSG00000000326	Comt	timepoint12	3.727088191194782e-171	5.160243714183254	timepoint12	baseline
placentas	ENSMUSG00000000326	Comt	timepoint24	2.320027800819561e-177	5.224769816069075	timepoint24	baseline
placentas	ENSMUSG00000000326	Comt	timepoint2:exposure1	0.4370059472584761	0.0067503312316050754	timepoint2	response
placentas	ENSMUSG00000000326	Comt	timepoint5:exposure1	0.1626749577174157	-0.03160971053416016	timepoint5	response
placentas	ENSMUSG00000000326	Comt	timepoint12:exposure1	4.2479925332107886e-4	-0.09736642260287583	timepoint12	response
placentas	ENSMUSG00000000326	Comt	timepoint24:exposure1	0.4598847649647276	-0.003577840524110038	timepoint24	response
placentas	ENSMUSG00000000339	Rtca	timepoint2	1.1454636459744857e-142	3.954886613622332	timepoint2	baseline
placentas	ENSMUSG00000000339	Rtca	timepoint5	5.726157286304778e-154	4.083582584871849	timepoint5	baseline
placentas	ENSMUSG00000000339	Rtca	timepoint12	1.5239836927005422e-147	4.013464486021444	timepoint12	baseline
placentas	ENSMUSG00000000339	Rtca	timepoint24	6.963930486915717e-152	3.976396723253524	timepoint24	baseline
placentas	ENSMUSG00000000339	Rtca	timepoint2:exposure1	0.19236143788688345	0.03855385667042573	timepoint2	response
placentas	ENSMUSG00000000339	Rtca	timepoint5:exposure1	0.06587833084846158	0.051426165271039825	timepoint5	response
placentas	ENSMUSG00000000339	Rtca	timepoint12:exposure1	0.3717808360059984	-0.015524938298483625	timepoint12	response
placentas	ENSMUSG00000000339	Rtca	timepoint24:exposure1	0.22425070944275624	0.029711753288536046	timepoint24	response
placentas	ENSMUSG00000000340	Dbt	timepoint2	2.6203864975647528e-124	3.559276267140292	timepoint2	baseline
placentas	ENSMUSG00000000340	Dbt	timepoint5	7.413141159657791e-131	3.5087475821077723	timepoint5	baseline
placentas	ENSMUSG00000000340	Dbt	timepoint12	2.116646210415289e-124	3.452780173799946	timepoint12	baseline
placentas	ENSMUSG00000000340	Dbt	timepoint24	4.533484560574875e-134	3.5934489203192483	timepoint24	baseline
placentas	ENSMUSG00000000340	Dbt	timepoint2:exposure1	0.3967672342048396	0.016485297207983543	timepoint2	response
placentas	ENSMUSG00000000340	Dbt	timepoint5:exposure1	0.06283957811823908	0.06589759201014682	timepoint5	response
placentas	ENSMUSG00000000340	Dbt	timepoint12:exposure1	5.528464890593981e-4	-0.13958496449250593	timepoint12	response
placentas	ENSMUSG00000000340	Dbt	timepoint24:exposure1	0.24262414619503517	0.033782453928629365	timepoint24	response
placentas	ENSMUSG00000000346	Dazap2	timepoint2	1.82979432094314e-204	7.2460463991834825	timepoint2	baseline
placentas	ENSMUSG00000000346	Dazap2	timepoint5	8.78730061791928e-212	7.343585526875859	timepoint5	baseline
placentas	ENSMUSG00000000346	Dazap2	timepoint12	2.9889689789508986e-206	7.247963833402572	timepoint12	baseline
placentas	ENSMUSG00000000346	Dazap2	timepoint24	5.365866900335846e-211	7.242482362262466	timepoint24	baseline
placentas	ENSMUSG00000000346	Dazap2	timepoint2:exposure1	0.2589240552517778	0.01948748421824734	timepoint2	response
placentas	ENSMUSG00000000346	Dazap2	timepoint5:exposure1	5.284421232349341e-8	0.11000687994088464	timepoint5	response
placentas	ENSMUSG00000000346	Dazap2	timepoint12:exposure1	0.01923084513679689	0.04904354154295676	timepoint12	response
placentas	ENSMUSG00000000346	Dazap2	timepoint24:exposure1	0.4119470759063433	-0.006622328817206536	timepoint24	response
placentas	ENSMUSG00000000355	Mcts1	timepoint2	1.3384566122618726e-110	3.2446813921977147	timepoint2	baseline
placentas	ENSMUSG00000000355	Mcts1	timepoint5	2.3955048963024846e-119	3.2972730595974022	timepoint5	baseline
placentas	ENSMUSG00000000355	Mcts1	timepoint12	1.7165545334921654e-112	3.2247409489646155	timepoint12	baseline
placentas	ENSMUSG00000000355	Mcts1	timepoint24	1.1676546899702156e-119	3.281303930562674	timepoint24	baseline
placentas	ENSMUSG00000000355	Mcts1	timepoint2:exposure1	0.19682937187912994	-0.05338571071568075	timepoint2	response
placentas	ENSMUSG00000000355	Mcts1	timepoint5:exposure1	0.2625391837621103	-0.03669752343075109	timepoint5	response
placentas	ENSMUSG00000000355	Mcts1	timepoint12:exposure1	0.2871366006844455	-0.03629102731022671	timepoint12	response
placentas	ENSMUSG00000000355	Mcts1	timepoint24:exposure1	0.25881327472597093	-0.036877475431571556	timepoint24	response
placentas	ENSMUSG00000000359	Rem1	timepoint2	4.5739299516256226e-4	-0.4018507317361152	timepoint2	baseline
placentas	ENSMUSG00000000359	Rem1	timepoint5	4.031985953237863e-6	-0.4776080988040611	timepoint5	baseline
placentas	ENSMUSG00000000359	Rem1	timepoint12	5.041151866831824e-8	-0.6377948858301674	timepoint12	baseline
placentas	ENSMUSG00000000359	Rem1	timepoint24	0.03599428712572079	-0.19397100851167967	timepoint24	baseline
placentas	ENSMUSG00000000359	Rem1	timepoint2:exposure1	0.17919178129013977	-0.1355270793433648	timepoint2	response
placentas	ENSMUSG00000000359	Rem1	timepoint5:exposure1	0.0973377021346267	-0.15931745857184992	timepoint5	response
placentas	ENSMUSG00000000359	Rem1	timepoint12:exposure1	0.11768390647463424	0.16513993453276837	timepoint12	response
placentas	ENSMUSG00000000359	Rem1	timepoint24:exposure1	0.09388777884860929	-0.15012913002492848	timepoint24	response
placentas	ENSMUSG00000000365	Rnf17	timepoint2	6.780360552223326e-69	2.8527768660630946	timepoint2	baseline
placentas	ENSMUSG00000000365	Rnf17	timepoint5	8.54463233588388e-77	2.8798908389935574	timepoint5	baseline
placentas	ENSMUSG00000000365	Rnf17	timepoint12	2.569560432974158e-56	2.397279634760391	timepoint12	baseline
placentas	ENSMUSG00000000365	Rnf17	timepoint24	3.713877730358371e-64	2.4588147469842796	timepoint24	baseline
placentas	ENSMUSG00000000365	Rnf17	timepoint2:exposure1	0.3310124925258476	0.055339303115006275	timepoint2	response
placentas	ENSMUSG00000000365	Rnf17	timepoint5:exposure1	3.885163937695292e-6	0.358627615023448	timepoint5	response
placentas	ENSMUSG00000000365	Rnf17	timepoint12:exposure1	0.1771461588565131	-0.11116110011877933	timepoint12	response
placentas	ENSMUSG00000000365	Rnf17	timepoint24:exposure1	0.3350694662022975	-0.050920800025582864	timepoint24	response
placentas	ENSMUSG00000000374	Trappc10	timepoint2	6.129823510761687e-171	5.697724145133393	timepoint2	baseline
placentas	ENSMUSG00000000374	Trappc10	timepoint5	2.965354812088151e-177	5.650500456910742	timepoint5	baseline
placentas	ENSMUSG00000000374	Trappc10	timepoint12	2.9534527276622906e-173	5.705874931721749	timepoint12	baseline
placentas	ENSMUSG00000000374	Trappc10	timepoint24	1.391564724499757e-177	5.66161633489443	timepoint24	baseline
placentas	ENSMUSG00000000374	Trappc10	timepoint2:exposure1	0.4557953813336079	-0.004886998832562615	timepoint2	response
placentas	ENSMUSG00000000374	Trappc10	timepoint5:exposure1	0.17735066244876932	0.03245927152313511	timepoint5	response
placentas	ENSMUSG00000000374	Trappc10	timepoint12:exposure1	0.4104905269858564	-0.010106431692761821	timepoint12	response
placentas	ENSMUSG00000000374	Trappc10	timepoint24:exposure1	0.16101668036981798	-0.03416371106619539	timepoint24	response
placentas	ENSMUSG00000000378	Ccm2	timepoint2	1.812648787295709e-161	5.262442829149512	timepoint2	baseline
placentas	ENSMUSG00000000378	Ccm2	timepoint5	2.5679863869898273e-167	5.191194304492425	timepoint5	baseline
placentas	ENSMUSG00000000378	Ccm2	timepoint12	2.059854339721696e-161	5.124238820932248	timepoint12	baseline
placentas	ENSMUSG00000000378	Ccm2	timepoint24	2.7613852302978705e-166	5.113637061477417	timepoint24	baseline
placentas	ENSMUSG00000000378	Ccm2	timepoint2:exposure1	0.3976689529410659	-0.012973345757589317	timepoint2	response
placentas	ENSMUSG00000000378	Ccm2	timepoint5:exposure1	0.1809174427412797	-0.034827446951108225	timepoint5	response
placentas	ENSMUSG00000000378	Ccm2	timepoint12:exposure1	0.2871331949170897	-0.025393348180932293	timepoint12	response
placentas	ENSMUSG00000000378	Ccm2	timepoint24:exposure1	0.3238286020438131	0.01953826685649324	timepoint24	response
placentas	ENSMUSG00000000384	Tbrg4	timepoint2	2.0414048754777193e-137	4.177402410676074	timepoint2	baseline
placentas	ENSMUSG00000000384	Tbrg4	timepoint5	1.7773088867694467e-144	4.162554430742255	timepoint5	baseline
placentas	ENSMUSG00000000384	Tbrg4	timepoint12	6.675622499910305e-142	4.238492786726675	timepoint12	baseline
placentas	ENSMUSG00000000384	Tbrg4	timepoint24	1.3556135498916766e-143	4.097826090436792	timepoint24	baseline
placentas	ENSMUSG00000000384	Tbrg4	timepoint2:exposure1	0.22046524319533334	-0.040301997090816895	timepoint2	response
placentas	ENSMUSG00000000384	Tbrg4	timepoint5:exposure1	0.20424602811542375	-0.03778971123673505	timepoint5	response
placentas	ENSMUSG00000000384	Tbrg4	timepoint12:exposure1	0.3938498115382321	0.01502308059479245	timepoint12	response
placentas	ENSMUSG00000000384	Tbrg4	timepoint24:exposure1	0.49066689919683815	-5.169799626377005e-5	timepoint24	response
placentas	ENSMUSG00000000385	Tmprss2	timepoint2	4.207263259371946e-99	4.630031813274292	timepoint2	baseline
placentas	ENSMUSG00000000385	Tmprss2	timepoint5	2.9751657887309404e-112	4.767669457470387	timepoint5	baseline
placentas	ENSMUSG00000000385	Tmprss2	timepoint12	2.4461041151325015e-106	4.719129419446066	timepoint12	baseline
placentas	ENSMUSG00000000385	Tmprss2	timepoint24	2.4046336536711408e-101	4.4041959201775045	timepoint24	baseline
placentas	ENSMUSG00000000385	Tmprss2	timepoint2:exposure1	0.4805602441117883	0.004105536617743461	timepoint2	response
placentas	ENSMUSG00000000385	Tmprss2	timepoint5:exposure1	0.085146477246391	0.1118974682742397	timepoint5	response
placentas	ENSMUSG00000000385	Tmprss2	timepoint12:exposure1	0.005327497787191832	0.20704990096136486	timepoint12	response
placentas	ENSMUSG00000000385	Tmprss2	timepoint24:exposure1	0.13746637296170153	-0.10354712126769645	timepoint24	response
placentas	ENSMUSG00000000386	Mx1	timepoint2	0.04099051828561533	-0.387870811161816	timepoint2	baseline
placentas	ENSMUSG00000000386	Mx1	timepoint5	0.4425196171889688	0.034090376998219034	timepoint5	baseline
placentas	ENSMUSG00000000386	Mx1	timepoint12	0.009188634488632861	-0.4861605112385128	timepoint12	baseline
placentas	ENSMUSG00000000386	Mx1	timepoint24	0.045758350296798506	-0.3286145105738168	timepoint24	baseline
placentas	ENSMUSG00000000386	Mx1	timepoint2:exposure1	0.4543981039475582	0.03236130697873074	timepoint2	response
placentas	ENSMUSG00000000386	Mx1	timepoint5:exposure1	0.010554773719491825	0.3992495589450775	timepoint5	response
placentas	ENSMUSG00000000386	Mx1	timepoint12:exposure1	0.32680595228163123	0.12228902788909088	timepoint12	response
placentas	ENSMUSG00000000386	Mx1	timepoint24:exposure1	0.3413391572235552	0.10115365877356505	timepoint24	response
placentas	ENSMUSG00000000392	Fap	timepoint2	0.36527027261220124	-0.05911736301485242	timepoint2	baseline
placentas	ENSMUSG00000000392	Fap	timepoint5	0.3370177312581639	0.0614452134853393	timepoint5	baseline
placentas	ENSMUSG00000000392	Fap	timepoint12	0.10293496256924417	0.1615035190966872	timepoint12	baseline
placentas	ENSMUSG00000000392	Fap	timepoint24	2.380148143237787e-4	0.34168692268224893	timepoint24	baseline
placentas	ENSMUSG00000000392	Fap	timepoint2:exposure1	0.4332750410249092	0.029340322511208047	timepoint2	response
placentas	ENSMUSG00000000392	Fap	timepoint5:exposure1	0.3796763591283454	-0.046039008007061524	timepoint5	response
placentas	ENSMUSG00000000392	Fap	timepoint12:exposure1	0.3304330532699399	0.06698866851694366	timepoint12	response
placentas	ENSMUSG00000000392	Fap	timepoint24:exposure1	0.37690304231337785	0.04342827528801447	timepoint24	response
placentas	ENSMUSG00000000399	Ndufa9	timepoint2	1.5982258898800921e-150	4.753284658084151	timepoint2	baseline
placentas	ENSMUSG00000000399	Ndufa9	timepoint5	6.166376902618818e-158	4.755535621799958	timepoint5	baseline
placentas	ENSMUSG00000000399	Ndufa9	timepoint12	5.1612915925600873e-151	4.64620168203544	timepoint12	baseline
placentas	ENSMUSG00000000399	Ndufa9	timepoint24	2.7111370746178932e-157	4.701178001069334	timepoint24	baseline
placentas	ENSMUSG00000000399	Ndufa9	timepoint2:exposure1	0.3130592089904156	0.025003711950881358	timepoint2	response
placentas	ENSMUSG00000000399	Ndufa9	timepoint5:exposure1	0.30510921878934305	-0.022979453781147848	timepoint5	response
placentas	ENSMUSG00000000399	Ndufa9	timepoint12:exposure1	0.21904224979775946	-0.03589234231801284	timepoint12	response
placentas	ENSMUSG00000000399	Ndufa9	timepoint24:exposure1	0.3079142744606919	0.022652044200805736	timepoint24	response
placentas	ENSMUSG00000000402	Egfl6	timepoint2	7.664975834587694e-15	-1.9773081343540924	timepoint2	baseline
placentas	ENSMUSG00000000402	Egfl6	timepoint5	3.5658472137527585e-18	-2.0018032649676214	timepoint5	baseline
placentas	ENSMUSG00000000402	Egfl6	timepoint12	7.815506582339749e-16	-1.8623378860986215	timepoint12	baseline
placentas	ENSMUSG00000000402	Egfl6	timepoint24	1.082433453945295e-12	-1.3415569707818602	timepoint24	baseline
placentas	ENSMUSG00000000402	Egfl6	timepoint2:exposure1	0.43974210745298026	-0.05302070072207404	timepoint2	response
placentas	ENSMUSG00000000402	Egfl6	timepoint5:exposure1	0.3093177683881117	0.14562805670286327	timepoint5	response
placentas	ENSMUSG00000000402	Egfl6	timepoint12:exposure1	0.2623089218737517	-0.1839167146170401	timepoint12	response
placentas	ENSMUSG00000000402	Egfl6	timepoint24:exposure1	0.12155035108941076	0.25268975108447456	timepoint24	response
placentas	ENSMUSG00000000409	Lck	timepoint2	4.5830754134643e-6	-0.7962613082436087	timepoint2	baseline
placentas	ENSMUSG00000000409	Lck	timepoint5	2.6808059833334517e-9	-0.9388834558115962	timepoint5	baseline
placentas	ENSMUSG00000000409	Lck	timepoint12	1.1307098148122782e-9	-1.0976674772721207	timepoint12	baseline
placentas	ENSMUSG00000000409	Lck	timepoint24	6.077513267100933e-13	-1.2131790605240982	timepoint24	baseline
placentas	ENSMUSG00000000409	Lck	timepoint2:exposure1	0.25011000312317483	0.15703783687519404	timepoint2	response
placentas	ENSMUSG00000000409	Lck	timepoint5:exposure1	0.38957049132434407	-0.06397502429531146	timepoint5	response
placentas	ENSMUSG00000000409	Lck	timepoint12:exposure1	0.006231741000378047	0.46798820306856787	timepoint12	response
placentas	ENSMUSG00000000409	Lck	timepoint24:exposure1	0.2895276245059918	-0.12233871420008105	timepoint24	response
placentas	ENSMUSG00000000411	Tssk3	timepoint2	8.045271043267013e-24	-1.6757192369371683	timepoint2	baseline
placentas	ENSMUSG00000000411	Tssk3	timepoint5	2.5522445984978977e-28	-1.7472999016057074	timepoint5	baseline
placentas	ENSMUSG00000000411	Tssk3	timepoint12	6.471648465491984e-30	-2.0891442489556535	timepoint12	baseline
placentas	ENSMUSG00000000411	Tssk3	timepoint24	1.5428974088338849e-30	-1.858462190341378	timepoint24	baseline
placentas	ENSMUSG00000000411	Tssk3	timepoint2:exposure1	0.25555981848253645	0.1267949454462809	timepoint2	response
placentas	ENSMUSG00000000411	Tssk3	timepoint5:exposure1	0.010548015747287745	0.3251618655574618	timepoint5	response
placentas	ENSMUSG00000000411	Tssk3	timepoint12:exposure1	0.4070641622489133	0.05246251588544502	timepoint12	response
placentas	ENSMUSG00000000411	Tssk3	timepoint24:exposure1	0.4891079867807421	-0.0011581942985017537	timepoint24	response
placentas	ENSMUSG00000000416	Cttnbp2	timepoint2	0.2948870613264787	-0.12449318691230106	timepoint2	baseline
placentas	ENSMUSG00000000416	Cttnbp2	timepoint5	0.18527167009232975	-0.17129649862613722	timepoint5	baseline
placentas	ENSMUSG00000000416	Cttnbp2	timepoint12	0.13854852139858725	0.19541306277448317	timepoint12	baseline
placentas	ENSMUSG00000000416	Cttnbp2	timepoint24	2.8894361255435045e-4	0.45148750780639657	timepoint24	baseline
placentas	ENSMUSG00000000416	Cttnbp2	timepoint2:exposure1	0.2622535709439026	-0.14333379735167961	timepoint2	response
placentas	ENSMUSG00000000416	Cttnbp2	timepoint5:exposure1	0.3763100586986845	-0.06956206025968713	timepoint5	response
placentas	ENSMUSG00000000416	Cttnbp2	timepoint12:exposure1	0.2967473339641656	-0.1086112389492449	timepoint12	response
placentas	ENSMUSG00000000416	Cttnbp2	timepoint24:exposure1	0.3826748847206613	-0.055590126239529095	timepoint24	response
placentas	ENSMUSG00000000420	Galnt1	timepoint2	1.1845098772836166e-183	6.815217717458739	timepoint2	baseline
placentas	ENSMUSG00000000420	Galnt1	timepoint5	3.368892889364595e-190	6.805036467675632	timepoint5	baseline
placentas	ENSMUSG00000000420	Galnt1	timepoint12	4.335906554593505e-185	6.777150711299727	timepoint12	baseline
placentas	ENSMUSG00000000420	Galnt1	timepoint24	2.001874781898149e-190	6.820806574791629	timepoint24	baseline
placentas	ENSMUSG00000000420	Galnt1	timepoint2:exposure1	0.4728304604989416	0.0025029019253376603	timepoint2	response
placentas	ENSMUSG00000000420	Galnt1	timepoint5:exposure1	0.06485894149965589	0.04674768528117396	timepoint5	response
placentas	ENSMUSG00000000420	Galnt1	timepoint12:exposure1	0.17754594046205924	-0.03407530568338533	timepoint12	response
placentas	ENSMUSG00000000420	Galnt1	timepoint24:exposure1	0.2529673354777966	-0.023893095775433058	timepoint24	response
placentas	ENSMUSG00000000439	Mkrn2	timepoint2	5.517144509170218e-115	4.6885568930255115	timepoint2	baseline
placentas	ENSMUSG00000000439	Mkrn2	timepoint5	4.5820112915145856e-121	4.644985154409384	timepoint5	baseline
placentas	ENSMUSG00000000439	Mkrn2	timepoint12	3.0552923659631374e-117	4.682883531228714	timepoint12	baseline
placentas	ENSMUSG00000000439	Mkrn2	timepoint24	4.5829335629623034e-123	4.7173935297263	timepoint24	baseline
placentas	ENSMUSG00000000439	Mkrn2	timepoint2:exposure1	0.314438604466915	0.044443048314700306	timepoint2	response
placentas	ENSMUSG00000000439	Mkrn2	timepoint5:exposure1	0.4696215351810192	0.005705415092805158	timepoint5	response
placentas	ENSMUSG00000000439	Mkrn2	timepoint12:exposure1	0.12048720758018384	0.08902797893606125	timepoint12	response
placentas	ENSMUSG00000000439	Mkrn2	timepoint24:exposure1	0.24625388829914743	0.05260013856914097	timepoint24	response
placentas	ENSMUSG00000000440	Pparg	timepoint2	5.4695312016680225e-184	6.807842796464115	timepoint2	baseline
placentas	ENSMUSG00000000440	Pparg	timepoint5	7.606406732580928e-191	6.808971422055496	timepoint5	baseline
placentas	ENSMUSG00000000440	Pparg	timepoint12	7.675173367289235e-185	6.695830855144566	timepoint12	baseline
placentas	ENSMUSG00000000440	Pparg	timepoint24	1.3553515609414276e-187	6.517113332926992	timepoint24	baseline
placentas	ENSMUSG00000000440	Pparg	timepoint2:exposure1	0.4264668081451782	-0.008229417374249511	timepoint2	response
placentas	ENSMUSG00000000440	Pparg	timepoint5:exposure1	0.002440425377716148	0.07869249760853442	timepoint5	response
placentas	ENSMUSG00000000440	Pparg	timepoint12:exposure1	0.21907119840250264	-0.02928923008446606	timepoint12	response
placentas	ENSMUSG00000000440	Pparg	timepoint24:exposure1	0.1467417687879474	-0.034807027112628945	timepoint24	response
placentas	ENSMUSG00000000441	Raf1	timepoint2	2.5985088783098332e-201	6.445303521071114	timepoint2	baseline
placentas	ENSMUSG00000000441	Raf1	timepoint5	1.564265028136322e-207	6.4058916278311875	timepoint5	baseline
placentas	ENSMUSG00000000441	Raf1	timepoint12	5.381682160974687e-204	6.512155755660437	timepoint12	baseline
placentas	ENSMUSG00000000441	Raf1	timepoint24	3.217264498188868e-208	6.462455344818927	timepoint24	baseline
placentas	ENSMUSG00000000441	Raf1	timepoint2:exposure1	0.4235094408453999	0.006037800713601107	timepoint2	response
placentas	ENSMUSG00000000441	Raf1	timepoint5:exposure1	1.9169948360126378e-4	-0.06899008955167955	timepoint5	response
placentas	ENSMUSG00000000441	Raf1	timepoint12:exposure1	0.10688701321795419	-0.030072083063282882	timepoint12	response
placentas	ENSMUSG00000000441	Raf1	timepoint24:exposure1	0.15502281251057634	0.023567382573589004	timepoint24	response
placentas	ENSMUSG00000000486	Sept1	timepoint2	6.160123111367866e-48	1.6142395239883307	timepoint2	baseline
placentas	ENSMUSG00000000486	Sept1	timepoint5	2.467454521656735e-58	1.7160785026971461	timepoint5	baseline
placentas	ENSMUSG00000000486	Sept1	timepoint12	5.883259081746182e-57	1.7768584365984619	timepoint12	baseline
placentas	ENSMUSG00000000486	Sept1	timepoint24	5.880346890086595e-67	1.902387948946385	timepoint24	baseline
placentas	ENSMUSG00000000486	Sept1	timepoint2:exposure1	0.4425131815243614	-0.016067423434176838	timepoint2	response
placentas	ENSMUSG00000000486	Sept1	timepoint5:exposure1	0.218765146759928	-0.0662527760435549	timepoint5	response
placentas	ENSMUSG00000000486	Sept1	timepoint12:exposure1	0.4137210251252265	-0.02258597629804319	timepoint12	response
placentas	ENSMUSG00000000486	Sept1	timepoint24:exposure1	0.1219473237146102	0.0866011455166506	timepoint24	response
placentas	ENSMUSG00000000489	Pdgfb	timepoint2	1.5014373667898852e-128	5.805368257388007	timepoint2	baseline
placentas	ENSMUSG00000000489	Pdgfb	timepoint5	2.2560015613662136e-135	5.6942737072396135	timepoint5	baseline
placentas	ENSMUSG00000000489	Pdgfb	timepoint12	2.7436235967863783e-135	5.975712667431818	timepoint12	baseline
placentas	ENSMUSG00000000489	Pdgfb	timepoint24	1.6588895212614903e-141	6.102272083299132	timepoint24	baseline
placentas	ENSMUSG00000000489	Pdgfb	timepoint2:exposure1	0.14711821130716415	-0.0834440919724501	timepoint2	response
placentas	ENSMUSG00000000489	Pdgfb	timepoint5:exposure1	0.01873275420983403	-0.12812122765797218	timepoint5	response
placentas	ENSMUSG00000000489	Pdgfb	timepoint12:exposure1	0.3871180142234292	-0.025113862362828154	timepoint12	response
placentas	ENSMUSG00000000489	Pdgfb	timepoint24:exposure1	0.01557812802809754	-0.1277010555415351	timepoint24	response
placentas	ENSMUSG00000000530	Acvrl1	timepoint2	2.6007164952813715e-161	6.703386799836279	timepoint2	baseline
placentas	ENSMUSG00000000530	Acvrl1	timepoint5	2.4231365317026974e-168	6.699766732699817	timepoint5	baseline
placentas	ENSMUSG00000000530	Acvrl1	timepoint12	4.1909870771195563e-163	6.664158204373526	timepoint12	baseline
placentas	ENSMUSG00000000530	Acvrl1	timepoint24	5.975533208690143e-166	6.516425410957657	timepoint24	baseline
placentas	ENSMUSG00000000530	Acvrl1	timepoint2:exposure1	0.4396189993546697	0.009626038897741168	timepoint2	response
placentas	ENSMUSG00000000530	Acvrl1	timepoint5:exposure1	0.4094349240119372	-0.0130419772910207	timepoint5	response
placentas	ENSMUSG00000000530	Acvrl1	timepoint12:exposure1	0.021816509420820498	0.09184465571487216	timepoint12	response
placentas	ENSMUSG00000000530	Acvrl1	timepoint24:exposure1	0.033829729963054875	-0.07874909070494261	timepoint24	response
placentas	ENSMUSG00000000531	Grasp	timepoint2	1.6608435804877445e-91	3.4109858078559467	timepoint2	baseline
placentas	ENSMUSG00000000531	Grasp	timepoint5	5.850076188908094e-104	3.515973390731942	timepoint5	baseline
placentas	ENSMUSG00000000531	Grasp	timepoint12	9.919893203732002e-105	3.610615749868262	timepoint12	baseline
placentas	ENSMUSG00000000531	Grasp	timepoint24	3.2951024101561954e-109	3.5788370276110713	timepoint24	baseline
placentas	ENSMUSG00000000531	Grasp	timepoint2:exposure1	0.3323213801375363	-0.043898036332508335	timepoint2	response
placentas	ENSMUSG00000000531	Grasp	timepoint5:exposure1	0.15921559146005057	0.07353278025585577	timepoint5	response
placentas	ENSMUSG00000000531	Grasp	timepoint12:exposure1	0.0071595887785960745	0.15688569758041193	timepoint12	response
placentas	ENSMUSG00000000531	Grasp	timepoint24:exposure1	0.013681474921671918	-0.13153141884529004	timepoint24	response
placentas	ENSMUSG00000000532	Acvr1b	timepoint2	2.945752761769832e-172	6.2761333744565455	timepoint2	baseline
placentas	ENSMUSG00000000532	Acvr1b	timepoint5	6.1201205034601884e-179	6.268693958177105	timepoint5	baseline
placentas	ENSMUSG00000000532	Acvr1b	timepoint12	2.809182597647277e-175	6.367371869682878	timepoint12	baseline
placentas	ENSMUSG00000000532	Acvr1b	timepoint24	2.6963989262892165e-180	6.374611652530526	timepoint24	baseline
placentas	ENSMUSG00000000532	Acvr1b	timepoint2:exposure1	0.33160386711747153	0.02078625300947479	timepoint2	response
placentas	ENSMUSG00000000532	Acvr1b	timepoint5:exposure1	0.43437747611899535	-0.007320634368496041	timepoint5	response
placentas	ENSMUSG00000000532	Acvr1b	timepoint12:exposure1	0.0010297124680394999	0.10408687474043388	timepoint12	response
placentas	ENSMUSG00000000532	Acvr1b	timepoint24:exposure1	0.004823900256089473	-0.08171989119525397	timepoint24	response
placentas	ENSMUSG00000000538	Tom1l2	timepoint2	1.6686361360602825e-171	5.361807208888862	timepoint2	baseline
placentas	ENSMUSG00000000538	Tom1l2	timepoint5	1.2621174574209933e-178	5.376875866630835	timepoint5	baseline
placentas	ENSMUSG00000000538	Tom1l2	timepoint12	9.202792936636425e-175	5.4322510075927735	timepoint12	baseline
placentas	ENSMUSG00000000538	Tom1l2	timepoint24	3.328239786391724e-179	5.395492184582311	timepoint24	baseline
placentas	ENSMUSG00000000538	Tom1l2	timepoint2:exposure1	0.47698494790546503	0.0018776925401615438	timepoint2	response
placentas	ENSMUSG00000000538	Tom1l2	timepoint5:exposure1	0.22799213594812232	0.025299048079986793	timepoint5	response
placentas	ENSMUSG00000000538	Tom1l2	timepoint12:exposure1	0.274393097292631	0.022738792027935	timepoint12	response
placentas	ENSMUSG00000000538	Tom1l2	timepoint24:exposure1	0.3529331189117848	-0.013985293765042452	timepoint24	response
placentas	ENSMUSG00000000552	Zfp385a	timepoint2	7.314845645154527e-112	3.697859655041139	timepoint2	baseline
placentas	ENSMUSG00000000552	Zfp385a	timepoint5	2.9832438109651627e-120	3.685594978608276	timepoint5	baseline
placentas	ENSMUSG00000000552	Zfp385a	timepoint12	1.596555549950029e-117	3.7471545473579226	timepoint12	baseline
placentas	ENSMUSG00000000552	Zfp385a	timepoint24	2.801203679541072e-125	3.835213782197225	timepoint24	baseline
placentas	ENSMUSG00000000552	Zfp385a	timepoint2:exposure1	0.43363240900414335	0.013471059255702895	timepoint2	response
placentas	ENSMUSG00000000552	Zfp385a	timepoint5:exposure1	0.02162641438565305	0.10426785785001413	timepoint5	response
placentas	ENSMUSG00000000552	Zfp385a	timepoint12:exposure1	0.0354906380111411	0.1009145115396091	timepoint12	response
placentas	ENSMUSG00000000552	Zfp385a	timepoint24:exposure1	0.12954787633196674	-0.06175807025743851	timepoint24	response
placentas	ENSMUSG00000000555	Itga5	timepoint2	8.591763078182768e-189	8.031945113561502	timepoint2	baseline
placentas	ENSMUSG00000000555	Itga5	timepoint5	3.2250544167454946e-195	8.010613825505855	timepoint5	baseline
placentas	ENSMUSG00000000555	Itga5	timepoint12	1.5626788591067093e-189	7.885110738487178	timepoint12	baseline
placentas	ENSMUSG00000000555	Itga5	timepoint24	1.6771164726087995e-193	7.761728633241246	timepoint24	baseline
placentas	ENSMUSG00000000555	Itga5	timepoint2:exposure1	0.16893433483019155	0.03903642178778844	timepoint2	response
placentas	ENSMUSG00000000555	Itga5	timepoint5:exposure1	0.010769949066665813	0.07175711951695665	timepoint5	response
placentas	ENSMUSG00000000555	Itga5	timepoint12:exposure1	0.27377616008577027	0.025768841399602737	timepoint12	response
placentas	ENSMUSG00000000555	Itga5	timepoint24:exposure1	0.31486835390107404	-0.019607260112531118	timepoint24	response
placentas	ENSMUSG00000000561	Wdr77	timepoint2	1.1647605163073474e-164	5.536482461271946	timepoint2	baseline
placentas	ENSMUSG00000000561	Wdr77	timepoint5	3.833723733979314e-170	5.4432495283127045	timepoint5	baseline
placentas	ENSMUSG00000000561	Wdr77	timepoint12	1.2375819884813746e-170	5.795691896184793	timepoint12	baseline
placentas	ENSMUSG00000000561	Wdr77	timepoint24	3.7870766872462962e-174	5.6899875498385075	timepoint24	baseline
placentas	ENSMUSG00000000561	Wdr77	timepoint2:exposure1	0.4675390890927637	-0.0035838465726221263	timepoint2	response
placentas	ENSMUSG00000000561	Wdr77	timepoint5:exposure1	7.219334534140038e-7	-0.1498827919401637	timepoint5	response
placentas	ENSMUSG00000000561	Wdr77	timepoint12:exposure1	0.006275414368154531	-0.08467616226332042	timepoint12	response
placentas	ENSMUSG00000000561	Wdr77	timepoint24:exposure1	0.07805151266970715	-0.048602529342433344	timepoint24	response
placentas	ENSMUSG00000000563	Atp5pb	timepoint2	3.128460806033358e-172	6.4670147404527984	timepoint2	baseline
placentas	ENSMUSG00000000563	Atp5pb	timepoint5	5.663627707245829e-180	6.5485536727281355	timepoint5	baseline
placentas	ENSMUSG00000000563	Atp5pb	timepoint12	1.7477719075470361e-174	6.4896968532368415	timepoint12	baseline
placentas	ENSMUSG00000000563	Atp5pb	timepoint24	2.2455602337181916e-179	6.483679593430746	timepoint24	baseline
placentas	ENSMUSG00000000563	Atp5pb	timepoint2:exposure1	0.43702098654072163	0.008091795539287827	timepoint2	response
placentas	ENSMUSG00000000563	Atp5pb	timepoint5:exposure1	0.2179465493429171	-0.03123114523070928	timepoint5	response
placentas	ENSMUSG00000000563	Atp5pb	timepoint12:exposure1	0.2703837812177689	-0.027756820577491098	timepoint12	response
placentas	ENSMUSG00000000563	Atp5pb	timepoint24:exposure1	0.4252293529574688	-0.00862235986911023	timepoint24	response
placentas	ENSMUSG00000000567	Sox9	timepoint2	2.6578651101504587e-89	2.6945521226468907	timepoint2	baseline
placentas	ENSMUSG00000000567	Sox9	timepoint5	2.8311337845246153e-103	2.9192554397402715	timepoint5	baseline
placentas	ENSMUSG00000000567	Sox9	timepoint12	7.525731993339446e-96	2.8202671539382558	timepoint12	baseline
placentas	ENSMUSG00000000567	Sox9	timepoint24	3.836250564904076e-117	3.3335207487653844	timepoint24	baseline
placentas	ENSMUSG00000000567	Sox9	timepoint2:exposure1	0.30886663669280207	0.040757229052503355	timepoint2	response
placentas	ENSMUSG00000000567	Sox9	timepoint5:exposure1	4.1689738469330574e-5	0.20180619929644966	timepoint5	response
placentas	ENSMUSG00000000567	Sox9	timepoint12:exposure1	0.2275354018133163	0.0535563164686444	timepoint12	response
placentas	ENSMUSG00000000567	Sox9	timepoint24:exposure1	0.1602648654919042	-0.055560035501387516	timepoint24	response
placentas	ENSMUSG00000000568	Hnrnpd	timepoint2	5.37366273958049e-177	6.530727598548753	timepoint2	baseline
placentas	ENSMUSG00000000568	Hnrnpd	timepoint5	3.221255898844084e-184	6.572712416938661	timepoint5	baseline
placentas	ENSMUSG00000000568	Hnrnpd	timepoint12	3.871370433864534e-178	6.456177548916734	timepoint12	baseline
placentas	ENSMUSG00000000568	Hnrnpd	timepoint24	1.8697354506701404e-182	6.401616453597376	timepoint24	baseline
placentas	ENSMUSG00000000568	Hnrnpd	timepoint2:exposure1	0.3151596629717636	0.021800807159917	timepoint2	response
placentas	ENSMUSG00000000568	Hnrnpd	timepoint5:exposure1	5.348589441093548e-5	0.11476837760961511	timepoint5	response
placentas	ENSMUSG00000000568	Hnrnpd	timepoint12:exposure1	0.2149270769022934	0.03210438459477494	timepoint12	response
placentas	ENSMUSG00000000568	Hnrnpd	timepoint24:exposure1	0.2695860368184315	0.024012064496782705	timepoint24	response
placentas	ENSMUSG00000000579	Dynlt1c	timepoint2	2.545180780417152e-73	2.421646499359798	timepoint2	baseline
placentas	ENSMUSG00000000579	Dynlt1c	timepoint5	6.277740937775608e-81	2.45137738308211	timepoint5	baseline
placentas	ENSMUSG00000000579	Dynlt1c	timepoint12	5.088284326841016e-75	2.3826449432975982	timepoint12	baseline
placentas	ENSMUSG00000000579	Dynlt1c	timepoint24	8.576831396423244e-80	2.390115265169445	timepoint24	baseline
placentas	ENSMUSG00000000579	Dynlt1c	timepoint2:exposure1	0.3420941333638517	0.04063702277633799	timepoint2	response
placentas	ENSMUSG00000000579	Dynlt1c	timepoint5:exposure1	0.028080556371980248	0.12987524408113413	timepoint5	response
placentas	ENSMUSG00000000579	Dynlt1c	timepoint12:exposure1	0.4388982252018592	-0.015056138041310058	timepoint12	response
placentas	ENSMUSG00000000579	Dynlt1c	timepoint24:exposure1	0.37414239707985725	-0.028771345103605704	timepoint24	response
placentas	ENSMUSG00000000581	C1d	timepoint2	6.571581453658916e-135	4.615678752138836	timepoint2	baseline
placentas	ENSMUSG00000000581	C1d	timepoint5	4.5195877759156936e-142	4.6145240518714274	timepoint5	baseline
placentas	ENSMUSG00000000581	C1d	timepoint12	1.4563012349371324e-136	4.5838182652926305	timepoint12	baseline
placentas	ENSMUSG00000000581	C1d	timepoint24	1.0252457596510617e-141	4.578469039481249	timepoint24	baseline
placentas	ENSMUSG00000000581	C1d	timepoint2:exposure1	0.3965972492740842	0.017926001544868765	timepoint2	response
placentas	ENSMUSG00000000581	C1d	timepoint5:exposure1	0.4075020507438728	0.01424074366986041	timepoint5	response
placentas	ENSMUSG00000000581	C1d	timepoint12:exposure1	0.016411493273382198	-0.10332725083580739	timepoint12	response
placentas	ENSMUSG00000000581	C1d	timepoint24:exposure1	0.037915497318687784	0.08102462444412598	timepoint24	response
placentas	ENSMUSG00000000594	Gm2a	timepoint2	4.4306876489604854e-194	9.081417696184285	timepoint2	baseline
placentas	ENSMUSG00000000594	Gm2a	timepoint5	2.763971517730247e-200	9.047113654854558	timepoint5	baseline
placentas	ENSMUSG00000000594	Gm2a	timepoint12	1.194838986327619e-194	8.882233902214411	timepoint12	baseline
placentas	ENSMUSG00000000594	Gm2a	timepoint24	4.747010435606591e-199	8.822962219027461	timepoint24	baseline
placentas	ENSMUSG00000000594	Gm2a	timepoint2:exposure1	0.4830335026122002	0.0012451108879279174	timepoint2	response
placentas	ENSMUSG00000000594	Gm2a	timepoint5:exposure1	0.16632697508228889	0.03643305463377529	timepoint5	response
placentas	ENSMUSG00000000594	Gm2a	timepoint12:exposure1	0.37629826754892826	0.015013147911806314	timepoint12	response
placentas	ENSMUSG00000000594	Gm2a	timepoint24:exposure1	7.436947193200355e-4	-0.09901853258714992	timepoint24	response
placentas	ENSMUSG00000000600	Krit1	timepoint2	3.280343179749533e-150	5.565290179409433	timepoint2	baseline
placentas	ENSMUSG00000000600	Krit1	timepoint5	3.2388636160645235e-156	5.501955019436425	timepoint5	baseline
placentas	ENSMUSG00000000600	Krit1	timepoint12	1.0564397454823324e-154	5.721347737068407	timepoint12	baseline
placentas	ENSMUSG00000000600	Krit1	timepoint24	3.0388074623913403e-158	5.620096159947404	timepoint24	baseline
placentas	ENSMUSG00000000600	Krit1	timepoint2:exposure1	0.4127409086047575	-0.014139798738863322	timepoint2	response
placentas	ENSMUSG00000000600	Krit1	timepoint5:exposure1	0.02492178391053869	-0.08307676271564736	timepoint5	response
placentas	ENSMUSG00000000600	Krit1	timepoint12:exposure1	0.04845851328501329	-0.07705814976139692	timepoint12	response
placentas	ENSMUSG00000000600	Krit1	timepoint24:exposure1	0.4053847066709747	-0.013535545209609541	timepoint24	response
placentas	ENSMUSG00000000605	Clcn4	timepoint2	1.7837215363056353e-182	5.823240184610666	timepoint2	baseline
placentas	ENSMUSG00000000605	Clcn4	timepoint5	1.5570423538837497e-188	5.7736369238448875	timepoint5	baseline
placentas	ENSMUSG00000000605	Clcn4	timepoint12	2.939868961735717e-183	5.742702915789046	timepoint12	baseline
placentas	ENSMUSG00000000605	Clcn4	timepoint24	4.1572364281968596e-190	5.877141502134869	timepoint24	baseline
placentas	ENSMUSG00000000605	Clcn4	timepoint2:exposure1	0.47351732836092786	-0.002101714714728026	timepoint2	response
placentas	ENSMUSG00000000605	Clcn4	timepoint5:exposure1	0.41522860481895224	-0.007476294358464064	timepoint5	response
placentas	ENSMUSG00000000605	Clcn4	timepoint12:exposure1	7.216077337443715e-8	-0.13879777084680506	timepoint12	response
placentas	ENSMUSG00000000605	Clcn4	timepoint24:exposure1	0.15520251312181027	0.029236915219858283	timepoint24	response
placentas	ENSMUSG00000000627	Sema4f	timepoint2	2.328560947843477e-15	-1.7106781853604023	timepoint2	baseline
placentas	ENSMUSG00000000627	Sema4f	timepoint5	1.8549554581482904e-16	-1.515535752691622	timepoint5	baseline
placentas	ENSMUSG00000000627	Sema4f	timepoint12	4.102831598274519e-21	-2.361655262459573	timepoint12	baseline
placentas	ENSMUSG00000000627	Sema4f	timepoint24	4.427907551521848e-21	-1.9665721926530575	timepoint24	baseline
placentas	ENSMUSG00000000627	Sema4f	timepoint2:exposure1	0.2897597376895727	0.15341348801845336	timepoint2	response
placentas	ENSMUSG00000000627	Sema4f	timepoint5:exposure1	0.10229747804388585	0.2557150833935259	timepoint5	response
placentas	ENSMUSG00000000627	Sema4f	timepoint12:exposure1	0.16510951446039848	-0.2698279065690605	timepoint12	response
placentas	ENSMUSG00000000627	Sema4f	timepoint24:exposure1	0.4848769323251352	0.00528340247137078	timepoint24	response
placentas	ENSMUSG00000000628	Hk2	timepoint2	5.860163732304672e-157	7.341629703447637	timepoint2	baseline
placentas	ENSMUSG00000000628	Hk2	timepoint5	3.9197143364216755e-164	7.400363545206254	timepoint5	baseline
placentas	ENSMUSG00000000628	Hk2	timepoint12	9.449848193069302e-159	7.349070780227043	timepoint12	baseline
placentas	ENSMUSG00000000628	Hk2	timepoint24	7.220287815798038e-164	7.357689027310791	timepoint24	baseline
placentas	ENSMUSG00000000628	Hk2	timepoint2:exposure1	0.2723513139330271	0.04179324837637779	timepoint2	response
placentas	ENSMUSG00000000628	Hk2	timepoint5:exposure1	0.03719101572159428	-0.09037879152309856	timepoint5	response
placentas	ENSMUSG00000000628	Hk2	timepoint12:exposure1	0.41378097831521016	0.015991280667827363	timepoint12	response
placentas	ENSMUSG00000000628	Hk2	timepoint24:exposure1	0.35857709786210223	-0.02378366349837743	timepoint24	response
placentas	ENSMUSG00000000631	Myo18a	timepoint2	4.564739629490087e-157	6.964478267500215	timepoint2	baseline
placentas	ENSMUSG00000000631	Myo18a	timepoint5	1.0049701272785522e-163	6.936203133545579	timepoint5	baseline
placentas	ENSMUSG00000000631	Myo18a	timepoint12	4.128881978744512e-158	6.845290308071064	timepoint12	baseline
placentas	ENSMUSG00000000631	Myo18a	timepoint24	1.5829145363748742e-162	6.820597531859221	timepoint24	baseline
placentas	ENSMUSG00000000631	Myo18a	timepoint2:exposure1	0.3001900113166453	-0.03495703331955526	timepoint2	response
placentas	ENSMUSG00000000631	Myo18a	timepoint5:exposure1	0.3728613080732455	0.020301979912473258	timepoint5	response
placentas	ENSMUSG00000000631	Myo18a	timepoint12:exposure1	0.3478138172066969	0.026126358918080426	timepoint12	response
placentas	ENSMUSG00000000631	Myo18a	timepoint24:exposure1	0.2541904225031247	-0.03808167296184126	timepoint24	response
placentas	ENSMUSG00000000673	Haao	timepoint2	1.0499950721463832e-15	-1.7537655327610528	timepoint2	baseline
placentas	ENSMUSG00000000673	Haao	timepoint5	1.0500711686422332e-15	-1.4658742601915493	timepoint5	baseline
placentas	ENSMUSG00000000673	Haao	timepoint12	1.0350774382625484e-18	-1.9867280568494847	timepoint12	baseline
placentas	ENSMUSG00000000673	Haao	timepoint24	1.6817617792611451e-21	-2.010216306317543	timepoint24	baseline
placentas	ENSMUSG00000000673	Haao	timepoint2:exposure1	0.370201332542362	-0.09815113642340471	timepoint2	response
placentas	ENSMUSG00000000673	Haao	timepoint5:exposure1	0.014634732210707541	0.40045823914556217	timepoint5	response
placentas	ENSMUSG00000000673	Haao	timepoint12:exposure1	0.41878888889834265	-0.06208294529850634	timepoint12	response
placentas	ENSMUSG00000000673	Haao	timepoint24:exposure1	0.4312188730861804	0.04782372760232198	timepoint24	response
placentas	ENSMUSG00000000682	Cd52	timepoint2	3.600213531218859e-10	0.6492930584215819	timepoint2	baseline
placentas	ENSMUSG00000000682	Cd52	timepoint5	3.594214594780489e-19	0.843754228565515	timepoint5	baseline
placentas	ENSMUSG00000000682	Cd52	timepoint12	0.008292039153103097	0.27424631434420066	timepoint12	baseline
placentas	ENSMUSG00000000682	Cd52	timepoint24	9.77764995451649e-14	0.6866608487295207	timepoint24	baseline
placentas	ENSMUSG00000000682	Cd52	timepoint2:exposure1	0.4787631452339853	0.005698561145899255	timepoint2	response
placentas	ENSMUSG00000000682	Cd52	timepoint5:exposure1	0.1126222838267552	0.12331885649804615	timepoint5	response
placentas	ENSMUSG00000000682	Cd52	timepoint12:exposure1	0.319083898039909	-0.07087607569048311	timepoint12	response
placentas	ENSMUSG00000000682	Cd52	timepoint24:exposure1	0.18673747195907045	-0.09853700239698618	timepoint24	response
placentas	ENSMUSG00000000686	Abhd15	timepoint2	3.841620827175572e-33	1.1020882794913558	timepoint2	baseline
placentas	ENSMUSG00000000686	Abhd15	timepoint5	6.034547160322514e-32	0.9680847561047394	timepoint5	baseline
placentas	ENSMUSG00000000686	Abhd15	timepoint12	2.9608630106156374e-30	0.9958737629126552	timepoint12	baseline
placentas	ENSMUSG00000000686	Abhd15	timepoint24	6.595004765522616e-30	0.9197369548691172	timepoint24	baseline
placentas	ENSMUSG00000000686	Abhd15	timepoint2:exposure1	0.46367415866587786	0.008965097888384623	timepoint2	response
placentas	ENSMUSG00000000686	Abhd15	timepoint5:exposure1	0.24941583107991117	-0.05950433115286331	timepoint5	response
placentas	ENSMUSG00000000686	Abhd15	timepoint12:exposure1	0.31088359982170966	-0.048947652671065975	timepoint12	response
placentas	ENSMUSG00000000686	Abhd15	timepoint24:exposure1	0.48874854714332794	-6.947984089185373e-4	timepoint24	response
placentas	ENSMUSG00000000690	Hoxb6	timepoint2	0.07185855001391675	0.159127933930364	timepoint2	baseline
placentas	ENSMUSG00000000690	Hoxb6	timepoint5	3.945719544030215e-4	0.28173972573628664	timepoint5	baseline
placentas	ENSMUSG00000000690	Hoxb6	timepoint12	1.1775749621574222e-11	0.5704350667962305	timepoint12	baseline
placentas	ENSMUSG00000000690	Hoxb6	timepoint24	5.592236249600196e-18	0.6856095033608347	timepoint24	baseline
placentas	ENSMUSG00000000690	Hoxb6	timepoint2:exposure1	0.14161985044354639	-0.12393848895353504	timepoint2	response
placentas	ENSMUSG00000000690	Hoxb6	timepoint5:exposure1	0.03916966159636911	-0.15934651251717544	timepoint5	response
placentas	ENSMUSG00000000690	Hoxb6	timepoint12:exposure1	0.37276243873796044	-0.0383235342100609	timepoint12	response
placentas	ENSMUSG00000000690	Hoxb6	timepoint24:exposure1	0.20173786906777108	-0.0776282000092021	timepoint24	response
placentas	ENSMUSG00000000693	Loxl3	timepoint2	8.11360137061827e-37	1.7265458873333075	timepoint2	baseline
placentas	ENSMUSG00000000693	Loxl3	timepoint5	1.570175765661948e-42	1.6953924721371016	timepoint5	baseline
placentas	ENSMUSG00000000693	Loxl3	timepoint12	9.737272181440316e-31	1.4474972043640246	timepoint12	baseline
placentas	ENSMUSG00000000693	Loxl3	timepoint24	1.536739922140771e-39	1.5881244338340286	timepoint24	baseline
placentas	ENSMUSG00000000693	Loxl3	timepoint2:exposure1	0.013911934987231684	0.24755714513964802	timepoint2	response
placentas	ENSMUSG00000000693	Loxl3	timepoint5:exposure1	0.2911215310120026	0.06794103763299224	timepoint5	response
placentas	ENSMUSG00000000693	Loxl3	timepoint12:exposure1	0.3452214616611691	-0.05814851534928424	timepoint12	response
placentas	ENSMUSG00000000693	Loxl3	timepoint24:exposure1	0.302103127135394	-0.06470318244025172	timepoint24	response
placentas	ENSMUSG00000000706	Btn1a1	timepoint2	0.12552222381299802	0.20324915081492906	timepoint2	baseline
placentas	ENSMUSG00000000706	Btn1a1	timepoint5	0.05130902899896505	0.2288094400536099	timepoint5	baseline
placentas	ENSMUSG00000000706	Btn1a1	timepoint12	0.012524827912254346	0.32045879026879326	timepoint12	baseline
placentas	ENSMUSG00000000706	Btn1a1	timepoint24	7.231318893293495e-4	0.4181187706323806	timepoint24	baseline
placentas	ENSMUSG00000000706	Btn1a1	timepoint2:exposure1	0.380862246375737	0.06518514291063493	timepoint2	response
placentas	ENSMUSG00000000706	Btn1a1	timepoint5:exposure1	0.2501837168351941	0.11138517943022505	timepoint5	response
placentas	ENSMUSG00000000706	Btn1a1	timepoint12:exposure1	0.45315870608718467	0.022253397527767317	timepoint12	response
placentas	ENSMUSG00000000706	Btn1a1	timepoint24:exposure1	5.201357001644702e-4	-0.42965332396225225	timepoint24	response
placentas	ENSMUSG00000000708	Kat2b	timepoint2	5.722486298300443e-131	4.866998051651326	timepoint2	baseline
placentas	ENSMUSG00000000708	Kat2b	timepoint5	1.2698553443264225e-139	4.942067749334856	timepoint5	baseline
placentas	ENSMUSG00000000708	Kat2b	timepoint12	1.886277918210879e-136	5.019753884789125	timepoint12	baseline
placentas	ENSMUSG00000000708	Kat2b	timepoint24	8.952222477012549e-141	4.978798843917248	timepoint24	baseline
placentas	ENSMUSG00000000708	Kat2b	timepoint2:exposure1	0.4719662145864874	-0.004524979796957349	timepoint2	response
placentas	ENSMUSG00000000708	Kat2b	timepoint5:exposure1	0.4135295373785407	0.0148512813926829	timepoint5	response
placentas	ENSMUSG00000000708	Kat2b	timepoint12:exposure1	0.23725720802445083	-0.04627739379081955	timepoint12	response
placentas	ENSMUSG00000000708	Kat2b	timepoint24:exposure1	0.3827889840121097	-0.019793275166211384	timepoint24	response
placentas	ENSMUSG00000000711	Rab5b	timepoint2	1.533780825865521e-194	7.114856267418203	timepoint2	baseline
placentas	ENSMUSG00000000711	Rab5b	timepoint5	9.73397672575774e-201	7.06751490713048	timepoint5	baseline
placentas	ENSMUSG00000000711	Rab5b	timepoint12	4.514075099512777e-196	7.078100073500935	timepoint12	baseline
placentas	ENSMUSG00000000711	Rab5b	timepoint24	6.708579147943773e-201	7.077070691753372	timepoint24	baseline
placentas	ENSMUSG00000000711	Rab5b	timepoint2:exposure1	0.3863638915542707	-0.011105779724329702	timepoint2	response
placentas	ENSMUSG00000000711	Rab5b	timepoint5:exposure1	0.022837039543118387	0.05104934706709323	timepoint5	response
placentas	ENSMUSG00000000711	Rab5b	timepoint12:exposure1	0.10747196010673644	-0.03737371231453615	timepoint12	response
placentas	ENSMUSG00000000711	Rab5b	timepoint24:exposure1	0.0021199868401199458	-0.06984805084837284	timepoint24	response
placentas	ENSMUSG00000000730	Dnmt3l	timepoint2	4.0219042249234396e-24	1.5999007739970765	timepoint2	baseline
placentas	ENSMUSG00000000730	Dnmt3l	timepoint5	3.2453535467503443e-34	1.711259503078341	timepoint5	baseline
placentas	ENSMUSG00000000730	Dnmt3l	timepoint12	1.9652045565550486e-39	1.9412323864216359	timepoint12	baseline
placentas	ENSMUSG00000000730	Dnmt3l	timepoint24	2.0818510185608078e-38	1.8429730590022657	timepoint24	baseline
placentas	ENSMUSG00000000730	Dnmt3l	timepoint2:exposure1	0.4063382302370622	-0.04792260177149449	timepoint2	response
placentas	ENSMUSG00000000730	Dnmt3l	timepoint5:exposure1	0.31564359543340326	-0.07410538718759606	timepoint5	response
placentas	ENSMUSG00000000730	Dnmt3l	timepoint12:exposure1	0.042768990357237746	0.2124867433968339	timepoint12	response
placentas	ENSMUSG00000000730	Dnmt3l	timepoint24:exposure1	0.468548484435375	-0.010920965647842935	timepoint24	response
placentas	ENSMUSG00000000731	Aire	timepoint2	9.866833320926254e-12	-1.5165199800685052	timepoint2	baseline
placentas	ENSMUSG00000000731	Aire	timepoint5	4.729730324539172e-17	-1.7763256388226765	timepoint5	baseline
placentas	ENSMUSG00000000731	Aire	timepoint12	6.882426142864015e-9	-1.0553401469949526	timepoint12	baseline
placentas	ENSMUSG00000000731	Aire	timepoint24	4.115338269657773e-11	-1.2422636137806466	timepoint24	baseline
placentas	ENSMUSG00000000731	Aire	timepoint2:exposure1	0.36996255037772824	-0.10357468367268931	timepoint2	response
placentas	ENSMUSG00000000731	Aire	timepoint5:exposure1	0.18433614650703747	-0.22154125731569876	timepoint5	response
placentas	ENSMUSG00000000731	Aire	timepoint12:exposure1	0.20359421105696146	0.1910816581866241	timepoint12	response
placentas	ENSMUSG00000000731	Aire	timepoint24:exposure1	0.2138413010564374	-0.18711243668093816	timepoint24	response
placentas	ENSMUSG00000000732	Icosl	timepoint2	5.679751821471722e-42	1.3727829983129012	timepoint2	baseline
placentas	ENSMUSG00000000732	Icosl	timepoint5	2.5737118092007616e-48	1.3595573936103262	timepoint5	baseline
placentas	ENSMUSG00000000732	Icosl	timepoint12	6.2185483684219215e-46	1.3582788485312778	timepoint12	baseline
placentas	ENSMUSG00000000732	Icosl	timepoint24	1.01682275319797e-59	1.5822114874258173	timepoint24	baseline
placentas	ENSMUSG00000000732	Icosl	timepoint2:exposure1	0.39038625270088323	-0.030196453620922825	timepoint2	response
placentas	ENSMUSG00000000732	Icosl	timepoint5:exposure1	0.017749068584525667	0.14513739936692002	timepoint5	response
placentas	ENSMUSG00000000732	Icosl	timepoint12:exposure1	0.33100787391436903	-0.04139689155535429	timepoint12	response
placentas	ENSMUSG00000000732	Icosl	timepoint24:exposure1	0.34537611247415484	-0.03355260586384549	timepoint24	response
placentas	ENSMUSG00000000738	Spg7	timepoint2	1.2907908436461339e-158	5.125942848311526	timepoint2	baseline
placentas	ENSMUSG00000000738	Spg7	timepoint5	9.85598547092502e-165	5.070266791593419	timepoint5	baseline
placentas	ENSMUSG00000000738	Spg7	timepoint12	5.468350660688834e-158	4.964223414804903	timepoint12	baseline
placentas	ENSMUSG00000000738	Spg7	timepoint24	1.2158329406400786e-164	5.045147897801164	timepoint24	baseline
placentas	ENSMUSG00000000738	Spg7	timepoint2:exposure1	0.433844699969531	-0.008496303602381801	timepoint2	response
placentas	ENSMUSG00000000738	Spg7	timepoint5:exposure1	0.08412639982389036	-0.04955461604039228	timepoint5	response
placentas	ENSMUSG00000000738	Spg7	timepoint12:exposure1	0.007575527837033447	-0.08751911182447887	timepoint12	response
placentas	ENSMUSG00000000738	Spg7	timepoint24:exposure1	0.0387726981954949	-0.06054489989297299	timepoint24	response
placentas	ENSMUSG00000000739	Sult5a1	timepoint2	3.360617879532994e-9	-1.15003658750147	timepoint2	baseline
placentas	ENSMUSG00000000739	Sult5a1	timepoint5	6.09040889991902e-10	-1.125937675340562	timepoint5	baseline
placentas	ENSMUSG00000000739	Sult5a1	timepoint12	8.96341785488824e-9	-1.0826027490723311	timepoint12	baseline
placentas	ENSMUSG00000000739	Sult5a1	timepoint24	1.5393209862075778e-14	-1.542661074633482	timepoint24	baseline
placentas	ENSMUSG00000000739	Sult5a1	timepoint2:exposure1	0.15079405045647415	0.24327734761129105	timepoint2	response
placentas	ENSMUSG00000000739	Sult5a1	timepoint5:exposure1	0.39126173715850543	-0.07229994547688366	timepoint5	response
placentas	ENSMUSG00000000739	Sult5a1	timepoint12:exposure1	0.4832838794472036	-0.006654905927138537	timepoint12	response
placentas	ENSMUSG00000000739	Sult5a1	timepoint24:exposure1	0.39725667485597793	0.07265725762370226	timepoint24	response
placentas	ENSMUSG00000000740	Rpl13	timepoint2	1.4263486647990362e-161	8.007112589961961	timepoint2	baseline
placentas	ENSMUSG00000000740	Rpl13	timepoint5	4.8003881020821904e-169	8.122965250929736	timepoint5	baseline
placentas	ENSMUSG00000000740	Rpl13	timepoint12	3.6418354703303424e-163	7.9874270205164715	timepoint12	baseline
placentas	ENSMUSG00000000740	Rpl13	timepoint24	7.001629643685963e-168	7.95616597913956	timepoint24	baseline
placentas	ENSMUSG00000000740	Rpl13	timepoint2:exposure1	0.3719546774986179	0.024462243153608138	timepoint2	response
placentas	ENSMUSG00000000740	Rpl13	timepoint5:exposure1	0.24303422868321617	-0.04245847433873246	timepoint5	response
placentas	ENSMUSG00000000740	Rpl13	timepoint12:exposure1	0.18291031228777357	0.05706493857395848	timepoint12	response
placentas	ENSMUSG00000000740	Rpl13	timepoint24:exposure1	0.2220348759559679	0.04584123258697981	timepoint24	response
placentas	ENSMUSG00000000743	Chmp1a	timepoint2	2.445938503347542e-176	6.416712030449564	timepoint2	baseline
placentas	ENSMUSG00000000743	Chmp1a	timepoint5	7.736073112006961e-184	6.480510081573464	timepoint5	baseline
placentas	ENSMUSG00000000743	Chmp1a	timepoint12	1.1589857840337567e-178	6.447078005807681	timepoint12	baseline
placentas	ENSMUSG00000000743	Chmp1a	timepoint24	2.2610905687025333e-183	6.427731409914051	timepoint24	baseline
placentas	ENSMUSG00000000743	Chmp1a	timepoint2:exposure1	0.37427731494876054	0.01503141416188058	timepoint2	response
placentas	ENSMUSG00000000743	Chmp1a	timepoint5:exposure1	0.07409148425422128	0.04774280123930357	timepoint5	response
placentas	ENSMUSG00000000743	Chmp1a	timepoint12:exposure1	0.021442909631305688	0.06860289497122753	timepoint12	response
placentas	ENSMUSG00000000743	Chmp1a	timepoint24:exposure1	0.12958064578048845	-0.039057070274407316	timepoint24	response
placentas	ENSMUSG00000000751	Rpa1	timepoint2	1.1462270810105526e-150	4.394148788675245	timepoint2	baseline
placentas	ENSMUSG00000000751	Rpa1	timepoint5	1.0694335772649413e-157	4.384032765732485	timepoint5	baseline
placentas	ENSMUSG00000000751	Rpa1	timepoint12	8.488271128362518e-153	4.362265916919904	timepoint12	baseline
placentas	ENSMUSG00000000751	Rpa1	timepoint24	2.0121820075493528e-156	4.291139577387061	timepoint24	baseline
placentas	ENSMUSG00000000751	Rpa1	timepoint2:exposure1	0.2581257621038009	0.029457058538241813	timepoint2	response
placentas	ENSMUSG00000000751	Rpa1	timepoint5:exposure1	0.06760780193036438	0.05149489556954557	timepoint5	response
placentas	ENSMUSG00000000751	Rpa1	timepoint12:exposure1	0.480959581279407	0.0015073300945793984	timepoint12	response
placentas	ENSMUSG00000000751	Rpa1	timepoint24:exposure1	0.05178239388509763	0.055254475657111855	timepoint24	response
placentas	ENSMUSG00000000753	Serpinf1	timepoint2	0.047483312889853066	-0.4664000708035339	timepoint2	baseline
placentas	ENSMUSG00000000753	Serpinf1	timepoint5	0.11748502812985474	-0.2841224821060661	timepoint5	baseline
placentas	ENSMUSG00000000753	Serpinf1	timepoint12	3.8354024866325197e-4	-0.9156487214185007	timepoint12	baseline
placentas	ENSMUSG00000000753	Serpinf1	timepoint24	0.010794831956558735	-0.5113907146349657	timepoint24	baseline
placentas	ENSMUSG00000000753	Serpinf1	timepoint2:exposure1	0.26689787686900696	0.20838573239935204	timepoint2	response
placentas	ENSMUSG00000000753	Serpinf1	timepoint5:exposure1	0.18208851881699278	0.22872857235731311	timepoint5	response
placentas	ENSMUSG00000000753	Serpinf1	timepoint12:exposure1	0.4789231768273391	0.014660936210228155	timepoint12	response
placentas	ENSMUSG00000000753	Serpinf1	timepoint24:exposure1	0.3721130929916377	-0.09867317830590781	timepoint24	response
placentas	ENSMUSG00000000759	Tubgcp3	timepoint2	1.2095323948687886e-174	5.246741174010327	timepoint2	baseline
placentas	ENSMUSG00000000759	Tubgcp3	timepoint5	1.8701290832166624e-180	5.186264711266288	timepoint5	baseline
placentas	ENSMUSG00000000759	Tubgcp3	timepoint12	2.0099151035477204e-176	5.229512781846843	timepoint12	baseline
placentas	ENSMUSG00000000759	Tubgcp3	timepoint24	3.9992588888878283e-181	5.206221808243932	timepoint24	baseline
placentas	ENSMUSG00000000759	Tubgcp3	timepoint2:exposure1	0.4711959228772898	0.0024388194285586756	timepoint2	response
placentas	ENSMUSG00000000759	Tubgcp3	timepoint5:exposure1	0.01505317204088765	-0.056781208942612675	timepoint5	response
placentas	ENSMUSG00000000759	Tubgcp3	timepoint12:exposure1	0.22039642974748017	-0.026250068996993503	timepoint12	response
placentas	ENSMUSG00000000759	Tubgcp3	timepoint24:exposure1	0.23846217851295673	0.02258749881659607	timepoint24	response
placentas	ENSMUSG00000000766	Oprm1	timepoint2	9.37233539278168e-26	-3.6067248010656554	timepoint2	baseline
placentas	ENSMUSG00000000766	Oprm1	timepoint5	6.86136030350434e-32	-4.147807876489621	timepoint5	baseline
placentas	ENSMUSG00000000766	Oprm1	timepoint12	1.862051731630476e-27	-3.7352643747219156	timepoint12	baseline
placentas	ENSMUSG00000000766	Oprm1	timepoint24	2.5752149755809804e-32	-4.210229165360324	timepoint24	baseline
placentas	ENSMUSG00000000766	Oprm1	timepoint2:exposure1	0.10120469106277664	-0.44093788690941804	timepoint2	response
placentas	ENSMUSG00000000766	Oprm1	timepoint5:exposure1	0.17270383544772142	-0.33544320532732386	timepoint5	response
placentas	ENSMUSG00000000766	Oprm1	timepoint12:exposure1	0.2058597799916802	0.3045009001371472	timepoint12	response
placentas	ENSMUSG00000000766	Oprm1	timepoint24:exposure1	0.4648461849867161	0.033546195950062044	timepoint24	response
placentas	ENSMUSG00000000776	Polr3d	timepoint2	7.925812674615224e-164	4.860651330680772	timepoint2	baseline
placentas	ENSMUSG00000000776	Polr3d	timepoint5	2.0885691587742227e-169	4.789024789284765	timepoint5	baseline
placentas	ENSMUSG00000000776	Polr3d	timepoint12	2.055257455444636e-165	4.825298153060391	timepoint12	baseline
placentas	ENSMUSG00000000776	Polr3d	timepoint24	1.1797186903075446e-169	4.7774415255254565	timepoint24	baseline
placentas	ENSMUSG00000000776	Polr3d	timepoint2:exposure1	0.2145819878610333	-0.03078597213996525	timepoint2	response
placentas	ENSMUSG00000000776	Polr3d	timepoint5:exposure1	0.17277035586134587	-0.03188563368850788	timepoint5	response
placentas	ENSMUSG00000000776	Polr3d	timepoint12:exposure1	0.22485206734344024	-0.028683015326266798	timepoint12	response
placentas	ENSMUSG00000000776	Polr3d	timepoint24:exposure1	0.36600568807490763	0.013310805382998201	timepoint24	response
placentas	ENSMUSG00000000782	Tcf7	timepoint2	2.4508827183440706e-48	1.42428571491535	timepoint2	baseline
placentas	ENSMUSG00000000782	Tcf7	timepoint5	4.671928314733772e-60	1.515227019117714	timepoint5	baseline
placentas	ENSMUSG00000000782	Tcf7	timepoint12	9.735385851907456e-53	1.4401215618769332	timepoint12	baseline
placentas	ENSMUSG00000000782	Tcf7	timepoint24	4.922159776643178e-47	1.2340315779215756	timepoint24	baseline
placentas	ENSMUSG00000000782	Tcf7	timepoint2:exposure1	0.47117525791598275	0.006013539396174743	timepoint2	response
placentas	ENSMUSG00000000782	Tcf7	timepoint5:exposure1	0.33510671964662786	-0.03392003817430266	timepoint5	response
placentas	ENSMUSG00000000782	Tcf7	timepoint12:exposure1	0.3647275921662373	-0.030861499572159296	timepoint12	response
placentas	ENSMUSG00000000782	Tcf7	timepoint24:exposure1	0.15786983615478073	0.07374424658302763	timepoint24	response
placentas	ENSMUSG00000000787	Ddx3x	timepoint2	4.741346699520466e-178	8.66391767114409	timepoint2	baseline
placentas	ENSMUSG00000000787	Ddx3x	timepoint5	5.7657017432542816e-185	8.729341396253462	timepoint5	baseline
placentas	ENSMUSG00000000787	Ddx3x	timepoint12	1.3905735263727335e-179	8.639109112906405	timepoint12	baseline
placentas	ENSMUSG00000000787	Ddx3x	timepoint24	8.529065673887981e-184	8.520030760716189	timepoint24	baseline
placentas	ENSMUSG00000000787	Ddx3x	timepoint2:exposure1	0.47263121631122057	0.00353537039953438	timepoint2	response
placentas	ENSMUSG00000000787	Ddx3x	timepoint5:exposure1	4.068377705831262e-13	0.28798856747094187	timepoint5	response
placentas	ENSMUSG00000000787	Ddx3x	timepoint12:exposure1	0.05494367906998398	0.0742667004308248	timepoint12	response
placentas	ENSMUSG00000000787	Ddx3x	timepoint24:exposure1	0.33194399765615246	-0.02317869858813983	timepoint24	response
placentas	ENSMUSG00000000791	Il12rb1	timepoint2	1.4449020211564408e-9	-1.5149162088173806	timepoint2	baseline
placentas	ENSMUSG00000000791	Il12rb1	timepoint5	2.0666222156862656e-8	-1.2005638492101087	timepoint5	baseline
placentas	ENSMUSG00000000791	Il12rb1	timepoint12	1.954036328436847e-12	-1.9507703020275762	timepoint12	baseline
placentas	ENSMUSG00000000791	Il12rb1	timepoint24	8.6743825458298165e-12	-1.610431144740064	timepoint24	baseline
placentas	ENSMUSG00000000791	Il12rb1	timepoint2:exposure1	0.2475602988812903	-0.22252388250863028	timepoint2	response
placentas	ENSMUSG00000000791	Il12rb1	timepoint5:exposure1	0.31611518912968195	-0.1420002098803501	timepoint5	response
placentas	ENSMUSG00000000791	Il12rb1	timepoint12:exposure1	0.2965795740525137	-0.1956562873584053	timepoint12	response
placentas	ENSMUSG00000000791	Il12rb1	timepoint24:exposure1	0.3111138995581552	0.1561163761199794	timepoint24	response
placentas	ENSMUSG00000000792	Slc5a5	timepoint2	8.083146340255227e-41	2.147666972046729	timepoint2	baseline
placentas	ENSMUSG00000000792	Slc5a5	timepoint5	6.924681267404231e-58	2.3710075648781053	timepoint5	baseline
placentas	ENSMUSG00000000792	Slc5a5	timepoint12	8.482438271336026e-55	2.33817668007261	timepoint12	baseline
placentas	ENSMUSG00000000792	Slc5a5	timepoint24	9.92345016255414e-51	2.1533963090451538	timepoint24	baseline
placentas	ENSMUSG00000000792	Slc5a5	timepoint2:exposure1	0.43778124270457974	-0.02721137348100588	timepoint2	response
placentas	ENSMUSG00000000792	Slc5a5	timepoint5:exposure1	0.4350074997622023	-0.022056012417101912	timepoint5	response
placentas	ENSMUSG00000000792	Slc5a5	timepoint12:exposure1	0.022358853582547467	0.21023632347585897	timepoint12	response
placentas	ENSMUSG00000000792	Slc5a5	timepoint24:exposure1	0.24640473376437663	0.08731945510334252	timepoint24	response
placentas	ENSMUSG00000000794	Kcnn3	timepoint2	3.550896263399058e-17	-1.2860027906585838	timepoint2	baseline
placentas	ENSMUSG00000000794	Kcnn3	timepoint5	5.616081887220611e-22	-1.3834005692024633	timepoint5	baseline
placentas	ENSMUSG00000000794	Kcnn3	timepoint12	2.7937069279804514e-18	-1.289467973322575	timepoint12	baseline
placentas	ENSMUSG00000000794	Kcnn3	timepoint24	2.2012938192786752e-12	-0.8054587498493461	timepoint24	baseline
placentas	ENSMUSG00000000794	Kcnn3	timepoint2:exposure1	0.4129635169906087	0.04579094237107396	timepoint2	response
placentas	ENSMUSG00000000794	Kcnn3	timepoint5:exposure1	0.2411875586604683	0.1175448761991492	timepoint5	response
placentas	ENSMUSG00000000794	Kcnn3	timepoint12:exposure1	0.025311874550694426	-0.28868721706288586	timepoint12	response
placentas	ENSMUSG00000000794	Kcnn3	timepoint24:exposure1	0.14953152648603718	0.14041154400211142	timepoint24	response
placentas	ENSMUSG00000000804	Usp32	timepoint2	6.064699545668785e-153	6.1770159027651435	timepoint2	baseline
placentas	ENSMUSG00000000804	Usp32	timepoint5	2.9467144610453196e-159	6.133633737984656	timepoint5	baseline
placentas	ENSMUSG00000000804	Usp32	timepoint12	1.20897254334825e-154	6.148282451578852	timepoint12	baseline
placentas	ENSMUSG00000000804	Usp32	timepoint24	1.2316938327681006e-159	6.146030163252464	timepoint24	baseline
placentas	ENSMUSG00000000804	Usp32	timepoint2:exposure1	0.46719471130157286	-0.004933773265951088	timepoint2	response
placentas	ENSMUSG00000000804	Usp32	timepoint5:exposure1	0.16889127516128247	0.04905008765599788	timepoint5	response
placentas	ENSMUSG00000000804	Usp32	timepoint12:exposure1	0.285323793127223	-0.034399089402597255	timepoint12	response
placentas	ENSMUSG00000000804	Usp32	timepoint24:exposure1	0.3940784958468425	-0.016159557213438053	timepoint24	response
placentas	ENSMUSG00000000805	Car4	timepoint2	5.853685798637302e-104	6.674800771489813	timepoint2	baseline
placentas	ENSMUSG00000000805	Car4	timepoint5	1.7283937468030295e-114	6.833869739360261	timepoint5	baseline
placentas	ENSMUSG00000000805	Car4	timepoint12	9.186037200835933e-110	6.774539982086885	timepoint12	baseline
placentas	ENSMUSG00000000805	Car4	timepoint24	7.853828076677055e-107	6.326139891021953	timepoint24	baseline
placentas	ENSMUSG00000000805	Car4	timepoint2:exposure1	0.48927776276191237	-9.022560113877934e-4	timepoint2	response
placentas	ENSMUSG00000000805	Car4	timepoint5:exposure1	0.47955274023228295	0.005105784519587942	timepoint5	response
placentas	ENSMUSG00000000805	Car4	timepoint12:exposure1	0.021257736462116122	0.2294956576542925	timepoint12	response
placentas	ENSMUSG00000000805	Car4	timepoint24:exposure1	0.30607093470090896	-0.07176245015762459	timepoint24	response
placentas	ENSMUSG00000000811	Txnrd3	timepoint2	7.344351058416405e-70	1.615659038990869	timepoint2	baseline
placentas	ENSMUSG00000000811	Txnrd3	timepoint5	2.3865109468885675e-79	1.673493098601728	timepoint5	baseline
placentas	ENSMUSG00000000811	Txnrd3	timepoint12	5.576635206480112e-65	1.4626491443547012	timepoint12	baseline
placentas	ENSMUSG00000000811	Txnrd3	timepoint24	9.656422269319211e-73	1.5181003654468896	timepoint24	baseline
placentas	ENSMUSG00000000811	Txnrd3	timepoint2:exposure1	0.2933109703393458	0.03721819680173921	timepoint2	response
placentas	ENSMUSG00000000811	Txnrd3	timepoint5:exposure1	0.00109519359343838	0.13827476565806465	timepoint5	response
placentas	ENSMUSG00000000811	Txnrd3	timepoint12:exposure1	0.3812793132855776	-0.02181547432770761	timepoint12	response
placentas	ENSMUSG00000000811	Txnrd3	timepoint24:exposure1	0.12444312817191885	0.06160616075707783	timepoint24	response
placentas	ENSMUSG00000000817	Fasl	timepoint2	1.163694362204713e-16	-1.9481056092770943	timepoint2	baseline
placentas	ENSMUSG00000000817	Fasl	timepoint5	4.26733846565828e-19	-1.955513006763165	timepoint5	baseline
placentas	ENSMUSG00000000817	Fasl	timepoint12	4.952444124747967e-21	-2.4733347731197375	timepoint12	baseline
placentas	ENSMUSG00000000817	Fasl	timepoint24	1.3295833349962544e-25	-2.730482125060658	timepoint24	baseline
placentas	ENSMUSG00000000817	Fasl	timepoint2:exposure1	0.2641214246435979	-0.18435885416614792	timepoint2	response
placentas	ENSMUSG00000000817	Fasl	timepoint5:exposure1	0.005431090571590237	0.533958842612078	timepoint5	response
placentas	ENSMUSG00000000817	Fasl	timepoint12:exposure1	0.4492955437973536	-0.04282060093011461	timepoint12	response
placentas	ENSMUSG00000000817	Fasl	timepoint24:exposure1	0.26038939734048666	0.19182225527170024	timepoint24	response
placentas	ENSMUSG00000000823	Zfp512b	timepoint2	2.823967114489855e-141	5.580820291268252	timepoint2	baseline
placentas	ENSMUSG00000000823	Zfp512b	timepoint5	5.172130954199942e-147	5.504479251088033	timepoint5	baseline
placentas	ENSMUSG00000000823	Zfp512b	timepoint12	6.599030630086038e-144	5.605121274255131	timepoint12	baseline
placentas	ENSMUSG00000000823	Zfp512b	timepoint24	1.264631450354539e-148	5.606264688269663	timepoint24	baseline
placentas	ENSMUSG00000000823	Zfp512b	timepoint2:exposure1	0.33933310130798633	0.029708781354566987	timepoint2	response
placentas	ENSMUSG00000000823	Zfp512b	timepoint5:exposure1	0.3577014880172508	-0.023729901777556295	timepoint5	response
placentas	ENSMUSG00000000823	Zfp512b	timepoint12:exposure1	0.4514885753797787	0.008428523928490004	timepoint12	response
placentas	ENSMUSG00000000823	Zfp512b	timepoint24:exposure1	0.40425915174065147	0.01604623570536694	timepoint24	response
placentas	ENSMUSG00000000826	Dnajc5	timepoint2	1.0790075113125457e-181	6.909669276662876	timepoint2	baseline
placentas	ENSMUSG00000000826	Dnajc5	timepoint5	9.779945182959822e-189	6.942904493463263	timepoint5	baseline
placentas	ENSMUSG00000000826	Dnajc5	timepoint12	1.3433736707746803e-184	7.011179185138947	timepoint12	baseline
placentas	ENSMUSG00000000826	Dnajc5	timepoint24	1.8162498910133563e-188	6.907611251185547	timepoint24	baseline
placentas	ENSMUSG00000000826	Dnajc5	timepoint2:exposure1	0.4753358158177443	-0.0022711297781067177	timepoint2	response
placentas	ENSMUSG00000000826	Dnajc5	timepoint5:exposure1	0.004550846159101593	0.07766724420831074	timepoint5	response
placentas	ENSMUSG00000000826	Dnajc5	timepoint12:exposure1	0.22944051082683342	0.029658592507972464	timepoint12	response
placentas	ENSMUSG00000000826	Dnajc5	timepoint24:exposure1	0.3395596722562105	-0.01661601137716377	timepoint24	response
placentas	ENSMUSG00000000827	Tpd52l2	timepoint2	8.978445222554235e-179	5.755232281062852	timepoint2	baseline
placentas	ENSMUSG00000000827	Tpd52l2	timepoint5	2.403051729883531e-186	5.802781429057246	timepoint5	baseline
placentas	ENSMUSG00000000827	Tpd52l2	timepoint12	4.294476169815537e-182	5.839171485557284	timepoint12	baseline
placentas	ENSMUSG00000000827	Tpd52l2	timepoint24	1.6652863607035742e-186	5.803757778608685	timepoint24	baseline
placentas	ENSMUSG00000000827	Tpd52l2	timepoint2:exposure1	0.29938910054048556	0.02013619412262307	timepoint2	response
placentas	ENSMUSG00000000827	Tpd52l2	timepoint5:exposure1	0.2532439089926681	0.0217667123420624	timepoint5	response
placentas	ENSMUSG00000000827	Tpd52l2	timepoint12:exposure1	0.04846721629725659	0.049627769329724736	timepoint12	response
placentas	ENSMUSG00000000827	Tpd52l2	timepoint24:exposure1	0.1047448769459067	-0.036429851326213576	timepoint24	response
placentas	ENSMUSG00000000838	Fmr1	timepoint2	5.001098547271954e-138	6.369238986836197	timepoint2	baseline
placentas	ENSMUSG00000000838	Fmr1	timepoint5	4.687271482658898e-145	6.3817841263391815	timepoint5	baseline
placentas	ENSMUSG00000000838	Fmr1	timepoint12	1.4731286933411658e-140	6.407543539645135	timepoint12	baseline
placentas	ENSMUSG00000000838	Fmr1	timepoint24	5.958215062567417e-146	6.448896101553112	timepoint24	baseline
placentas	ENSMUSG00000000838	Fmr1	timepoint2:exposure1	0.4828671704044093	-0.0022888041533765994	timepoint2	response
placentas	ENSMUSG00000000838	Fmr1	timepoint5:exposure1	0.14199525086930231	0.07078134760468485	timepoint5	response
placentas	ENSMUSG00000000838	Fmr1	timepoint12:exposure1	0.20248116538903602	-0.06249118646477378	timepoint12	response
placentas	ENSMUSG00000000838	Fmr1	timepoint24:exposure1	0.15410467557407942	-0.06768037857005206	timepoint24	response
placentas	ENSMUSG00000000861	Bcl11a	timepoint2	5.437414386917383e-15	-1.627910236148246	timepoint2	baseline
placentas	ENSMUSG00000000861	Bcl11a	timepoint5	7.059567276050475e-16	-1.4186146613656037	timepoint5	baseline
placentas	ENSMUSG00000000861	Bcl11a	timepoint12	3.0210645292842604e-15	-1.5210343080640198	timepoint12	baseline
placentas	ENSMUSG00000000861	Bcl11a	timepoint24	1.682090289754076e-4	-0.49296915232314126	timepoint24	baseline
placentas	ENSMUSG00000000861	Bcl11a	timepoint2:exposure1	0.18891055829720316	0.21850304767803205	timepoint2	response
placentas	ENSMUSG00000000861	Bcl11a	timepoint5:exposure1	0.05785952412417761	-0.29236610687197345	timepoint5	response
placentas	ENSMUSG00000000861	Bcl11a	timepoint12:exposure1	0.22522554549203128	-0.17770978178741087	timepoint12	response
placentas	ENSMUSG00000000861	Bcl11a	timepoint24:exposure1	0.3481136239713288	-0.07468567595437484	timepoint24	response
placentas	ENSMUSG00000000876	Pxmp4	timepoint2	5.535286441783874e-159	4.898337065610215	timepoint2	baseline
placentas	ENSMUSG00000000876	Pxmp4	timepoint5	3.1559820433176296e-166	4.8738272390748065	timepoint5	baseline
placentas	ENSMUSG00000000876	Pxmp4	timepoint12	1.9247759375315877e-159	4.772711606277008	timepoint12	baseline
placentas	ENSMUSG00000000876	Pxmp4	timepoint24	8.620936358254617e-163	4.697044441793238	timepoint24	baseline
placentas	ENSMUSG00000000876	Pxmp4	timepoint2:exposure1	0.31549300831649746	0.0220921229575239	timepoint2	response
placentas	ENSMUSG00000000876	Pxmp4	timepoint5:exposure1	0.26702445571223415	-0.024286546365018615	timepoint5	response
placentas	ENSMUSG00000000876	Pxmp4	timepoint12:exposure1	0.48491900072335464	8.988826531867527e-4	timepoint12	response
placentas	ENSMUSG00000000876	Pxmp4	timepoint24:exposure1	0.4491512460774684	0.005435074336825186	timepoint24	response
placentas	ENSMUSG00000000881	Dlg3	timepoint2	2.303067047276881e-164	6.737048341626572	timepoint2	baseline
placentas	ENSMUSG00000000881	Dlg3	timepoint5	6.5679577261606236e-170	6.6209047212165535	timepoint5	baseline
placentas	ENSMUSG00000000881	Dlg3	timepoint12	2.1332992085091998e-163	6.4692250322244504	timepoint12	baseline
placentas	ENSMUSG00000000881	Dlg3	timepoint24	4.262221572568257e-169	6.537760790959588	timepoint24	baseline
placentas	ENSMUSG00000000881	Dlg3	timepoint2:exposure1	0.41066014110251986	0.013829682956438253	timepoint2	response
placentas	ENSMUSG00000000881	Dlg3	timepoint5:exposure1	3.186100106511574e-4	0.13042404700922866	timepoint5	response
placentas	ENSMUSG00000000881	Dlg3	timepoint12:exposure1	0.4480076013249369	0.007599347246807212	timepoint12	response
placentas	ENSMUSG00000000881	Dlg3	timepoint24:exposure1	0.18537615701857818	-0.04193051573947712	timepoint24	response
placentas	ENSMUSG00000000884	Gnb1l	timepoint2	1.5756589283763238e-23	1.1038064907215737	timepoint2	baseline
placentas	ENSMUSG00000000884	Gnb1l	timepoint5	1.2395860561741094e-16	0.8189357541556425	timepoint5	baseline
placentas	ENSMUSG00000000884	Gnb1l	timepoint12	1.911022263673885e-18	0.9287424261853209	timepoint12	baseline
placentas	ENSMUSG00000000884	Gnb1l	timepoint24	1.450035625267149e-27	1.09155595562197	timepoint24	baseline
placentas	ENSMUSG00000000884	Gnb1l	timepoint2:exposure1	0.29199407740899586	0.07223531178129178	timepoint2	response
placentas	ENSMUSG00000000884	Gnb1l	timepoint5:exposure1	0.014743996431835386	-0.2147620308504235	timepoint5	response
placentas	ENSMUSG00000000884	Gnb1l	timepoint12:exposure1	0.4344263049326454	0.02345577841347212	timepoint12	response
placentas	ENSMUSG00000000884	Gnb1l	timepoint24:exposure1	0.39680530610140446	-0.03245320738765447	timepoint24	response
placentas	ENSMUSG00000000901	Mmp11	timepoint2	9.029052947166039e-134	5.0970149997326	timepoint2	baseline
placentas	ENSMUSG00000000901	Mmp11	timepoint5	6.0896089364413e-139	5.0351499478296855	timepoint5	baseline
placentas	ENSMUSG00000000901	Mmp11	timepoint12	4.1552890520790136e-134	5.030053958489334	timepoint12	baseline
placentas	ENSMUSG00000000901	Mmp11	timepoint24	1.3019610162410186e-141	5.168389732798599	timepoint24	baseline
placentas	ENSMUSG00000000901	Mmp11	timepoint2:exposure1	0.4373807310052607	-0.012069418428523536	timepoint2	response
placentas	ENSMUSG00000000901	Mmp11	timepoint5:exposure1	0.05779733736432024	-0.08445374629283217	timepoint5	response
placentas	ENSMUSG00000000901	Mmp11	timepoint12:exposure1	0.0675020491106481	0.08770125147648282	timepoint12	response
placentas	ENSMUSG00000000901	Mmp11	timepoint24:exposure1	0.15212084959714087	-0.058710045395981465	timepoint24	response
placentas	ENSMUSG00000000902	Smarcb1	timepoint2	2.2258227079247555e-163	5.599573617807659	timepoint2	baseline
placentas	ENSMUSG00000000902	Smarcb1	timepoint5	4.6222409785145996e-170	5.576228091275382	timepoint5	baseline
placentas	ENSMUSG00000000902	Smarcb1	timepoint12	1.5913426836826623e-163	5.455016056812365	timepoint12	baseline
placentas	ENSMUSG00000000902	Smarcb1	timepoint24	1.094915420568593e-169	5.527264822980694	timepoint24	baseline
placentas	ENSMUSG00000000902	Smarcb1	timepoint2:exposure1	0.3338125144030677	0.021261394392220457	timepoint2	response
placentas	ENSMUSG00000000902	Smarcb1	timepoint5:exposure1	0.011058193804659989	-0.07621108490025637	timepoint5	response
placentas	ENSMUSG00000000902	Smarcb1	timepoint12:exposure1	0.4308590647870683	-0.008726972721966387	timepoint12	response
placentas	ENSMUSG00000000902	Smarcb1	timepoint24:exposure1	0.2873377804521735	0.023818388025487826	timepoint24	response
placentas	ENSMUSG00000000915	Hip1r	timepoint2	3.173596162047796e-164	6.379061041840988	timepoint2	baseline
placentas	ENSMUSG00000000915	Hip1r	timepoint5	1.3361739352685817e-170	6.35557744322972	timepoint5	baseline
placentas	ENSMUSG00000000915	Hip1r	timepoint12	3.908773220388319e-164	6.21782218712057	timepoint12	baseline
placentas	ENSMUSG00000000915	Hip1r	timepoint24	8.367299824139722e-170	6.269105657967064	timepoint24	baseline
placentas	ENSMUSG00000000915	Hip1r	timepoint2:exposure1	0.3171794907259343	-0.0261249507895398	timepoint2	response
placentas	ENSMUSG00000000915	Hip1r	timepoint5:exposure1	0.09965876232079504	0.053145574797274435	timepoint5	response
placentas	ENSMUSG00000000915	Hip1r	timepoint12:exposure1	5.777319355877962e-4	0.1287881642507973	timepoint12	response
placentas	ENSMUSG00000000915	Hip1r	timepoint24:exposure1	0.385972321244496	-0.014928912597905257	timepoint24	response
placentas	ENSMUSG00000000916	Nsun5	timepoint2	1.5135181467745775e-100	2.7248751485049656	timepoint2	baseline
placentas	ENSMUSG00000000916	Nsun5	timepoint5	3.923022779598523e-110	2.786429120978184	timepoint5	baseline
placentas	ENSMUSG00000000916	Nsun5	timepoint12	3.565787105764209e-111	2.9406735012404686	timepoint12	baseline
placentas	ENSMUSG00000000916	Nsun5	timepoint24	3.2816746421650694e-113	2.854301291765161	timepoint24	baseline
placentas	ENSMUSG00000000916	Nsun5	timepoint2:exposure1	0.3058294884938627	-0.03444986604793573	timepoint2	response
placentas	ENSMUSG00000000916	Nsun5	timepoint5:exposure1	5.661338551025951e-4	-0.14301897910604217	timepoint5	response
placentas	ENSMUSG00000000916	Nsun5	timepoint12:exposure1	0.20482164089203692	0.04660933087469961	timepoint12	response
placentas	ENSMUSG00000000916	Nsun5	timepoint24:exposure1	0.410636896715169	0.013816065518363821	timepoint24	response
placentas	ENSMUSG00000000934	Top1mt	timepoint2	1.2967760891423723e-116	3.2983200304351574	timepoint2	baseline
placentas	ENSMUSG00000000934	Top1mt	timepoint5	9.960308119193922e-123	3.280660263220028	timepoint5	baseline
placentas	ENSMUSG00000000934	Top1mt	timepoint12	4.324610862010252e-111	3.048054375837949	timepoint12	baseline
placentas	ENSMUSG00000000934	Top1mt	timepoint24	1.7448677083489852e-115	3.010455320932284	timepoint24	baseline
placentas	ENSMUSG00000000934	Top1mt	timepoint2:exposure1	0.15617527819118518	0.05622618783534582	timepoint2	response
placentas	ENSMUSG00000000934	Top1mt	timepoint5:exposure1	0.43660369369789337	0.009474117611763604	timepoint5	response
placentas	ENSMUSG00000000934	Top1mt	timepoint12:exposure1	0.4805913976899962	0.0021969105624700036	timepoint12	response
placentas	ENSMUSG00000000934	Top1mt	timepoint24:exposure1	0.094596309520393	0.06458486655124136	timepoint24	response
placentas	ENSMUSG00000000938	Hoxa10	timepoint2	5.762028268435274e-107	4.461737320048003	timepoint2	baseline
placentas	ENSMUSG00000000938	Hoxa10	timepoint5	4.156708260517622e-112	4.528367713606827	timepoint5	baseline
placentas	ENSMUSG00000000938	Hoxa10	timepoint12	3.83018659493324e-106	4.412484200401185	timepoint12	baseline
placentas	ENSMUSG00000000938	Hoxa10	timepoint24	1.97733326340156e-111	4.414868474071141	timepoint24	baseline
placentas	ENSMUSG00000000938	Hoxa10	timepoint2:exposure1	0.42835623441453924	0.019146786500976235	timepoint2	response
placentas	ENSMUSG00000000938	Hoxa10	timepoint5:exposure1	0.34841243668843974	-0.037242718161567503	timepoint5	response
placentas	ENSMUSG00000000938	Hoxa10	timepoint12:exposure1	0.3514667253702919	-0.03938754605293594	timepoint12	response
placentas	ENSMUSG00000000938	Hoxa10	timepoint24:exposure1	0.4466238788598063	0.012769372615460834	timepoint24	response
placentas	ENSMUSG00000000942	Hoxa4	timepoint2	4.1998080938461395e-27	-2.142835115013794	timepoint2	baseline
placentas	ENSMUSG00000000942	Hoxa4	timepoint5	7.100966938127251e-29	-1.9205101502712165	timepoint5	baseline
placentas	ENSMUSG00000000942	Hoxa4	timepoint12	2.3150482148842398e-28	-2.1209480058322487	timepoint12	baseline
placentas	ENSMUSG00000000942	Hoxa4	timepoint24	1.403169046343661e-29	-1.9583638598814657	timepoint24	baseline
placentas	ENSMUSG00000000942	Hoxa4	timepoint2:exposure1	0.2458357154237706	0.1525149387426079	timepoint2	response
placentas	ENSMUSG00000000942	Hoxa4	timepoint5:exposure1	0.3582427947004571	0.0746676365824906	timepoint5	response
placentas	ENSMUSG00000000942	Hoxa4	timepoint12:exposure1	0.14635282074826442	0.206035411839632	timepoint12	response
placentas	ENSMUSG00000000942	Hoxa4	timepoint24:exposure1	0.4056917934347339	0.0503596541874072	timepoint24	response
placentas	ENSMUSG00000000948	Gm38393	timepoint2	1.1369466544574677e-16	1.6133655862482448	timepoint2	baseline
placentas	ENSMUSG00000000948	Gm38393	timepoint5	8.070508198193138e-21	1.6820868553117336	timepoint5	baseline
placentas	ENSMUSG00000000948	Gm38393	timepoint12	5.966794459170466e-22	1.740421665337895	timepoint12	baseline
placentas	ENSMUSG00000000948	Gm38393	timepoint24	1.0232567360224006e-18	1.54341512615233	timepoint24	baseline
placentas	ENSMUSG00000000948	Gm38393	timepoint2:exposure1	0.4851208146892945	0.004919567083505002	timepoint2	response
placentas	ENSMUSG00000000948	Gm38393	timepoint5:exposure1	0.014663620107970569	0.3764183889026174	timepoint5	response
placentas	ENSMUSG00000000948	Gm38393	timepoint12:exposure1	0.2528928003389808	-0.14145442071867773	timepoint12	response
placentas	ENSMUSG00000000948	Gm38393	timepoint24:exposure1	0.42681222427136795	-0.043316120530903376	timepoint24	response
placentas	ENSMUSG00000000957	Mmp14	timepoint2	1.2575677019113126e-164	7.2329003119726005	timepoint2	baseline
placentas	ENSMUSG00000000957	Mmp14	timepoint5	9.260433745531606e-172	7.283549503495942	timepoint5	baseline
placentas	ENSMUSG00000000957	Mmp14	timepoint12	2.274613027908904e-165	7.122135168047198	timepoint12	baseline
placentas	ENSMUSG00000000957	Mmp14	timepoint24	3.432287195134441e-171	7.235943761382101	timepoint24	baseline
placentas	ENSMUSG00000000957	Mmp14	timepoint2:exposure1	0.29199664639103196	-0.03322579780502866	timepoint2	response
placentas	ENSMUSG00000000957	Mmp14	timepoint5:exposure1	0.10770955885909213	0.05804371540965443	timepoint5	response
placentas	ENSMUSG00000000957	Mmp14	timepoint12:exposure1	0.12081118327791299	0.06038815186555977	timepoint12	response
placentas	ENSMUSG00000000957	Mmp14	timepoint24:exposure1	0.29097564338396803	-0.029908707146400936	timepoint24	response
placentas	ENSMUSG00000000958	Slc7a7	timepoint2	1.408695889782603e-137	4.396459408343371	timepoint2	baseline
placentas	ENSMUSG00000000958	Slc7a7	timepoint5	4.451025006595737e-144	4.350854018906855	timepoint5	baseline
placentas	ENSMUSG00000000958	Slc7a7	timepoint12	1.5741435106220505e-136	4.210452933037637	timepoint12	baseline
placentas	ENSMUSG00000000958	Slc7a7	timepoint24	1.015788488710334e-136	3.9808768839316713	timepoint24	baseline
placentas	ENSMUSG00000000958	Slc7a7	timepoint2:exposure1	0.1943343642251776	0.04635328661931726	timepoint2	response
placentas	ENSMUSG00000000958	Slc7a7	timepoint5:exposure1	0.23654862438339566	0.035400302472424254	timepoint5	response
placentas	ENSMUSG00000000958	Slc7a7	timepoint12:exposure1	0.01270401360262246	0.0988321897503582	timepoint12	response
placentas	ENSMUSG00000000958	Slc7a7	timepoint24:exposure1	0.35297880043911367	0.02102877892861869	timepoint24	response
placentas	ENSMUSG00000000959	Oxa1l	timepoint2	1.7597304277317215e-170	4.780263453217864	timepoint2	baseline
placentas	ENSMUSG00000000959	Oxa1l	timepoint5	6.617576171599235e-179	4.832313414034163	timepoint5	baseline
placentas	ENSMUSG00000000959	Oxa1l	timepoint12	7.219525029373337e-173	4.761427106494168	timepoint12	baseline
placentas	ENSMUSG00000000959	Oxa1l	timepoint24	7.317190200604418e-177	4.712535971220656	timepoint24	baseline
placentas	ENSMUSG00000000959	Oxa1l	timepoint2:exposure1	0.4170337261242842	0.008217529572990582	timepoint2	response
placentas	ENSMUSG00000000959	Oxa1l	timepoint5:exposure1	0.1170084199685417	0.03305435255050148	timepoint5	response
placentas	ENSMUSG00000000959	Oxa1l	timepoint12:exposure1	0.002861045190510569	0.0733758317334287	timepoint12	response
placentas	ENSMUSG00000000959	Oxa1l	timepoint24:exposure1	0.46038333299085393	-0.0032047220009496615	timepoint24	response
placentas	ENSMUSG00000000976	Heatr6	timepoint2	1.6716169430936657e-111	3.412072464083462	timepoint2	baseline
placentas	ENSMUSG00000000976	Heatr6	timepoint5	2.7441812894091644e-113	3.233643192476553	timepoint5	baseline
placentas	ENSMUSG00000000976	Heatr6	timepoint12	2.266665118069513e-114	3.410570746885956	timepoint12	baseline
placentas	ENSMUSG00000000976	Heatr6	timepoint24	6.3391975967501055e-121	3.4601799833451743	timepoint24	baseline
placentas	ENSMUSG00000000976	Heatr6	timepoint2:exposure1	0.24341921358895388	-0.04674342218404139	timepoint2	response
placentas	ENSMUSG00000000976	Heatr6	timepoint5:exposure1	0.02232573759875939	-0.10230744288369935	timepoint5	response
placentas	ENSMUSG00000000976	Heatr6	timepoint12:exposure1	0.042712136987489914	-0.09303023434971362	timepoint12	response
placentas	ENSMUSG00000000976	Heatr6	timepoint24:exposure1	0.024472349654419086	0.0946610148710702	timepoint24	response
placentas	ENSMUSG00000000982	Ccl3	timepoint2	1.2415725603715246e-26	-2.7905145830733806	timepoint2	baseline
placentas	ENSMUSG00000000982	Ccl3	timepoint5	4.9218374865248386e-29	-2.5376324193819144	timepoint5	baseline
placentas	ENSMUSG00000000982	Ccl3	timepoint12	3.487971099037022e-27	-2.636933074813784	timepoint12	baseline
placentas	ENSMUSG00000000982	Ccl3	timepoint24	9.45317955097636e-31	-2.7315150544137503	timepoint24	baseline
placentas	ENSMUSG00000000982	Ccl3	timepoint2:exposure1	0.39476984321507225	-0.08687911023128954	timepoint2	response
placentas	ENSMUSG00000000982	Ccl3	timepoint5:exposure1	0.1555111466582599	-0.23467614655162725	timepoint5	response
placentas	ENSMUSG00000000982	Ccl3	timepoint12:exposure1	0.4478770296570564	-0.038799716678524165	timepoint12	response
placentas	ENSMUSG00000000982	Ccl3	timepoint24:exposure1	0.4312976771889232	-0.04921372457533415	timepoint24	response
placentas	ENSMUSG00000001014	Icam4	timepoint2	1.6236512107999283e-8	-1.0262097113801942	timepoint2	baseline
placentas	ENSMUSG00000001014	Icam4	timepoint5	5.116632508480523e-6	-0.7000458469002586	timepoint5	baseline
placentas	ENSMUSG00000001014	Icam4	timepoint12	6.218269150911036e-9	-1.0550318160521444	timepoint12	baseline
placentas	ENSMUSG00000001014	Icam4	timepoint24	6.812754796018869e-8	-0.8234129334236538	timepoint24	baseline
placentas	ENSMUSG00000001014	Icam4	timepoint2:exposure1	0.21591481132487217	-0.1830675519388502	timepoint2	response
placentas	ENSMUSG00000001014	Icam4	timepoint5:exposure1	0.4138972513285798	0.04990530970800571	timepoint5	response
placentas	ENSMUSG00000001014	Icam4	timepoint12:exposure1	0.48133747698967244	0.008001598879015935	timepoint12	response
placentas	ENSMUSG00000001014	Icam4	timepoint24:exposure1	0.10200365673240964	0.22768708613115773	timepoint24	response
placentas	ENSMUSG00000001016	Ilf2	timepoint2	8.33037691238171e-175	5.107790285665111	timepoint2	baseline
placentas	ENSMUSG00000001016	Ilf2	timepoint5	5.0358312719119167e-182	5.111734804722607	timepoint5	baseline
placentas	ENSMUSG00000001016	Ilf2	timepoint12	7.655250251075177e-179	5.199152633871179	timepoint12	baseline
placentas	ENSMUSG00000001016	Ilf2	timepoint24	4.1995061279493656e-182	5.100711938636808	timepoint24	baseline
placentas	ENSMUSG00000001016	Ilf2	timepoint2:exposure1	0.30897186889438244	0.018247955800392665	timepoint2	response
placentas	ENSMUSG00000001016	Ilf2	timepoint5:exposure1	0.008776703469260563	-0.058980981139982604	timepoint5	response
placentas	ENSMUSG00000001016	Ilf2	timepoint12:exposure1	0.19404814290148428	-0.02747327577631119	timepoint12	response
placentas	ENSMUSG00000001016	Ilf2	timepoint24:exposure1	0.09768786791395123	0.03538119853251463	timepoint24	response
placentas	ENSMUSG00000001017	Chtop	timepoint2	1.165527360511956e-190	6.338282295924898	timepoint2	baseline
placentas	ENSMUSG00000001017	Chtop	timepoint5	5.293064958288218e-198	6.392178895844138	timepoint5	baseline
placentas	ENSMUSG00000001017	Chtop	timepoint12	6.634332604002251e-192	6.272169537645852	timepoint12	baseline
placentas	ENSMUSG00000001017	Chtop	timepoint24	2.6405941602341536e-196	6.230433037059038	timepoint24	baseline
placentas	ENSMUSG00000001017	Chtop	timepoint2:exposure1	0.19006529661803223	0.02778103515948619	timepoint2	response
placentas	ENSMUSG00000001017	Chtop	timepoint5:exposure1	0.20148723533073407	0.023757428068679226	timepoint5	response
placentas	ENSMUSG00000001017	Chtop	timepoint12:exposure1	0.2741146601263698	0.019656208498762203	timepoint12	response
placentas	ENSMUSG00000001017	Chtop	timepoint24:exposure1	0.42602074319699507	0.006143533736184732	timepoint24	response
placentas	ENSMUSG00000001018	Snapin	timepoint2	5.266368573868354e-184	5.645729582189489	timepoint2	baseline
placentas	ENSMUSG00000001018	Snapin	timepoint5	4.38373934276178e-191	5.660084164890189	timepoint5	baseline
placentas	ENSMUSG00000001018	Snapin	timepoint12	4.830247692982828e-184	5.499184788067321	timepoint12	baseline
placentas	ENSMUSG00000001018	Snapin	timepoint24	4.040960116634686e-190	5.575285642512328	timepoint24	baseline
placentas	ENSMUSG00000001018	Snapin	timepoint2:exposure1	0.4838655369749658	8.239104043929253e-4	timepoint2	response
placentas	ENSMUSG00000001018	Snapin	timepoint5:exposure1	3.6798883399821806e-4	0.07707193019923166	timepoint5	response
placentas	ENSMUSG00000001018	Snapin	timepoint12:exposure1	0.4362695103918781	0.005708962450248838	timepoint12	response
placentas	ENSMUSG00000001018	Snapin	timepoint24:exposure1	0.06872356577446587	-0.037732354979786976	timepoint24	response
placentas	ENSMUSG00000001020	S100a4	timepoint2	6.067362981671248e-4	0.3982546472101238	timepoint2	baseline
placentas	ENSMUSG00000001020	S100a4	timepoint5	7.233948594179429e-11	0.688636069399773	timepoint5	baseline
placentas	ENSMUSG00000001020	S100a4	timepoint12	0.05296279397842095	0.22632656104223814	timepoint12	baseline
placentas	ENSMUSG00000001020	S100a4	timepoint24	7.130893540020731e-5	0.4139135759446935	timepoint24	baseline
placentas	ENSMUSG00000001020	S100a4	timepoint2:exposure1	0.3768171668655377	0.05445183834342934	timepoint2	response
placentas	ENSMUSG00000001020	S100a4	timepoint5:exposure1	0.4480817603413393	-0.019302358947175868	timepoint5	response
placentas	ENSMUSG00000001020	S100a4	timepoint12:exposure1	0.4144914428042515	0.039657323554750955	timepoint12	response
placentas	ENSMUSG00000001020	S100a4	timepoint24:exposure1	0.30637164603180317	-0.07447282997439157	timepoint24	response
placentas	ENSMUSG00000001021	S100a3	timepoint2	8.247364041657213e-23	-2.2767833480877746	timepoint2	baseline
placentas	ENSMUSG00000001021	S100a3	timepoint5	3.4889531845231473e-25	-2.1136622276098627	timepoint5	baseline
placentas	ENSMUSG00000001021	S100a3	timepoint12	3.452839957446887e-26	-2.5698845331434517	timepoint12	baseline
placentas	ENSMUSG00000001021	S100a3	timepoint24	2.1788284623564972e-26	-2.2221236113033123	timepoint24	baseline
placentas	ENSMUSG00000001021	S100a3	timepoint2:exposure1	0.24886399579002436	-0.18271696893216105	timepoint2	response
placentas	ENSMUSG00000001021	S100a3	timepoint5:exposure1	0.334142415658978	-0.1061337439623038	timepoint5	response
placentas	ENSMUSG00000001021	S100a3	timepoint12:exposure1	0.3939570185010831	-0.081674707454549	timepoint12	response
placentas	ENSMUSG00000001021	S100a3	timepoint24:exposure1	0.2935806211875543	0.13225265407773973	timepoint24	response
placentas	ENSMUSG00000001023	S100a5	timepoint2	1.1321755966821287e-35	-3.1856428392822327	timepoint2	baseline
placentas	ENSMUSG00000001023	S100a5	timepoint5	8.544501591240756e-40	-3.209116691416726	timepoint5	baseline
placentas	ENSMUSG00000001023	S100a5	timepoint12	1.614612582090186e-37	-3.2649126854828867	timepoint12	baseline
placentas	ENSMUSG00000001023	S100a5	timepoint24	1.3396682530359223e-40	-3.155146659276024	timepoint24	baseline
placentas	ENSMUSG00000001023	S100a5	timepoint2:exposure1	0.29093160444775645	-0.14982524479689388	timepoint2	response
placentas	ENSMUSG00000001023	S100a5	timepoint5:exposure1	0.08635883230323946	-0.2879473730840113	timepoint5	response
placentas	ENSMUSG00000001023	S100a5	timepoint12:exposure1	0.37593707020971223	-0.08962494094483224	timepoint12	response
placentas	ENSMUSG00000001023	S100a5	timepoint24:exposure1	0.33608043124358455	0.10508598799393407	timepoint24	response
placentas	ENSMUSG00000001025	S100a6	timepoint2	5.0037933850781916e-147	8.104328753158185	timepoint2	baseline
placentas	ENSMUSG00000001025	S100a6	timepoint5	3.6972343337096595e-154	8.174348445961812	timepoint5	baseline
placentas	ENSMUSG00000001025	S100a6	timepoint12	2.3340151789355327e-147	7.931581188222258	timepoint12	baseline
placentas	ENSMUSG00000001025	S100a6	timepoint24	5.8581668011487776e-152	7.866851676506632	timepoint24	baseline
placentas	ENSMUSG00000001025	S100a6	timepoint2:exposure1	0.26575885789226966	0.055980916710602215	timepoint2	response
placentas	ENSMUSG00000001025	S100a6	timepoint5:exposure1	0.08266583977755983	-0.0959049207165224	timepoint5	response
placentas	ENSMUSG00000001025	S100a6	timepoint12:exposure1	0.4493843409823892	0.011819689589653239	timepoint12	response
placentas	ENSMUSG00000001025	S100a6	timepoint24:exposure1	0.40772172853593763	-0.020530378532809604	timepoint24	response
placentas	ENSMUSG00000001027	Scn4a	timepoint2	5.696707589672512e-13	-1.5017510535179326	timepoint2	baseline
placentas	ENSMUSG00000001027	Scn4a	timepoint5	1.2795971367242669e-14	-1.3874422336728087	timepoint5	baseline
placentas	ENSMUSG00000001027	Scn4a	timepoint12	9.38981102043729e-16	-1.71018707988694	timepoint12	baseline
placentas	ENSMUSG00000001027	Scn4a	timepoint24	6.0544746888501105e-15	-1.4859793311213636	timepoint24	baseline
placentas	ENSMUSG00000001027	Scn4a	timepoint2:exposure1	0.1456862276310099	0.25704097741748844	timepoint2	response
placentas	ENSMUSG00000001027	Scn4a	timepoint5:exposure1	0.29979715068665785	0.12287647384279608	timepoint5	response
placentas	ENSMUSG00000001027	Scn4a	timepoint12:exposure1	0.4420553751115412	-0.04217433416619426	timepoint12	response
placentas	ENSMUSG00000001027	Scn4a	timepoint24:exposure1	0.35162733699327925	0.0977508060999788	timepoint24	response
placentas	ENSMUSG00000001029	Icam2	timepoint2	3.300163125711416e-84	2.7763784230411592	timepoint2	baseline
placentas	ENSMUSG00000001029	Icam2	timepoint5	8.259627241269763e-93	2.7513567372854753	timepoint5	baseline
placentas	ENSMUSG00000001029	Icam2	timepoint12	1.929469499113505e-85	2.7022298445327295	timepoint12	baseline
placentas	ENSMUSG00000001029	Icam2	timepoint24	1.7306767501581706e-90	2.6697133236980366	timepoint24	baseline
placentas	ENSMUSG00000001029	Icam2	timepoint2:exposure1	0.12324706340150739	0.09216317842251875	timepoint2	response
placentas	ENSMUSG00000001029	Icam2	timepoint5:exposure1	0.1254113941935229	-0.07802099544893067	timepoint5	response
placentas	ENSMUSG00000001029	Icam2	timepoint12:exposure1	0.04999156444051008	0.11671115280088	timepoint12	response
placentas	ENSMUSG00000001029	Icam2	timepoint24:exposure1	0.3152970936351241	-0.03830469438179216	timepoint24	response
placentas	ENSMUSG00000001034	Mapk7	timepoint2	1.1305761230064592e-145	4.287684555431104	timepoint2	baseline
placentas	ENSMUSG00000001034	Mapk7	timepoint5	1.9550771705631992e-152	4.2605777085215015	timepoint5	baseline
placentas	ENSMUSG00000001034	Mapk7	timepoint12	2.9074873231461173e-149	4.323273980545632	timepoint12	baseline
placentas	ENSMUSG00000001034	Mapk7	timepoint24	3.1645736035116655e-155	4.360877703087925	timepoint24	baseline
placentas	ENSMUSG00000001034	Mapk7	timepoint2:exposure1	0.3456648874092308	0.020417181036549856	timepoint2	response
placentas	ENSMUSG00000001034	Mapk7	timepoint5:exposure1	0.2403821700226418	-0.0297135051565914	timepoint5	response
placentas	ENSMUSG00000001034	Mapk7	timepoint12:exposure1	0.4197964871114233	-0.01024430686673417	timepoint12	response
placentas	ENSMUSG00000001034	Mapk7	timepoint24:exposure1	0.09821841940938597	-0.047432993609918005	timepoint24	response
placentas	ENSMUSG00000001036	Epn2	timepoint2	1.0265397851431749e-155	6.144522641427033	timepoint2	baseline
placentas	ENSMUSG00000001036	Epn2	timepoint5	3.736235301302387e-163	6.163423140984599	timepoint5	baseline
placentas	ENSMUSG00000001036	Epn2	timepoint12	2.7246654398410942e-160	6.326861072570205	timepoint12	baseline
placentas	ENSMUSG00000001036	Epn2	timepoint24	1.6329873065762834e-165	6.363019480857359	timepoint24	baseline
placentas	ENSMUSG00000001036	Epn2	timepoint2:exposure1	0.43512292232552335	-0.010470898682116352	timepoint2	response
placentas	ENSMUSG00000001036	Epn2	timepoint5:exposure1	0.08666627937631576	-0.061259875109035675	timepoint5	response
placentas	ENSMUSG00000001036	Epn2	timepoint12:exposure1	0.05145947975408759	-0.07647720009028441	timepoint12	response
placentas	ENSMUSG00000001036	Epn2	timepoint24:exposure1	0.006823238193363245	-0.10024094099213109	timepoint24	response
placentas	ENSMUSG00000001039	B9d1	timepoint2	4.078587916323081e-45	1.4809452685933586	timepoint2	baseline
placentas	ENSMUSG00000001039	B9d1	timepoint5	2.5345110763513408e-57	1.6179174917108172	timepoint5	baseline
placentas	ENSMUSG00000001039	B9d1	timepoint12	2.871496535381855e-38	1.2775439879127022	timepoint12	baseline
placentas	ENSMUSG00000001039	B9d1	timepoint24	2.624507371122363e-57	1.6078545670874074	timepoint24	baseline
placentas	ENSMUSG00000001039	B9d1	timepoint2:exposure1	0.3885376600462179	-0.030899627977185158	timepoint2	response
placentas	ENSMUSG00000001039	B9d1	timepoint5:exposure1	0.1817371489298298	-0.07242263594096468	timepoint5	response
placentas	ENSMUSG00000001039	B9d1	timepoint12:exposure1	0.28501465683450766	-0.05798815848124541	timepoint12	response
placentas	ENSMUSG00000001039	B9d1	timepoint24:exposure1	0.2445899737888088	0.05755899372462356	timepoint24	response
placentas	ENSMUSG00000001052	Sec24b	timepoint2	4.016154648642291e-187	6.443327102960623	timepoint2	baseline
placentas	ENSMUSG00000001052	Sec24b	timepoint5	8.27178405503949e-194	6.436936109322307	timepoint5	baseline
placentas	ENSMUSG00000001052	Sec24b	timepoint12	1.3299188772297463e-189	6.4876048015661345	timepoint12	baseline
placentas	ENSMUSG00000001052	Sec24b	timepoint24	4.514691135012178e-194	6.450298176273755	timepoint24	baseline
placentas	ENSMUSG00000001052	Sec24b	timepoint2:exposure1	0.06946675572029959	0.04575407068633954	timepoint2	response
placentas	ENSMUSG00000001052	Sec24b	timepoint5:exposure1	0.035801785880203316	-0.04798444883803917	timepoint5	response
placentas	ENSMUSG00000001052	Sec24b	timepoint12:exposure1	0.3339090652617294	0.01581388743070994	timepoint12	response
placentas	ENSMUSG00000001052	Sec24b	timepoint24:exposure1	0.2112869953730047	0.02478590217670699	timepoint24	response
placentas	ENSMUSG00000001053	N4bp3	timepoint2	3.529638759352154e-117	3.049065397061182	timepoint2	baseline
placentas	ENSMUSG00000001053	N4bp3	timepoint5	5.058206218106476e-124	3.054310559427547	timepoint5	baseline
placentas	ENSMUSG00000001053	N4bp3	timepoint12	1.142188290689986e-121	3.109686656026785	timepoint12	baseline
placentas	ENSMUSG00000001053	N4bp3	timepoint24	3.135961891633813e-126	3.0863754675313255	timepoint24	baseline
placentas	ENSMUSG00000001053	N4bp3	timepoint2:exposure1	0.39021105365072994	0.016906717872093205	timepoint2	response
placentas	ENSMUSG00000001053	N4bp3	timepoint5:exposure1	0.0012008347761210756	-0.11622166509007995	timepoint5	response
placentas	ENSMUSG00000001053	N4bp3	timepoint12:exposure1	0.05422307119596955	0.07083109645377203	timepoint12	response
placentas	ENSMUSG00000001053	N4bp3	timepoint24:exposure1	0.018507403958982125	0.08110697406466458	timepoint24	response
placentas	ENSMUSG00000001054	Rmnd5b	timepoint2	1.1310783593117513e-143	4.217009379505125	timepoint2	baseline
placentas	ENSMUSG00000001054	Rmnd5b	timepoint5	2.821844877064656e-151	4.242132328247813	timepoint5	baseline
placentas	ENSMUSG00000001054	Rmnd5b	timepoint12	1.6307204767709467e-147	4.274882022085975	timepoint12	baseline
placentas	ENSMUSG00000001054	Rmnd5b	timepoint24	1.0032962654331811e-150	4.191105453559694	timepoint24	baseline
placentas	ENSMUSG00000001054	Rmnd5b	timepoint2:exposure1	0.36908068535825644	0.017753941907313595	timepoint2	response
placentas	ENSMUSG00000001054	Rmnd5b	timepoint5:exposure1	0.060323236902212786	-0.057244465873794975	timepoint5	response
placentas	ENSMUSG00000001054	Rmnd5b	timepoint12:exposure1	0.29524182601302057	0.025763378192184473	timepoint12	response
placentas	ENSMUSG00000001054	Rmnd5b	timepoint24:exposure1	0.4611489822610575	0.004313598028346455	timepoint24	response
placentas	ENSMUSG00000001056	Nhp2	timepoint2	1.9908873224234395e-124	3.881686408460667	timepoint2	baseline
placentas	ENSMUSG00000001056	Nhp2	timepoint5	2.502584317036874e-134	3.9693447959111277	timepoint5	baseline
placentas	ENSMUSG00000001056	Nhp2	timepoint12	7.182297147702541e-126	3.822074485589665	timepoint12	baseline
placentas	ENSMUSG00000001056	Nhp2	timepoint24	9.224453788004226e-132	3.849770450607211	timepoint24	baseline
placentas	ENSMUSG00000001056	Nhp2	timepoint2:exposure1	0.3141532283714453	0.03143086269510844	timepoint2	response
placentas	ENSMUSG00000001056	Nhp2	timepoint5:exposure1	0.24748098599060922	0.036467891406476126	timepoint5	response
placentas	ENSMUSG00000001056	Nhp2	timepoint12:exposure1	0.27163480595398537	0.03671746752166952	timepoint12	response
placentas	ENSMUSG00000001056	Nhp2	timepoint24:exposure1	0.22163671115272013	0.04065860638427122	timepoint24	response
placentas	ENSMUSG00000001062	Vps9d1	timepoint2	4.0369395262785504e-139	4.097132507738619	timepoint2	baseline
placentas	ENSMUSG00000001062	Vps9d1	timepoint5	2.0345389712109527e-146	4.11696277995377	timepoint5	baseline
placentas	ENSMUSG00000001062	Vps9d1	timepoint12	8.161254755409192e-142	4.114423295505421	timepoint12	baseline
placentas	ENSMUSG00000001062	Vps9d1	timepoint24	3.69274626635899e-149	4.19391990123671	timepoint24	baseline
placentas	ENSMUSG00000001062	Vps9d1	timepoint2:exposure1	0.44111745625239457	0.008296909998106217	timepoint2	response
placentas	ENSMUSG00000001062	Vps9d1	timepoint5:exposure1	9.909883428880369e-6	-0.14916258750253863	timepoint5	response
placentas	ENSMUSG00000001062	Vps9d1	timepoint12:exposure1	0.15945427735212886	-0.045456528543989135	timepoint12	response
placentas	ENSMUSG00000001062	Vps9d1	timepoint24:exposure1	0.13727295159777278	0.04412255557361864	timepoint24	response
placentas	ENSMUSG00000001065	Zfp276	timepoint2	2.719787103488226e-149	4.847419718547388	timepoint2	baseline
placentas	ENSMUSG00000001065	Zfp276	timepoint5	1.0659488044055674e-154	4.785010055075345	timepoint5	baseline
placentas	ENSMUSG00000001065	Zfp276	timepoint12	4.062537376472098e-155	5.047459883640075	timepoint12	baseline
placentas	ENSMUSG00000001065	Zfp276	timepoint24	1.4092339545499346e-159	5.005068196752267	timepoint24	baseline
placentas	ENSMUSG00000001065	Zfp276	timepoint2:exposure1	0.32341799058661674	-0.024670205088331433	timepoint2	response
placentas	ENSMUSG00000001065	Zfp276	timepoint5:exposure1	6.903689865644153e-12	-0.2458669950571455	timepoint5	response
placentas	ENSMUSG00000001065	Zfp276	timepoint12:exposure1	0.18896124835324413	-0.04042319711194397	timepoint12	response
placentas	ENSMUSG00000001065	Zfp276	timepoint24:exposure1	0.34409895609237257	-0.01906942162457181	timepoint24	response
placentas	ENSMUSG00000001076	C1ql4	timepoint2	1.6179989621293776e-28	-2.6608547124603783	timepoint2	baseline
placentas	ENSMUSG00000001076	C1ql4	timepoint5	9.599373655738268e-30	-2.2694747325879123	timepoint5	baseline
placentas	ENSMUSG00000001076	C1ql4	timepoint12	2.2607997392764586e-29	-2.5289856301138824	timepoint12	baseline
placentas	ENSMUSG00000001076	C1ql4	timepoint24	7.147918776298911e-33	-2.5635869222501237	timepoint24	baseline
placentas	ENSMUSG00000001076	C1ql4	timepoint2:exposure1	0.22617401127707157	0.19580707601528705	timepoint2	response
placentas	ENSMUSG00000001076	C1ql4	timepoint5:exposure1	0.4104019904962131	0.05520275706469093	timepoint5	response
placentas	ENSMUSG00000001076	C1ql4	timepoint12:exposure1	0.3287225732545053	-0.11599094471796026	timepoint12	response
placentas	ENSMUSG00000001076	C1ql4	timepoint24:exposure1	0.39373502883044886	-0.06795523904496484	timepoint24	response
placentas	ENSMUSG00000001082	Mfsd10	timepoint2	2.5923393827648036e-143	4.848574587131841	timepoint2	baseline
placentas	ENSMUSG00000001082	Mfsd10	timepoint5	2.4008886357075224e-150	4.837665244253764	timepoint5	baseline
placentas	ENSMUSG00000001082	Mfsd10	timepoint12	3.2629883892365884e-146	4.862926373659214	timepoint12	baseline
placentas	ENSMUSG00000001082	Mfsd10	timepoint24	1.082274734256582e-149	4.783999777874411	timepoint24	baseline
placentas	ENSMUSG00000001082	Mfsd10	timepoint2:exposure1	0.20667943092668248	-0.04450439282139762	timepoint2	response
placentas	ENSMUSG00000001082	Mfsd10	timepoint5:exposure1	0.09944543326618102	-0.05684261106215455	timepoint5	response
placentas	ENSMUSG00000001082	Mfsd10	timepoint12:exposure1	0.02464259320567441	0.08697639805437617	timepoint12	response
placentas	ENSMUSG00000001082	Mfsd10	timepoint24:exposure1	0.23549939962165503	0.03557750235393122	timepoint24	response
placentas	ENSMUSG00000001089	Luzp1	timepoint2	2.227957494250625e-149	6.755101276848219	timepoint2	baseline
placentas	ENSMUSG00000001089	Luzp1	timepoint5	5.028894529761734e-156	6.73988156514562	timepoint5	baseline
placentas	ENSMUSG00000001089	Luzp1	timepoint12	2.6249515596147727e-152	6.849560324188123	timepoint12	baseline
placentas	ENSMUSG00000001089	Luzp1	timepoint24	1.5926537822196624e-156	6.798564726124037	timepoint24	baseline
placentas	ENSMUSG00000001089	Luzp1	timepoint2:exposure1	0.32026276363666406	-0.034906346023911655	timepoint2	response
placentas	ENSMUSG00000001089	Luzp1	timepoint5:exposure1	0.00796472790971719	0.12198310415292789	timepoint5	response
placentas	ENSMUSG00000001089	Luzp1	timepoint12:exposure1	0.2499501550181822	-0.04614148702008039	timepoint12	response
placentas	ENSMUSG00000001089	Luzp1	timepoint24:exposure1	0.25392478110347705	-0.0420163030495514	timepoint24	response
placentas	ENSMUSG00000001098	Kctd10	timepoint2	2.233333379928988e-195	8.223797291615657	timepoint2	baseline
placentas	ENSMUSG00000001098	Kctd10	timepoint5	4.689678644825632e-202	8.247101814889131	timepoint5	baseline
placentas	ENSMUSG00000001098	Kctd10	timepoint12	3.538759995009529e-197	8.246169113623546	timepoint12	baseline
placentas	ENSMUSG00000001098	Kctd10	timepoint24	7.1615637023028615e-202	8.225837994639154	timepoint24	baseline
placentas	ENSMUSG00000001098	Kctd10	timepoint2:exposure1	0.4684713438957827	-0.0030445891423371415	timepoint2	response
placentas	ENSMUSG00000001098	Kctd10	timepoint5:exposure1	0.0038949254971411065	0.07477564494041372	timepoint5	response
placentas	ENSMUSG00000001098	Kctd10	timepoint12:exposure1	0.07194029817731781	0.048812936221239334	timepoint12	response
placentas	ENSMUSG00000001098	Kctd10	timepoint24:exposure1	0.04545784587299081	-0.05064615045421879	timepoint24	response
placentas	ENSMUSG00000001100	Poldip2	timepoint2	3.4511761014407227e-189	5.449924355139986	timepoint2	baseline
placentas	ENSMUSG00000001100	Poldip2	timepoint5	5.123532140344239e-196	5.435771628025375	timepoint5	baseline
placentas	ENSMUSG00000001100	Poldip2	timepoint12	7.61482071773707e-192	5.467048274202029	timepoint12	baseline
placentas	ENSMUSG00000001100	Poldip2	timepoint24	5.609013553546634e-196	5.415500378531372	timepoint24	baseline
placentas	ENSMUSG00000001100	Poldip2	timepoint2:exposure1	0.46794295309471307	0.002293149504554687	timepoint2	response
placentas	ENSMUSG00000001100	Poldip2	timepoint5:exposure1	0.26020587785972354	-0.016815570218917768	timepoint5	response
placentas	ENSMUSG00000001100	Poldip2	timepoint12:exposure1	0.45805129838659187	-0.0030913427558639777	timepoint12	response
placentas	ENSMUSG00000001100	Poldip2	timepoint24:exposure1	0.19057828908242389	-0.021636664191300184	timepoint24	response
placentas	ENSMUSG00000001105	Ift20	timepoint2	4.95796744491102e-162	5.407815554903506	timepoint2	baseline
placentas	ENSMUSG00000001105	Ift20	timepoint5	7.607713448234426e-169	5.390771444112856	timepoint5	baseline
placentas	ENSMUSG00000001105	Ift20	timepoint12	7.303546435847202e-165	5.441311709469178	timepoint12	baseline
placentas	ENSMUSG00000001105	Ift20	timepoint24	4.6583278510497433e-169	5.382490153088446	timepoint24	baseline
placentas	ENSMUSG00000001105	Ift20	timepoint2:exposure1	0.46987965929689707	0.0033062036540815417	timepoint2	response
placentas	ENSMUSG00000001105	Ift20	timepoint5:exposure1	1.205761522955809e-4	-0.11582773892421072	timepoint5	response
placentas	ENSMUSG00000001105	Ift20	timepoint12:exposure1	0.03788245685356093	-0.06538554443517358	timepoint12	response
placentas	ENSMUSG00000001105	Ift20	timepoint24:exposure1	0.3595007979614255	0.015848126477583935	timepoint24	response
placentas	ENSMUSG00000001119	Col6a1	timepoint2	1.7821729731548165e-47	3.3800824175242763	timepoint2	baseline
placentas	ENSMUSG00000001119	Col6a1	timepoint5	2.8658739077079033e-56	3.355025730693946	timepoint5	baseline
placentas	ENSMUSG00000001119	Col6a1	timepoint12	1.88562999120864e-42	3.013572234973273	timepoint12	baseline
placentas	ENSMUSG00000001119	Col6a1	timepoint24	1.0090366944199909e-57	3.3510235190393525	timepoint24	baseline
placentas	ENSMUSG00000001119	Col6a1	timepoint2:exposure1	0.41607794907453893	0.05064017084841589	timepoint2	response
placentas	ENSMUSG00000001119	Col6a1	timepoint5:exposure1	0.017185769968740675	0.30645195988888746	timepoint5	response
placentas	ENSMUSG00000001119	Col6a1	timepoint12:exposure1	0.32412509560713304	0.10288775835635319	timepoint12	response
placentas	ENSMUSG00000001119	Col6a1	timepoint24:exposure1	0.48679704887041936	-0.0025420114786124924	timepoint24	response
placentas	ENSMUSG00000001120	Pcbp3	timepoint2	1.4766948097658448e-97	3.052400393576127	timepoint2	baseline
placentas	ENSMUSG00000001120	Pcbp3	timepoint5	9.97096006651645e-103	2.9786856480096526	timepoint5	baseline
placentas	ENSMUSG00000001120	Pcbp3	timepoint12	8.543659204085512e-100	3.0427476395532795	timepoint12	baseline
placentas	ENSMUSG00000001120	Pcbp3	timepoint24	5.840438485300421e-112	3.248831473359697	timepoint24	baseline
placentas	ENSMUSG00000001120	Pcbp3	timepoint2:exposure1	0.11342945769071902	0.08310116654363697	timepoint2	response
placentas	ENSMUSG00000001120	Pcbp3	timepoint5:exposure1	0.2622789719014328	-0.04398320759775694	timepoint5	response
placentas	ENSMUSG00000001120	Pcbp3	timepoint12:exposure1	1.5932312173942156e-4	-0.2048486885375243	timepoint12	response
placentas	ENSMUSG00000001120	Pcbp3	timepoint24:exposure1	0.06656876420636353	0.08253217027630871	timepoint24	response
placentas	ENSMUSG00000001123	Lgals9	timepoint2	1.8921905173512687e-189	8.363042090229497	timepoint2	baseline
placentas	ENSMUSG00000001123	Lgals9	timepoint5	8.225548156719108e-196	8.32892024316381	timepoint5	baseline
placentas	ENSMUSG00000001123	Lgals9	timepoint12	2.9884314106502964e-189	8.059533893267787	timepoint12	baseline
placentas	ENSMUSG00000001123	Lgals9	timepoint24	7.303452838585982e-193	7.875653071279172	timepoint24	baseline
placentas	ENSMUSG00000001123	Lgals9	timepoint2:exposure1	0.3665165103915179	0.01661234888845836	timepoint2	response
placentas	ENSMUSG00000001123	Lgals9	timepoint5:exposure1	0.004574661434207364	0.08251213889886652	timepoint5	response
placentas	ENSMUSG00000001123	Lgals9	timepoint12:exposure1	0.46077141154612683	-0.0043894117849552225	timepoint12	response
placentas	ENSMUSG00000001123	Lgals9	timepoint24:exposure1	0.42477115302464447	0.008381514297789171	timepoint24	response
placentas	ENSMUSG00000001127	Araf	timepoint2	3.6255050044380867e-196	6.140785901032514	timepoint2	baseline
placentas	ENSMUSG00000001127	Araf	timepoint5	4.740241728434432e-203	6.152105235305777	timepoint5	baseline
placentas	ENSMUSG00000001127	Araf	timepoint12	6.449744540930361e-198	6.1187441616064335	timepoint12	baseline
placentas	ENSMUSG00000001127	Araf	timepoint24	1.3938190650821433e-202	6.10261209406177	timepoint24	baseline
placentas	ENSMUSG00000001127	Araf	timepoint2:exposure1	0.13379652743723594	0.029580563049631043	timepoint2	response
placentas	ENSMUSG00000001127	Araf	timepoint5:exposure1	0.3344334837312803	0.011875860131895788	timepoint5	response
placentas	ENSMUSG00000001127	Araf	timepoint12:exposure1	0.015292077654747212	-0.049626392145911885	timepoint12	response
placentas	ENSMUSG00000001127	Araf	timepoint24:exposure1	0.006560246129561611	-0.0515049154385449	timepoint24	response
placentas	ENSMUSG00000001128	Cfp	timepoint2	9.65383350542723e-32	1.1238740554431326	timepoint2	baseline
placentas	ENSMUSG00000001128	Cfp	timepoint5	5.444528113757565e-33	1.0448914405930618	timepoint5	baseline
placentas	ENSMUSG00000001128	Cfp	timepoint12	4.774709326413096e-24	0.9115425400497481	timepoint12	baseline
placentas	ENSMUSG00000001128	Cfp	timepoint24	1.8351103016883309e-34	1.0654190360379243	timepoint24	baseline
placentas	ENSMUSG00000001128	Cfp	timepoint2:exposure1	0.08361483944381647	-0.12404877655722504	timepoint2	response
placentas	ENSMUSG00000001128	Cfp	timepoint5:exposure1	0.24376327909295833	-0.06389919986577704	timepoint5	response
placentas	ENSMUSG00000001128	Cfp	timepoint12:exposure1	0.01889295336648126	-0.17591803368408196	timepoint12	response
placentas	ENSMUSG00000001128	Cfp	timepoint24:exposure1	0.307697336036145	0.047707905982107564	timepoint24	response
placentas	ENSMUSG00000001131	Timp1	timepoint2	3.529980513240788e-40	1.5849112546733275	timepoint2	baseline
placentas	ENSMUSG00000001131	Timp1	timepoint5	1.5936440953543108e-45	1.6340673399124928	timepoint5	baseline
placentas	ENSMUSG00000001131	Timp1	timepoint12	9.670093171542317e-34	1.4055021186568737	timepoint12	baseline
placentas	ENSMUSG00000001131	Timp1	timepoint24	7.358330394608803e-40	1.4684161366047	timepoint24	baseline
placentas	ENSMUSG00000001131	Timp1	timepoint2:exposure1	0.19967244364093448	0.09559614729932776	timepoint2	response
placentas	ENSMUSG00000001131	Timp1	timepoint5:exposure1	0.29770932967399244	0.05950679852339728	timepoint5	response
placentas	ENSMUSG00000001131	Timp1	timepoint12:exposure1	0.23884885741957823	0.08592119668962891	timepoint12	response
placentas	ENSMUSG00000001131	Timp1	timepoint24:exposure1	0.47034688713975203	-0.007762987649661615	timepoint24	response
placentas	ENSMUSG00000001134	Uxt	timepoint2	6.744994708987375e-64	2.1540805563648022	timepoint2	baseline
placentas	ENSMUSG00000001134	Uxt	timepoint5	2.62201685564526e-72	2.1975700373514186	timepoint5	baseline
placentas	ENSMUSG00000001134	Uxt	timepoint12	2.413017526321968e-63	2.072057682889679	timepoint12	baseline
placentas	ENSMUSG00000001134	Uxt	timepoint24	6.529900513485889e-66	2.0174345253344024	timepoint24	baseline
placentas	ENSMUSG00000001134	Uxt	timepoint2:exposure1	0.46126728763495917	0.00986536502710322	timepoint2	response
placentas	ENSMUSG00000001134	Uxt	timepoint5:exposure1	0.2747354845230585	0.05254021826898493	timepoint5	response
placentas	ENSMUSG00000001134	Uxt	timepoint12:exposure1	0.4139871064718962	-0.02321927243214834	timepoint12	response
placentas	ENSMUSG00000001134	Uxt	timepoint24:exposure1	0.4740709148269903	-0.00517397583237275	timepoint24	response
placentas	ENSMUSG00000001138	Cnnm3	timepoint2	1.1606992698895495e-153	4.86172161592414	timepoint2	baseline
placentas	ENSMUSG00000001138	Cnnm3	timepoint5	2.815902064816043e-160	4.830548050356793	timepoint5	baseline
placentas	ENSMUSG00000001138	Cnnm3	timepoint12	1.6737772048534066e-156	4.870038319257534	timepoint12	baseline
placentas	ENSMUSG00000001138	Cnnm3	timepoint24	6.577100903258578e-163	4.945591959653011	timepoint24	baseline
placentas	ENSMUSG00000001138	Cnnm3	timepoint2:exposure1	0.4171697289193163	-0.011060861979768149	timepoint2	response
placentas	ENSMUSG00000001138	Cnnm3	timepoint5:exposure1	0.222461874418305	-0.03156800455686629	timepoint5	response
placentas	ENSMUSG00000001138	Cnnm3	timepoint12:exposure1	0.02253317299187346	0.07453507984474664	timepoint12	response
placentas	ENSMUSG00000001138	Cnnm3	timepoint24:exposure1	0.38933353597121834	-0.012845068807564274	timepoint24	response
placentas	ENSMUSG00000001143	Lman2l	timepoint2	7.524465468030015e-143	4.612433333641497	timepoint2	baseline
placentas	ENSMUSG00000001143	Lman2l	timepoint5	4.7220733706525344e-147	4.463675071287452	timepoint5	baseline
placentas	ENSMUSG00000001143	Lman2l	timepoint12	7.887807039089508e-141	4.404823961300638	timepoint12	baseline
placentas	ENSMUSG00000001143	Lman2l	timepoint24	3.489076432332039e-146	4.398860403113596	timepoint24	baseline
placentas	ENSMUSG00000001143	Lman2l	timepoint2:exposure1	0.45702793332862224	0.006122311199502494	timepoint2	response
placentas	ENSMUSG00000001143	Lman2l	timepoint5:exposure1	0.3563383575402113	-0.01940571636777821	timepoint5	response
placentas	ENSMUSG00000001143	Lman2l	timepoint12:exposure1	2.241415586998385e-5	-0.16766430830888776	timepoint12	response
placentas	ENSMUSG00000001143	Lman2l	timepoint24:exposure1	0.03874041529452708	0.07190605564573219	timepoint24	response
placentas	ENSMUSG00000001150	Mcm3ap	timepoint2	1.2890987228966037e-113	5.014277562928866	timepoint2	baseline
placentas	ENSMUSG00000001150	Mcm3ap	timepoint5	1.4497250375188962e-120	5.017673845096387	timepoint5	baseline
placentas	ENSMUSG00000001150	Mcm3ap	timepoint12	8.917605880958055e-117	5.068100909974213	timepoint12	baseline
placentas	ENSMUSG00000001150	Mcm3ap	timepoint24	9.92403114289752e-121	5.003404125621355	timepoint24	baseline
placentas	ENSMUSG00000001150	Mcm3ap	timepoint2:exposure1	0.24462474046790936	0.06597438924071607	timepoint2	response
placentas	ENSMUSG00000001150	Mcm3ap	timepoint5:exposure1	0.007132782186614992	-0.16684715221821367	timepoint5	response
placentas	ENSMUSG00000001150	Mcm3ap	timepoint12:exposure1	0.3392777947387006	0.04070846343093563	timepoint12	response
placentas	ENSMUSG00000001150	Mcm3ap	timepoint24:exposure1	0.22157889525537536	0.06360519293891542	timepoint24	response
placentas	ENSMUSG00000001151	Pcnt	timepoint2	1.220946697194523e-114	4.492636729266373	timepoint2	baseline
placentas	ENSMUSG00000001151	Pcnt	timepoint5	1.0467540772546385e-122	4.528608666358397	timepoint5	baseline
placentas	ENSMUSG00000001151	Pcnt	timepoint12	1.0403490927966236e-116	4.463310771497023	timepoint12	baseline
placentas	ENSMUSG00000001151	Pcnt	timepoint24	1.799439414208855e-122	4.513225140966718	timepoint24	baseline
placentas	ENSMUSG00000001151	Pcnt	timepoint2:exposure1	0.43893385149195496	-0.014278781094657356	timepoint2	response
placentas	ENSMUSG00000001151	Pcnt	timepoint5:exposure1	0.028679264156283954	0.11668271882751784	timepoint5	response
placentas	ENSMUSG00000001151	Pcnt	timepoint12:exposure1	0.4288444454362139	-0.016124680280000463	timepoint12	response
placentas	ENSMUSG00000001151	Pcnt	timepoint24:exposure1	0.16067844638430193	0.06867264776539823	timepoint24	response
placentas	ENSMUSG00000001156	Mxd1	timepoint2	1.6913139292893118e-147	4.223005320857909	timepoint2	baseline
placentas	ENSMUSG00000001156	Mxd1	timepoint5	2.0635973279608697e-154	4.220114396971725	timepoint5	baseline
placentas	ENSMUSG00000001156	Mxd1	timepoint12	6.080789430128938e-154	4.404951055629541	timepoint12	baseline
placentas	ENSMUSG00000001156	Mxd1	timepoint24	1.3741994816662443e-158	4.382182362446993	timepoint24	baseline
placentas	ENSMUSG00000001156	Mxd1	timepoint2:exposure1	0.16507706366217986	0.04163875716739139	timepoint2	response
placentas	ENSMUSG00000001156	Mxd1	timepoint5:exposure1	0.3096358524953114	-0.021158403786128266	timepoint5	response
placentas	ENSMUSG00000001156	Mxd1	timepoint12:exposure1	0.1129407196394041	0.046469799076468775	timepoint12	response
placentas	ENSMUSG00000001156	Mxd1	timepoint24:exposure1	0.1500744521077354	-0.037731774851969484	timepoint24	response
placentas	ENSMUSG00000001157	Gmcl1	timepoint2	1.7532470259729118e-160	4.679303471169496	timepoint2	baseline
placentas	ENSMUSG00000001157	Gmcl1	timepoint5	1.202249289317149e-166	4.616680205938668	timepoint5	baseline
placentas	ENSMUSG00000001157	Gmcl1	timepoint12	1.0673364623770983e-165	4.7870259663506225	timepoint12	baseline
placentas	ENSMUSG00000001157	Gmcl1	timepoint24	2.382996087464904e-171	4.828815892941753	timepoint24	baseline
placentas	ENSMUSG00000001157	Gmcl1	timepoint2:exposure1	0.428359543553072	-0.00817696481325039	timepoint2	response
placentas	ENSMUSG00000001157	Gmcl1	timepoint5:exposure1	7.991182808897779e-10	-0.17106169287128017	timepoint5	response
placentas	ENSMUSG00000001157	Gmcl1	timepoint12:exposure1	0.3421981155353963	-0.01664969608709484	timepoint12	response
placentas	ENSMUSG00000001157	Gmcl1	timepoint24:exposure1	0.002645925411491604	-0.07697415760882008	timepoint24	response
placentas	ENSMUSG00000001158	Snrnp27	timepoint2	5.34272917407884e-131	4.294896598216512	timepoint2	baseline
placentas	ENSMUSG00000001158	Snrnp27	timepoint5	9.953888833153458e-139	4.329351529465611	timepoint5	baseline
placentas	ENSMUSG00000001158	Snrnp27	timepoint12	3.600741215246948e-134	4.333631744995253	timepoint12	baseline
placentas	ENSMUSG00000001158	Snrnp27	timepoint24	1.0691159089820065e-139	4.346258330109269	timepoint24	baseline
placentas	ENSMUSG00000001158	Snrnp27	timepoint2:exposure1	0.21013061280918816	-0.04786282133266757	timepoint2	response
placentas	ENSMUSG00000001158	Snrnp27	timepoint5:exposure1	0.0269569436330462	-0.08629625754808576	timepoint5	response
placentas	ENSMUSG00000001158	Snrnp27	timepoint12:exposure1	0.3521397319803676	-0.024020118142809133	timepoint12	response
placentas	ENSMUSG00000001158	Snrnp27	timepoint24:exposure1	0.3875158184526938	-0.0169085436776255	timepoint24	response
placentas	ENSMUSG00000001166	Oas1c	timepoint2	4.744978004492237e-99	3.030749717948658	timepoint2	baseline
placentas	ENSMUSG00000001166	Oas1c	timepoint5	1.259366993494986e-108	3.0969774581622023	timepoint5	baseline
placentas	ENSMUSG00000001166	Oas1c	timepoint12	6.162518354970175e-95	2.8123382784213566	timepoint12	baseline
placentas	ENSMUSG00000001166	Oas1c	timepoint24	2.4880989544821027e-101	2.8507345078408983	timepoint24	baseline
placentas	ENSMUSG00000001166	Oas1c	timepoint2:exposure1	0.18290845105495712	0.06366583806062083	timepoint2	response
placentas	ENSMUSG00000001166	Oas1c	timepoint5:exposure1	0.08291280881277689	0.07795800874148527	timepoint5	response
placentas	ENSMUSG00000001166	Oas1c	timepoint12:exposure1	0.19876707655068726	0.06006978347637449	timepoint12	response
placentas	ENSMUSG00000001166	Oas1c	timepoint24:exposure1	0.3653727954016561	-0.02515560156216755	timepoint24	response
placentas	ENSMUSG00000001173	Ocrl	timepoint2	1.6774405131200087e-126	3.8082505750062228	timepoint2	baseline
placentas	ENSMUSG00000001173	Ocrl	timepoint5	1.1860488158715833e-132	3.769093168749755	timepoint5	baseline
placentas	ENSMUSG00000001173	Ocrl	timepoint12	6.256595096379827e-126	3.6906122021413807	timepoint12	baseline
placentas	ENSMUSG00000001173	Ocrl	timepoint24	3.5090332906230425e-135	3.8376939347015346	timepoint24	baseline
placentas	ENSMUSG00000001173	Ocrl	timepoint2:exposure1	0.3612339312197758	0.02259456848240208	timepoint2	response
placentas	ENSMUSG00000001173	Ocrl	timepoint5:exposure1	0.1747453914520107	0.04612101865619177	timepoint5	response
placentas	ENSMUSG00000001173	Ocrl	timepoint12:exposure1	0.3760845088043668	0.01984343582756987	timepoint12	response
placentas	ENSMUSG00000001173	Ocrl	timepoint24:exposure1	0.11072648893628219	0.05583536666652501	timepoint24	response
placentas	ENSMUSG00000001175	Calm1	timepoint2	3.3569476871801933e-193	8.80736062702866	timepoint2	baseline
placentas	ENSMUSG00000001175	Calm1	timepoint5	3.2445877373712523e-199	8.721509059228632	timepoint5	baseline
placentas	ENSMUSG00000001175	Calm1	timepoint12	2.108765568254803e-194	8.722958109308097	timepoint12	baseline
placentas	ENSMUSG00000001175	Calm1	timepoint24	5.174345306476391e-199	8.691218484047726	timepoint24	baseline
placentas	ENSMUSG00000001175	Calm1	timepoint2:exposure1	0.3911634957890822	-0.013489934744717956	timepoint2	response
placentas	ENSMUSG00000001175	Calm1	timepoint5:exposure1	0.13156663983182876	0.040164910128750494	timepoint5	response
placentas	ENSMUSG00000001175	Calm1	timepoint12:exposure1	0.05570887767890389	-0.05808478427939401	timepoint12	response
placentas	ENSMUSG00000001175	Calm1	timepoint24:exposure1	0.2386944153118653	-0.02776917699907704	timepoint24	response
placentas	ENSMUSG00000001211	Agpat3	timepoint2	8.256376179333031e-181	6.538070373157379	timepoint2	baseline
placentas	ENSMUSG00000001211	Agpat3	timepoint5	4.085446246485577e-188	6.58103871564442	timepoint5	baseline
placentas	ENSMUSG00000001211	Agpat3	timepoint12	5.900856054802438e-182	6.454169025853089	timepoint12	baseline
placentas	ENSMUSG00000001211	Agpat3	timepoint24	1.1960795333230334e-186	6.434143038860331	timepoint24	baseline
placentas	ENSMUSG00000001211	Agpat3	timepoint2:exposure1	0.30084452367631026	0.021949426582999004	timepoint2	response
placentas	ENSMUSG00000001211	Agpat3	timepoint5:exposure1	0.08911073690113702	0.042537193111197885	timepoint5	response
placentas	ENSMUSG00000001211	Agpat3	timepoint12:exposure1	0.007560300948435855	0.07606089184023462	timepoint12	response
placentas	ENSMUSG00000001211	Agpat3	timepoint24:exposure1	0.21063063181681585	-0.02812428704097745	timepoint24	response
placentas	ENSMUSG00000001225	Slc26a3	timepoint2	1.3457641569768146e-20	-2.008882494762684	timepoint2	baseline
placentas	ENSMUSG00000001225	Slc26a3	timepoint5	1.846126450596663e-24	-1.929977892565597	timepoint5	baseline
placentas	ENSMUSG00000001225	Slc26a3	timepoint12	5.819290514568297e-22	-1.9522289502662697	timepoint12	baseline
placentas	ENSMUSG00000001225	Slc26a3	timepoint24	1.4628294215676759e-24	-1.9690212504105675	timepoint24	baseline
placentas	ENSMUSG00000001225	Slc26a3	timepoint2:exposure1	0.30632178031045704	-0.13558881026591746	timepoint2	response
placentas	ENSMUSG00000001225	Slc26a3	timepoint5:exposure1	0.4827487664940404	0.006236562098647773	timepoint5	response
placentas	ENSMUSG00000001225	Slc26a3	timepoint12:exposure1	0.15609281970668873	0.22330141711399124	timepoint12	response
placentas	ENSMUSG00000001225	Slc26a3	timepoint24:exposure1	0.034926159109878736	0.3332949505977853	timepoint24	response
placentas	ENSMUSG00000001227	Sema6b	timepoint2	6.859778722511803e-97	2.681918838647722	timepoint2	baseline
placentas	ENSMUSG00000001227	Sema6b	timepoint5	2.0951468991688164e-108	2.7718567326684007	timepoint5	baseline
placentas	ENSMUSG00000001227	Sema6b	timepoint12	1.7989994672107426e-99	2.627388448491221	timepoint12	baseline
placentas	ENSMUSG00000001227	Sema6b	timepoint24	1.4400348963872238e-101	2.5536519887826383	timepoint24	baseline
placentas	ENSMUSG00000001227	Sema6b	timepoint2:exposure1	0.17156064695046974	0.06075113725737275	timepoint2	response
placentas	ENSMUSG00000001227	Sema6b	timepoint5:exposure1	0.0018362135608035754	0.13186673935408735	timepoint5	response
placentas	ENSMUSG00000001227	Sema6b	timepoint12:exposure1	0.28805844737651903	0.03675441564944175	timepoint12	response
placentas	ENSMUSG00000001227	Sema6b	timepoint24:exposure1	0.033920286353079386	0.09101101410128935	timepoint24	response
placentas	ENSMUSG00000001228	Uhrf1	timepoint2	6.292519128934399e-77	2.9332662410633867	timepoint2	baseline
placentas	ENSMUSG00000001228	Uhrf1	timepoint5	2.2546557552375493e-85	2.9256427973915935	timepoint5	baseline
placentas	ENSMUSG00000001228	Uhrf1	timepoint12	7.348691405263374e-75	2.736895415603335	timepoint12	baseline
placentas	ENSMUSG00000001228	Uhrf1	timepoint24	3.154599021634729e-80	2.7475933842229323	timepoint24	baseline
placentas	ENSMUSG00000001228	Uhrf1	timepoint2:exposure1	0.42808104600436775	-0.021305395185156756	timepoint2	response
placentas	ENSMUSG00000001228	Uhrf1	timepoint5:exposure1	0.011090557519260935	0.16725965525840966	timepoint5	response
placentas	ENSMUSG00000001228	Uhrf1	timepoint12:exposure1	0.22178624222111595	-0.07677033937970609	timepoint12	response
placentas	ENSMUSG00000001228	Uhrf1	timepoint24:exposure1	0.21509585040669507	0.07170094627508526	timepoint24	response
placentas	ENSMUSG00000001229	Dpp9	timepoint2	1.8657729302891645e-173	4.9849440594251755	timepoint2	baseline
placentas	ENSMUSG00000001229	Dpp9	timepoint5	3.7422925574893114e-180	4.960123534076536	timepoint5	baseline
placentas	ENSMUSG00000001229	Dpp9	timepoint12	1.6822985680651202e-176	5.022523549433586	timepoint12	baseline
placentas	ENSMUSG00000001229	Dpp9	timepoint24	3.0875933269255484e-182	5.056702436201785	timepoint24	baseline
placentas	ENSMUSG00000001229	Dpp9	timepoint2:exposure1	0.47699827366139064	0.001687727717178668	timepoint2	response
placentas	ENSMUSG00000001229	Dpp9	timepoint5:exposure1	0.18828278997537784	-0.026145058321412666	timepoint5	response
placentas	ENSMUSG00000001229	Dpp9	timepoint12:exposure1	1.9346255483961333e-5	-0.1060160106698659	timepoint12	response
placentas	ENSMUSG00000001229	Dpp9	timepoint24:exposure1	0.023481778211831655	0.049838931919034525	timepoint24	response
placentas	ENSMUSG00000001240	Ramp2	timepoint2	1.0709170519069783e-88	3.5317876018999237	timepoint2	baseline
placentas	ENSMUSG00000001240	Ramp2	timepoint5	9.748618197160124e-103	3.6740751110320744	timepoint5	baseline
placentas	ENSMUSG00000001240	Ramp2	timepoint12	3.4828344601438412e-93	3.489991985399466	timepoint12	baseline
placentas	ENSMUSG00000001240	Ramp2	timepoint24	3.715913928455608e-93	3.301522765019801	timepoint24	baseline
placentas	ENSMUSG00000001240	Ramp2	timepoint2:exposure1	0.2947861331587322	0.057728879579653586	timepoint2	response
placentas	ENSMUSG00000001240	Ramp2	timepoint5:exposure1	0.2915323626787954	0.04784639699011408	timepoint5	response
placentas	ENSMUSG00000001240	Ramp2	timepoint12:exposure1	0.019605114224681062	0.1592248746544068	timepoint12	response
placentas	ENSMUSG00000001240	Ramp2	timepoint24:exposure1	0.2877260270990134	0.05156844435823099	timepoint24	response
placentas	ENSMUSG00000001247	Lsr	timepoint2	2.7402679886993203e-144	4.973265918169647	timepoint2	baseline
placentas	ENSMUSG00000001247	Lsr	timepoint5	6.64753532061511e-152	4.965902579075216	timepoint5	baseline
placentas	ENSMUSG00000001247	Lsr	timepoint12	2.986593499512541e-145	4.8635223149503535	timepoint12	baseline
placentas	ENSMUSG00000001247	Lsr	timepoint24	1.1645515864885602e-149	4.834720534585302	timepoint24	baseline
placentas	ENSMUSG00000001247	Lsr	timepoint2:exposure1	0.430514160723857	0.011034558330294937	timepoint2	response
placentas	ENSMUSG00000001247	Lsr	timepoint5:exposure1	0.48749438323658595	-6.12770261801661e-4	timepoint5	response
placentas	ENSMUSG00000001247	Lsr	timepoint12:exposure1	0.03269088641079786	0.08369120753330687	timepoint12	response
placentas	ENSMUSG00000001247	Lsr	timepoint24:exposure1	0.012996758762372282	-0.09079970754793348	timepoint24	response
placentas	ENSMUSG00000001248	Gramd1a	timepoint2	9.504040106736412e-174	6.458225952316313	timepoint2	baseline
placentas	ENSMUSG00000001248	Gramd1a	timepoint5	3.7777592946098883e-181	6.51508016825373	timepoint5	baseline
placentas	ENSMUSG00000001248	Gramd1a	timepoint12	5.863289185754547e-177	6.571678045177131	timepoint12	baseline
placentas	ENSMUSG00000001248	Gramd1a	timepoint24	1.9114150369428124e-181	6.530411579877386	timepoint24	baseline
placentas	ENSMUSG00000001248	Gramd1a	timepoint2:exposure1	0.18426499810964456	0.03844648419604423	timepoint2	response
placentas	ENSMUSG00000001248	Gramd1a	timepoint5:exposure1	0.0014187438585031439	-0.09365442922451032	timepoint5	response
placentas	ENSMUSG00000001248	Gramd1a	timepoint12:exposure1	0.05984170814256183	0.057757493710366446	timepoint12	response
placentas	ENSMUSG00000001248	Gramd1a	timepoint24:exposure1	0.4577556690029722	0.00444418110580917	timepoint24	response
placentas	ENSMUSG00000001249	Hpn	timepoint2	0.0019015476889762395	-0.5454048703231374	timepoint2	baseline
placentas	ENSMUSG00000001249	Hpn	timepoint5	0.02408934493414473	-0.3230356411667542	timepoint5	baseline
placentas	ENSMUSG00000001249	Hpn	timepoint12	6.379728853327748e-8	-1.063691645552938	timepoint12	baseline
placentas	ENSMUSG00000001249	Hpn	timepoint24	3.780758292780834e-7	-0.8594516894402152	timepoint24	baseline
placentas	ENSMUSG00000001249	Hpn	timepoint2:exposure1	0.26627504042489125	0.15172063836446117	timepoint2	response
placentas	ENSMUSG00000001249	Hpn	timepoint5:exposure1	0.009070187814513853	0.3768699267130791	timepoint5	response
placentas	ENSMUSG00000001249	Hpn	timepoint12:exposure1	0.21487106636855535	-0.19982901197565814	timepoint12	response
placentas	ENSMUSG00000001249	Hpn	timepoint24:exposure1	0.14906634540062846	0.2162507471014272	timepoint24	response
placentas	ENSMUSG00000001270	Ckb	timepoint2	8.544374048054424e-144	6.83205086945619	timepoint2	baseline
placentas	ENSMUSG00000001270	Ckb	timepoint5	9.321948279081725e-152	6.940794451170707	timepoint5	baseline
placentas	ENSMUSG00000001270	Ckb	timepoint12	4.03760539503365e-145	6.764126048567641	timepoint12	baseline
placentas	ENSMUSG00000001270	Ckb	timepoint24	3.523678079481273e-150	6.770932102872327	timepoint24	baseline
placentas	ENSMUSG00000001270	Ckb	timepoint2:exposure1	0.44931961814459254	0.010821918115760987	timepoint2	response
placentas	ENSMUSG00000001270	Ckb	timepoint5:exposure1	0.3964200745635427	-0.020371219149931487	timepoint5	response
placentas	ENSMUSG00000001270	Ckb	timepoint12:exposure1	0.006457524365841435	0.15095931633762558	timepoint12	response
placentas	ENSMUSG00000001270	Ckb	timepoint24:exposure1	0.2868528144319767	-0.04054332247680781	timepoint24	response
placentas	ENSMUSG00000001280	Sp1	timepoint2	1.0299401295152681e-131	6.523411479711636	timepoint2	baseline
placentas	ENSMUSG00000001280	Sp1	timepoint5	2.003418344005185e-137	6.4242969557335385	timepoint5	baseline
placentas	ENSMUSG00000001280	Sp1	timepoint12	1.1928376296443753e-133	6.519305081169352	timepoint12	baseline
placentas	ENSMUSG00000001280	Sp1	timepoint24	7.245473479619659e-137	6.371092630558121	timepoint24	baseline
placentas	ENSMUSG00000001280	Sp1	timepoint2:exposure1	0.4244880364795018	0.019485196654622703	timepoint2	response
placentas	ENSMUSG00000001280	Sp1	timepoint5:exposure1	0.04178645809642981	0.11956487621129823	timepoint5	response
placentas	ENSMUSG00000001280	Sp1	timepoint12:exposure1	0.4445844540287582	0.013530993081524272	timepoint12	response
placentas	ENSMUSG00000001280	Sp1	timepoint24:exposure1	0.30626683998681364	-0.043546599161890125	timepoint24	response
placentas	ENSMUSG00000001281	Itgb7	timepoint2	3.692324750157641e-6	0.8483236132653019	timepoint2	baseline
placentas	ENSMUSG00000001281	Itgb7	timepoint5	2.985033862809315e-8	0.9645900999606764	timepoint5	baseline
placentas	ENSMUSG00000001281	Itgb7	timepoint12	2.6029191514091786e-10	1.095641511105999	timepoint12	baseline
placentas	ENSMUSG00000001281	Itgb7	timepoint24	1.2130318868801162e-11	1.1143973532389517	timepoint24	baseline
placentas	ENSMUSG00000001281	Itgb7	timepoint2:exposure1	0.19886487561129132	-0.19955680545161086	timepoint2	response
placentas	ENSMUSG00000001281	Itgb7	timepoint5:exposure1	0.2252352726352164	-0.1699259552863978	timepoint5	response
placentas	ENSMUSG00000001281	Itgb7	timepoint12:exposure1	0.3510770506751044	-0.09279739409065056	timepoint12	response
placentas	ENSMUSG00000001281	Itgb7	timepoint24:exposure1	0.30932383306650874	0.10990005215276744	timepoint24	response
placentas	ENSMUSG00000001285	Myg1	timepoint2	4.259700217383942e-115	3.3451364220746087	timepoint2	baseline
placentas	ENSMUSG00000001285	Myg1	timepoint5	2.0679411444056766e-121	3.313059310654264	timepoint5	baseline
placentas	ENSMUSG00000001285	Myg1	timepoint12	3.6909168517329633e-121	3.4533279762421754	timepoint12	baseline
placentas	ENSMUSG00000001285	Myg1	timepoint24	5.804368959081873e-125	3.404495915452814	timepoint24	baseline
placentas	ENSMUSG00000001285	Myg1	timepoint2:exposure1	0.45365850988272644	-0.007734466466139029	timepoint2	response
placentas	ENSMUSG00000001285	Myg1	timepoint5:exposure1	0.009093867415357837	-0.10514453426478318	timepoint5	response
placentas	ENSMUSG00000001285	Myg1	timepoint12:exposure1	0.17383224927914445	0.05140373123365023	timepoint12	response
placentas	ENSMUSG00000001285	Myg1	timepoint24:exposure1	0.2913032247754949	0.03047505608740598	timepoint24	response
placentas	ENSMUSG00000001288	Rarg	timepoint2	1.1465976570571564e-125	4.269345625008667	timepoint2	baseline
placentas	ENSMUSG00000001288	Rarg	timepoint5	1.4478777501926775e-130	4.193421605852673	timepoint5	baseline
placentas	ENSMUSG00000001288	Rarg	timepoint12	1.6697445999502903e-131	4.42557079207922	timepoint12	baseline
placentas	ENSMUSG00000001288	Rarg	timepoint24	3.29094827925903e-138	4.5062940110767435	timepoint24	baseline
placentas	ENSMUSG00000001288	Rarg	timepoint2:exposure1	0.16482225760230407	-0.06072078326606586	timepoint2	response
placentas	ENSMUSG00000001288	Rarg	timepoint5:exposure1	1.0688373403404475e-6	-0.22023771945772436	timepoint5	response
placentas	ENSMUSG00000001288	Rarg	timepoint12:exposure1	0.2891010423502289	0.03585370068883891	timepoint12	response
placentas	ENSMUSG00000001288	Rarg	timepoint24:exposure1	0.2198793469992396	0.04299272327156906	timepoint24	response
placentas	ENSMUSG00000001289	Pfdn5	timepoint2	4.78418339374294e-131	5.555978752066621	timepoint2	baseline
placentas	ENSMUSG00000001289	Pfdn5	timepoint5	1.2340838889217699e-139	5.674371061112419	timepoint5	baseline
placentas	ENSMUSG00000001289	Pfdn5	timepoint12	8.877660483241012e-134	5.60872644642222	timepoint12	baseline
placentas	ENSMUSG00000001289	Pfdn5	timepoint24	1.5500108216305834e-137	5.5167669180772885	timepoint24	baseline
placentas	ENSMUSG00000001289	Pfdn5	timepoint2:exposure1	0.25765823663668946	0.05181176221225518	timepoint2	response
placentas	ENSMUSG00000001289	Pfdn5	timepoint5:exposure1	0.1702699172041923	-0.06271135847399043	timepoint5	response
placentas	ENSMUSG00000001289	Pfdn5	timepoint12:exposure1	0.48497216242577906	-0.0016086127752879098	timepoint12	response
placentas	ENSMUSG00000001289	Pfdn5	timepoint24:exposure1	0.3691144867525702	0.02573018418954091	timepoint24	response
placentas	ENSMUSG00000001300	Efnb2	timepoint2	3.0464395831968646e-170	5.911630391908647	timepoint2	baseline
placentas	ENSMUSG00000001300	Efnb2	timepoint5	9.938479044284947e-178	5.946925819671302	timepoint5	baseline
placentas	ENSMUSG00000001300	Efnb2	timepoint12	3.577092676087394e-173	5.969107431370499	timepoint12	baseline
placentas	ENSMUSG00000001300	Efnb2	timepoint24	3.0465091914619256e-178	5.976818053514384	timepoint24	baseline
placentas	ENSMUSG00000001300	Efnb2	timepoint2:exposure1	0.3451352411860978	-0.018715230610314847	timepoint2	response
placentas	ENSMUSG00000001300	Efnb2	timepoint5:exposure1	0.4711029071626952	0.002636132637317086	timepoint5	response
placentas	ENSMUSG00000001300	Efnb2	timepoint12:exposure1	0.04210352925816828	-0.06094300951124782	timepoint12	response
placentas	ENSMUSG00000001300	Efnb2	timepoint24:exposure1	0.005402502389674486	0.07825446182933936	timepoint24	response
placentas	ENSMUSG00000001305	Rrp15	timepoint2	9.204033163347842e-110	2.8643995495367385	timepoint2	baseline
placentas	ENSMUSG00000001305	Rrp15	timepoint5	2.4858766569447917e-119	2.904910013409727	timepoint5	baseline
placentas	ENSMUSG00000001305	Rrp15	timepoint12	2.6982189822282805e-114	2.9001870061141526	timepoint12	baseline
placentas	ENSMUSG00000001305	Rrp15	timepoint24	3.058380449571145e-119	2.8910218654693365	timepoint24	baseline
placentas	ENSMUSG00000001305	Rrp15	timepoint2:exposure1	0.4726197617728818	0.003679504549277485	timepoint2	response
placentas	ENSMUSG00000001305	Rrp15	timepoint5:exposure1	0.25339017404857955	-0.033542397444876554	timepoint5	response
placentas	ENSMUSG00000001305	Rrp15	timepoint12:exposure1	0.20306605698072136	-0.04386961814787603	timepoint12	response
placentas	ENSMUSG00000001305	Rrp15	timepoint24:exposure1	0.12767182262109225	0.05185540626346163	timepoint24	response
placentas	ENSMUSG00000001313	Rnd2	timepoint2	1.1598029740201227e-153	5.632631644525509	timepoint2	baseline
placentas	ENSMUSG00000001313	Rnd2	timepoint5	3.935068532591438e-161	5.651095190616669	timepoint5	baseline
placentas	ENSMUSG00000001313	Rnd2	timepoint12	6.262599084511827e-154	5.481717627514065	timepoint12	baseline
placentas	ENSMUSG00000001313	Rnd2	timepoint24	1.266159158201416e-156	5.337193700448514	timepoint24	baseline
placentas	ENSMUSG00000001313	Rnd2	timepoint2:exposure1	0.26826355677982766	0.03446498545215776	timepoint2	response
placentas	ENSMUSG00000001313	Rnd2	timepoint5:exposure1	0.4371681945654847	-0.008497875057397632	timepoint5	response
placentas	ENSMUSG00000001313	Rnd2	timepoint12:exposure1	0.47568627994481655	-0.0028101755974299487	timepoint12	response
placentas	ENSMUSG00000001313	Rnd2	timepoint24:exposure1	0.17302838989399907	-0.043988962127358935	timepoint24	response
placentas	ENSMUSG00000001323	Srr	timepoint2	2.60622792595956e-135	5.313395525982719	timepoint2	baseline
placentas	ENSMUSG00000001323	Srr	timepoint5	2.656542255756892e-142	5.283999493059972	timepoint5	baseline
placentas	ENSMUSG00000001323	Srr	timepoint12	2.4545712397297476e-135	5.150921542159124	timepoint12	baseline
placentas	ENSMUSG00000001323	Srr	timepoint24	7.364354544253252e-142	5.2399225306079105	timepoint24	baseline
placentas	ENSMUSG00000001323	Srr	timepoint2:exposure1	0.3914078981338608	-0.02149980497963727	timepoint2	response
placentas	ENSMUSG00000001323	Srr	timepoint5:exposure1	0.0308906882553867	0.09661880850427497	timepoint5	response
placentas	ENSMUSG00000001323	Srr	timepoint12:exposure1	0.010358198881594272	-0.12708885802753497	timepoint12	response
placentas	ENSMUSG00000001323	Srr	timepoint24:exposure1	0.36485939316870675	-0.023439722034366697	timepoint24	response
placentas	ENSMUSG00000001333	Sync	timepoint2	1.048144385495353e-53	2.2108517496702382	timepoint2	baseline
placentas	ENSMUSG00000001333	Sync	timepoint5	1.9543190906767234e-62	2.21043065047605	timepoint5	baseline
placentas	ENSMUSG00000001333	Sync	timepoint12	4.155505161597634e-61	2.257925101274903	timepoint12	baseline
placentas	ENSMUSG00000001333	Sync	timepoint24	3.7945050035323486e-67	2.3483804785937146	timepoint24	baseline
placentas	ENSMUSG00000001333	Sync	timepoint2:exposure1	0.41480356660060447	0.02959301458213139	timepoint2	response
placentas	ENSMUSG00000001333	Sync	timepoint5:exposure1	0.05357819212889302	0.14255376677073764	timepoint5	response
placentas	ENSMUSG00000001333	Sync	timepoint12:exposure1	0.20022490291164052	-0.0881891238933897	timepoint12	response
placentas	ENSMUSG00000001333	Sync	timepoint24:exposure1	0.3979762423860235	0.029039193190519088	timepoint24	response
placentas	ENSMUSG00000001334	Fndc5	timepoint2	6.587028901849254e-71	3.2330850240529583	timepoint2	baseline
placentas	ENSMUSG00000001334	Fndc5	timepoint5	9.011093728726592e-85	3.342855327745344	timepoint5	baseline
placentas	ENSMUSG00000001334	Fndc5	timepoint12	1.6239015756179593e-81	3.3626009239834236	timepoint12	baseline
placentas	ENSMUSG00000001334	Fndc5	timepoint24	1.2671565497116945e-80	3.2382772447805164	timepoint24	baseline
placentas	ENSMUSG00000001334	Fndc5	timepoint2:exposure1	0.34173586796220506	-0.05681477474225765	timepoint2	response
placentas	ENSMUSG00000001334	Fndc5	timepoint5:exposure1	0.4640484987352577	-0.009546888992519084	timepoint5	response
placentas	ENSMUSG00000001334	Fndc5	timepoint12:exposure1	0.10087618450689644	0.1265475223525084	timepoint12	response
placentas	ENSMUSG00000001334	Fndc5	timepoint24:exposure1	0.10362783903692487	0.12260193455786768	timepoint24	response
placentas	ENSMUSG00000001348	Acp5	timepoint2	8.14105178071563e-125	3.9303638585536635	timepoint2	baseline
placentas	ENSMUSG00000001348	Acp5	timepoint5	1.2868328184332006e-129	3.8426668514011597	timepoint5	baseline
placentas	ENSMUSG00000001348	Acp5	timepoint12	4.940394160643273e-121	3.6932471341215596	timepoint12	baseline
placentas	ENSMUSG00000001348	Acp5	timepoint24	1.8192653085296922e-129	3.8091802122078677	timepoint24	baseline
placentas	ENSMUSG00000001348	Acp5	timepoint2:exposure1	0.22339439113148052	-0.04634326014857014	timepoint2	response
placentas	ENSMUSG00000001348	Acp5	timepoint5:exposure1	0.411159326980188	-0.014030350917431359	timepoint5	response
placentas	ENSMUSG00000001348	Acp5	timepoint12:exposure1	0.3694177059994466	0.022667530996800876	timepoint12	response
placentas	ENSMUSG00000001348	Acp5	timepoint24:exposure1	0.13219782007726527	-0.05667110477684336	timepoint24	response
placentas	ENSMUSG00000001349	Cnn1	timepoint2	0.38861986913994545	-0.0942001713622178	timepoint2	baseline
placentas	ENSMUSG00000001349	Cnn1	timepoint5	0.30995375916832896	-0.13448058439664073	timepoint5	baseline
placentas	ENSMUSG00000001349	Cnn1	timepoint12	0.09935507061964766	-0.3484091435669841	timepoint12	baseline
placentas	ENSMUSG00000001349	Cnn1	timepoint24	0.4477516326036751	-0.0388777833023439	timepoint24	baseline
placentas	ENSMUSG00000001349	Cnn1	timepoint2:exposure1	0.24585371324013666	0.2065834740783207	timepoint2	response
placentas	ENSMUSG00000001349	Cnn1	timepoint5:exposure1	0.3860239232167406	0.08276483189651629	timepoint5	response
placentas	ENSMUSG00000001349	Cnn1	timepoint12:exposure1	0.3961066185157918	0.08934004758800415	timepoint12	response
placentas	ENSMUSG00000001349	Cnn1	timepoint24:exposure1	0.11537635890505787	-0.29389431713653624	timepoint24	response
placentas	ENSMUSG00000001366	Fbxo9	timepoint2	1.1938461267537738e-140	4.14338687152115	timepoint2	baseline
placentas	ENSMUSG00000001366	Fbxo9	timepoint5	3.678019085506921e-146	4.078090109647097	timepoint5	baseline
placentas	ENSMUSG00000001366	Fbxo9	timepoint12	1.2938713848123627e-149	4.411661603179154	timepoint12	baseline
placentas	ENSMUSG00000001366	Fbxo9	timepoint24	1.9940640907131123e-152	4.304465456359467	timepoint24	baseline
placentas	ENSMUSG00000001366	Fbxo9	timepoint2:exposure1	5.748976215478077e-4	-0.1271752718888788	timepoint2	response
placentas	ENSMUSG00000001366	Fbxo9	timepoint5:exposure1	3.3968472392619194e-12	-0.2458675366883623	timepoint5	response
placentas	ENSMUSG00000001366	Fbxo9	timepoint12:exposure1	0.12852845962675064	-0.047433264564745836	timepoint12	response
placentas	ENSMUSG00000001366	Fbxo9	timepoint24:exposure1	0.21923365720941507	0.032453584157848735	timepoint24	response
placentas	ENSMUSG00000001376	Vps50	timepoint2	5.51541508067397e-136	4.180932059371153	timepoint2	baseline
placentas	ENSMUSG00000001376	Vps50	timepoint5	2.354142434246258e-146	4.304012113484507	timepoint5	baseline
placentas	ENSMUSG00000001376	Vps50	timepoint12	5.164092844553698e-140	4.2268188321613955	timepoint12	baseline
placentas	ENSMUSG00000001376	Vps50	timepoint24	1.3613243210702591e-144	4.195439036950873	timepoint24	baseline
placentas	ENSMUSG00000001376	Vps50	timepoint2:exposure1	0.2720063209337916	-0.03384951202490074	timepoint2	response
placentas	ENSMUSG00000001376	Vps50	timepoint5:exposure1	0.39670000730453636	0.013789322986901942	timepoint5	response
placentas	ENSMUSG00000001376	Vps50	timepoint12:exposure1	0.3531393677976631	0.021108605179279698	timepoint12	response
placentas	ENSMUSG00000001376	Vps50	timepoint24:exposure1	0.485142868948185	9.758625784557308e-4	timepoint24	response
placentas	ENSMUSG00000001380	Hars	timepoint2	3.191908470126588e-164	4.923844321157904	timepoint2	baseline
placentas	ENSMUSG00000001380	Hars	timepoint5	2.6077429904938504e-171	4.909384387220902	timepoint5	baseline
placentas	ENSMUSG00000001380	Hars	timepoint12	6.0089239062813474e-167	4.927844971018022	timepoint12	baseline
placentas	ENSMUSG00000001380	Hars	timepoint24	5.715082620323075e-171	4.869023119531341	timepoint24	baseline
placentas	ENSMUSG00000001380	Hars	timepoint2:exposure1	0.31740461373214574	-0.020142720479076778	timepoint2	response
placentas	ENSMUSG00000001380	Hars	timepoint5:exposure1	0.10933111220631207	-0.039197559454289245	timepoint5	response
placentas	ENSMUSG00000001380	Hars	timepoint12:exposure1	0.33475076945423665	-0.017529740732786937	timepoint12	response
placentas	ENSMUSG00000001380	Hars	timepoint24:exposure1	0.34857999133278317	0.014906659607638033	timepoint24	response
placentas	ENSMUSG00000001383	Zmat2	timepoint2	4.183439965834558e-175	5.774854803972656	timepoint2	baseline
placentas	ENSMUSG00000001383	Zmat2	timepoint5	4.275538343670938e-183	5.849218013775547	timepoint5	baseline
placentas	ENSMUSG00000001383	Zmat2	timepoint12	4.2163007116387136e-176	5.683831485323569	timepoint12	baseline
placentas	ENSMUSG00000001383	Zmat2	timepoint24	1.482281424987088e-181	5.719123584677432	timepoint24	baseline
placentas	ENSMUSG00000001383	Zmat2	timepoint2:exposure1	0.1810587821340159	0.033969057058986216	timepoint2	response
placentas	ENSMUSG00000001383	Zmat2	timepoint5:exposure1	0.19339107181702772	0.02882800187242854	timepoint5	response
placentas	ENSMUSG00000001383	Zmat2	timepoint12:exposure1	0.4681665426818603	0.0029573020227197495	timepoint12	response
placentas	ENSMUSG00000001383	Zmat2	timepoint24:exposure1	0.2057348537141012	-0.027724710731560787	timepoint24	response
placentas	ENSMUSG00000001403	Ube2c	timepoint2	2.3326584505277736e-16	1.084124755284848	timepoint2	baseline
placentas	ENSMUSG00000001403	Ube2c	timepoint5	4.727822990322883e-20	1.0627598223494028	timepoint5	baseline
placentas	ENSMUSG00000001403	Ube2c	timepoint12	4.703726449145145e-12	0.8426939506791844	timepoint12	baseline
placentas	ENSMUSG00000001403	Ube2c	timepoint24	1.9441739073901396e-10	0.7148076891772323	timepoint24	baseline
placentas	ENSMUSG00000001403	Ube2c	timepoint2:exposure1	0.1301206601414488	0.16685693955673225	timepoint2	response
placentas	ENSMUSG00000001403	Ube2c	timepoint5:exposure1	0.4637442447360036	-0.012734864121979945	timepoint5	response
placentas	ENSMUSG00000001403	Ube2c	timepoint12:exposure1	0.14828696889790793	0.15020173349232785	timepoint12	response
placentas	ENSMUSG00000001403	Ube2c	timepoint24:exposure1	0.031233627144219102	0.22495815620113155	timepoint24	response
placentas	ENSMUSG00000001415	Smg5	timepoint2	5.585875016350745e-181	6.602353236906954	timepoint2	baseline
placentas	ENSMUSG00000001415	Smg5	timepoint5	1.8760290541995593e-187	6.56747729073718	timepoint5	baseline
placentas	ENSMUSG00000001415	Smg5	timepoint12	1.7030130514255687e-182	6.550088625432936	timepoint12	baseline
placentas	ENSMUSG00000001415	Smg5	timepoint24	8.881686314173867e-187	6.4990696576628135	timepoint24	baseline
placentas	ENSMUSG00000001415	Smg5	timepoint2:exposure1	0.4831541012650407	-0.0011141936013662564	timepoint2	response
placentas	ENSMUSG00000001415	Smg5	timepoint5:exposure1	3.090855324069275e-5	0.11215406867679513	timepoint5	response
placentas	ENSMUSG00000001415	Smg5	timepoint12:exposure1	0.21997676230237787	0.029717530835387987	timepoint12	response
placentas	ENSMUSG00000001415	Smg5	timepoint24:exposure1	0.3397446144958262	-0.016071364347036512	timepoint24	response
placentas	ENSMUSG00000001416	Cct3	timepoint2	8.008232435457886e-165	6.439356582475207	timepoint2	baseline
placentas	ENSMUSG00000001416	Cct3	timepoint5	1.7634917701523869e-172	6.513217932336912	timepoint5	baseline
placentas	ENSMUSG00000001416	Cct3	timepoint12	2.3542119700276513e-167	6.490123075617817	timepoint12	baseline
placentas	ENSMUSG00000001416	Cct3	timepoint24	4.7505623372947787e-172	6.461989001343576	timepoint24	baseline
placentas	ENSMUSG00000001416	Cct3	timepoint2:exposure1	0.4304955835936892	-0.010135664230538634	timepoint2	response
placentas	ENSMUSG00000001416	Cct3	timepoint5:exposure1	5.279973005502392e-4	-0.11811982811075875	timepoint5	response
placentas	ENSMUSG00000001416	Cct3	timepoint12:exposure1	0.009618993759082456	-0.09468657079367655	timepoint12	response
placentas	ENSMUSG00000001416	Cct3	timepoint24:exposure1	0.15466422331092744	0.0437180757836758	timepoint24	response
placentas	ENSMUSG00000001418	Glmp	timepoint2	4.9543896410235434e-170	7.844248772641509	timepoint2	baseline
placentas	ENSMUSG00000001418	Glmp	timepoint5	1.16892105114418e-176	7.837437751423784	timepoint5	baseline
placentas	ENSMUSG00000001418	Glmp	timepoint12	1.778210783509122e-170	7.6665497334809585	timepoint12	baseline
placentas	ENSMUSG00000001418	Glmp	timepoint24	6.283756972163278e-175	7.604680092575856	timepoint24	baseline
placentas	ENSMUSG00000001418	Glmp	timepoint2:exposure1	0.4363760830879535	0.01029745672062151	timepoint2	response
placentas	ENSMUSG00000001418	Glmp	timepoint5:exposure1	0.47098374120503556	-0.00355791368461884	timepoint5	response
placentas	ENSMUSG00000001418	Glmp	timepoint12:exposure1	0.25401464506354526	0.037483838159438926	timepoint12	response
placentas	ENSMUSG00000001418	Glmp	timepoint24:exposure1	0.30895431095600234	-0.027114581198860985	timepoint24	response
placentas	ENSMUSG00000001419	Mef2d	timepoint2	3.905211619244365e-189	7.553337896278423	timepoint2	baseline
placentas	ENSMUSG00000001419	Mef2d	timepoint5	1.4207450031235455e-195	7.534073634604503	timepoint5	baseline
placentas	ENSMUSG00000001419	Mef2d	timepoint12	7.508049345308771e-191	7.540587424246009	timepoint12	baseline
placentas	ENSMUSG00000001419	Mef2d	timepoint24	1.0168204245123323e-194	7.423422179923627	timepoint24	baseline
placentas	ENSMUSG00000001419	Mef2d	timepoint2:exposure1	0.40506864493312883	0.010844078845629847	timepoint2	response
placentas	ENSMUSG00000001419	Mef2d	timepoint5:exposure1	0.0028210594993994488	0.07910215255232945	timepoint5	response
placentas	ENSMUSG00000001419	Mef2d	timepoint12:exposure1	0.004049405320627449	0.08246824421765209	timepoint12	response
placentas	ENSMUSG00000001419	Mef2d	timepoint24:exposure1	0.13544544773068254	-0.0364578474937463	timepoint24	response
placentas	ENSMUSG00000001420	Tmem79	timepoint2	1.4073469972589648e-115	3.373755204675348	timepoint2	baseline
placentas	ENSMUSG00000001420	Tmem79	timepoint5	2.66473056165117e-120	3.2369197168118338	timepoint5	baseline
placentas	ENSMUSG00000001420	Tmem79	timepoint12	3.0452329836424915e-112	3.1459297762903753	timepoint12	baseline
placentas	ENSMUSG00000001420	Tmem79	timepoint24	1.3466813064366682e-119	3.2004814686205143	timepoint24	baseline
placentas	ENSMUSG00000001420	Tmem79	timepoint2:exposure1	0.28681684802818663	0.036089908707006915	timepoint2	response
placentas	ENSMUSG00000001420	Tmem79	timepoint5:exposure1	0.013682790481530756	-0.09863397592347341	timepoint5	response
placentas	ENSMUSG00000001420	Tmem79	timepoint12:exposure1	0.4414092346513776	0.009952667158298222	timepoint12	response
placentas	ENSMUSG00000001420	Tmem79	timepoint24:exposure1	0.45039043538285173	0.007422138624757156	timepoint24	response
placentas	ENSMUSG00000001424	Snd1	timepoint2	6.870408219007223e-180	7.201635734735198	timepoint2	baseline
placentas	ENSMUSG00000001424	Snd1	timepoint5	2.0228427315080076e-186	7.181893670328567	timepoint5	baseline
placentas	ENSMUSG00000001424	Snd1	timepoint12	1.1092020371066564e-180	7.084896192619843	timepoint12	baseline
placentas	ENSMUSG00000001424	Snd1	timepoint24	2.3840974632578524e-185	7.056937622022934	timepoint24	baseline
placentas	ENSMUSG00000001424	Snd1	timepoint2:exposure1	0.3812813616500248	0.015040679948042156	timepoint2	response
placentas	ENSMUSG00000001424	Snd1	timepoint5:exposure1	0.043635959249305474	0.05813989587878687	timepoint5	response
placentas	ENSMUSG00000001424	Snd1	timepoint12:exposure1	0.01020789845036291	-0.08189029379459714	timepoint12	response
placentas	ENSMUSG00000001424	Snd1	timepoint24:exposure1	0.12380155047113515	0.0422860900554872	timepoint24	response
placentas	ENSMUSG00000001435	Col18a1	timepoint2	4.3965084519100205e-136	5.548560998201744	timepoint2	baseline
placentas	ENSMUSG00000001435	Col18a1	timepoint5	1.6623341748028139e-143	5.548083284917646	timepoint5	baseline
placentas	ENSMUSG00000001435	Col18a1	timepoint12	1.5415431955925973e-137	5.44468469538067	timepoint12	baseline
placentas	ENSMUSG00000001435	Col18a1	timepoint24	1.758812552545779e-144	5.5398634546332985	timepoint24	baseline
placentas	ENSMUSG00000001435	Col18a1	timepoint2:exposure1	0.41904646005525936	-0.016546369139232853	timepoint2	response
placentas	ENSMUSG00000001435	Col18a1	timepoint5:exposure1	0.013225106886403154	0.11518115463234291	timepoint5	response
placentas	ENSMUSG00000001435	Col18a1	timepoint12:exposure1	0.3836033370584581	-0.022696887593805625	timepoint12	response
placentas	ENSMUSG00000001435	Col18a1	timepoint24:exposure1	0.008433360462317997	-0.12068187723346112	timepoint24	response
placentas	ENSMUSG00000001436	Slc19a1	timepoint2	5.6668961699751955e-90	2.743182737802452	timepoint2	baseline
placentas	ENSMUSG00000001436	Slc19a1	timepoint5	3.242273211264573e-98	2.746725628816876	timepoint5	baseline
placentas	ENSMUSG00000001436	Slc19a1	timepoint12	2.17732158119187e-91	2.6740635267368886	timepoint12	baseline
placentas	ENSMUSG00000001436	Slc19a1	timepoint24	1.8769400712586542e-95	2.6336463950518603	timepoint24	baseline
placentas	ENSMUSG00000001436	Slc19a1	timepoint2:exposure1	0.14073104793670824	0.07761779016476457	timepoint2	response
placentas	ENSMUSG00000001436	Slc19a1	timepoint5:exposure1	0.35293767315189223	0.02781277783699984	timepoint5	response
placentas	ENSMUSG00000001436	Slc19a1	timepoint12:exposure1	0.4623415895630968	-0.0072140631145400265	timepoint12	response
placentas	ENSMUSG00000001436	Slc19a1	timepoint24:exposure1	0.4165223023596647	0.01611220265631492	timepoint24	response
placentas	ENSMUSG00000001440	Kpnb1	timepoint2	4.078446387805732e-199	7.225948709370469	timepoint2	baseline
placentas	ENSMUSG00000001440	Kpnb1	timepoint5	3.3503657829412983e-205	7.165673503467079	timepoint5	baseline
placentas	ENSMUSG00000001440	Kpnb1	timepoint12	6.02156572605348e-201	7.223993251802976	timepoint12	baseline
placentas	ENSMUSG00000001440	Kpnb1	timepoint24	4.560801097944672e-205	7.146239234183305	timepoint24	baseline
placentas	ENSMUSG00000001440	Kpnb1	timepoint2:exposure1	0.2273990387535515	0.02403243375858143	timepoint2	response
placentas	ENSMUSG00000001440	Kpnb1	timepoint5:exposure1	0.29680459985726937	-0.01615825764455438	timepoint5	response
placentas	ENSMUSG00000001440	Kpnb1	timepoint12:exposure1	0.008639803034682187	-0.060478756119330186	timepoint12	response
placentas	ENSMUSG00000001440	Kpnb1	timepoint24:exposure1	0.0598354382893979	0.03887776910475346	timepoint24	response
placentas	ENSMUSG00000001441	Npepps	timepoint2	5.291675642013019e-175	6.494602758889765	timepoint2	baseline
placentas	ENSMUSG00000001441	Npepps	timepoint5	2.3364050527728606e-182	6.548896524634266	timepoint5	baseline
placentas	ENSMUSG00000001441	Npepps	timepoint12	5.59582095164925e-178	6.592359698091091	timepoint12	baseline
placentas	ENSMUSG00000001441	Npepps	timepoint24	3.239664676324513e-183	6.62030421358685	timepoint24	baseline
placentas	ENSMUSG00000001441	Npepps	timepoint2:exposure1	0.08984685747373185	0.052267657742321574	timepoint2	response
placentas	ENSMUSG00000001441	Npepps	timepoint5:exposure1	0.18816297480977826	0.033269755663745626	timepoint5	response
placentas	ENSMUSG00000001441	Npepps	timepoint12:exposure1	0.1814459053711843	-0.03689506268876435	timepoint12	response
placentas	ENSMUSG00000001441	Npepps	timepoint24:exposure1	0.29807596038618744	0.02161918724312581	timepoint24	response
placentas	ENSMUSG00000001445	Mrpl10	timepoint2	8.407084605719276e-164	4.934768922806484	timepoint2	baseline
placentas	ENSMUSG00000001445	Mrpl10	timepoint5	1.7782915190081054e-170	4.909208966250397	timepoint5	baseline
placentas	ENSMUSG00000001445	Mrpl10	timepoint12	9.979618228885053e-165	4.852613513790488	timepoint12	baseline
placentas	ENSMUSG00000001445	Mrpl10	timepoint24	3.185245258459147e-169	4.820101231063265	timepoint24	baseline
placentas	ENSMUSG00000001445	Mrpl10	timepoint2:exposure1	0.472764945335254	0.002540936088356261	timepoint2	response
placentas	ENSMUSG00000001445	Mrpl10	timepoint5:exposure1	0.1336244646654303	-0.036581455773030624	timepoint5	response
placentas	ENSMUSG00000001445	Mrpl10	timepoint12:exposure1	0.45125853144905886	0.005178538992622985	timepoint12	response
placentas	ENSMUSG00000001445	Mrpl10	timepoint24:exposure1	0.42398308158043907	-0.0077373184765974585	timepoint24	response
placentas	ENSMUSG00000001467	Cyp51	timepoint2	1.8662523681291302e-144	4.096411462336617	timepoint2	baseline
placentas	ENSMUSG00000001467	Cyp51	timepoint5	1.0650096267909194e-150	4.079869916483469	timepoint5	baseline
placentas	ENSMUSG00000001467	Cyp51	timepoint12	1.531031197976868e-144	4.020258733600116	timepoint12	baseline
placentas	ENSMUSG00000001467	Cyp51	timepoint24	1.8470745226082487e-153	4.1681050985943955	timepoint24	baseline
placentas	ENSMUSG00000001467	Cyp51	timepoint2:exposure1	0.26365224015830335	-0.02979455610343999	timepoint2	response
placentas	ENSMUSG00000001467	Cyp51	timepoint5:exposure1	0.4010920123311338	0.011648108777898262	timepoint5	response
placentas	ENSMUSG00000001467	Cyp51	timepoint12:exposure1	9.072260909417312e-5	-0.13220448679075422	timepoint12	response
placentas	ENSMUSG00000001467	Cyp51	timepoint24:exposure1	0.05869438324492515	0.0546216534326748	timepoint24	response
placentas	ENSMUSG00000001472	Tcf25	timepoint2	2.3623060610365934e-219	7.863350061496328	timepoint2	baseline
placentas	ENSMUSG00000001472	Tcf25	timepoint5	9.010533820641166e-226	7.893464928735511	timepoint5	baseline
placentas	ENSMUSG00000001472	Tcf25	timepoint12	1.3710143660831453e-220	7.805296112007793	timepoint12	baseline
placentas	ENSMUSG00000001472	Tcf25	timepoint24	4.5667258268953997e-225	7.7838823814543074	timepoint24	baseline
placentas	ENSMUSG00000001472	Tcf25	timepoint2:exposure1	0.38922065623307955	0.007779932729751973	timepoint2	response
placentas	ENSMUSG00000001472	Tcf25	timepoint5:exposure1	4.3360097040559546e-5	0.06775111004386401	timepoint5	response
placentas	ENSMUSG00000001472	Tcf25	timepoint12:exposure1	0.3206454399990166	-0.011941518436802566	timepoint12	response
placentas	ENSMUSG00000001472	Tcf25	timepoint24:exposure1	0.13498648615675646	-0.022517480968378984	timepoint24	response
placentas	ENSMUSG00000001473	Tubb6	timepoint2	4.551395045491803e-123	3.80723467700213	timepoint2	baseline
placentas	ENSMUSG00000001473	Tubb6	timepoint5	1.0467412862306374e-130	3.884483004086533	timepoint5	baseline
placentas	ENSMUSG00000001473	Tubb6	timepoint12	3.4951739358037705e-125	3.8468631115968086	timepoint12	baseline
placentas	ENSMUSG00000001473	Tubb6	timepoint24	1.917087363815342e-135	4.050579257593294	timepoint24	baseline
placentas	ENSMUSG00000001473	Tubb6	timepoint2:exposure1	0.4577951826468219	-0.006888764650357266	timepoint2	response
placentas	ENSMUSG00000001473	Tubb6	timepoint5:exposure1	0.3158881596358537	0.028060302970773762	timepoint5	response
placentas	ENSMUSG00000001473	Tubb6	timepoint12:exposure1	0.029394545244354694	-0.09462141066389826	timepoint12	response
placentas	ENSMUSG00000001473	Tubb6	timepoint24:exposure1	0.15505288092431363	0.050520089673493626	timepoint24	response
placentas	ENSMUSG00000001482	Def8	timepoint2	7.710253660806318e-175	5.507993213815295	timepoint2	baseline
placentas	ENSMUSG00000001482	Def8	timepoint5	1.8363054041267567e-181	5.496220536338439	timepoint5	baseline
placentas	ENSMUSG00000001482	Def8	timepoint12	2.3845760042120523e-175	5.40705523644599	timepoint12	baseline
placentas	ENSMUSG00000001482	Def8	timepoint24	1.9917458523442504e-180	5.407177795896794	timepoint24	baseline
placentas	ENSMUSG00000001482	Def8	timepoint2:exposure1	0.3816594885091509	0.012488722908581664	timepoint2	response
placentas	ENSMUSG00000001482	Def8	timepoint5:exposure1	0.03760947643077458	0.05001770845947279	timepoint5	response
placentas	ENSMUSG00000001482	Def8	timepoint12:exposure1	0.1937960488396793	-0.030332951493415018	timepoint12	response
placentas	ENSMUSG00000001482	Def8	timepoint24:exposure1	0.2122771776725518	-0.026111640204747096	timepoint24	response
placentas	ENSMUSG00000001493	Meox1	timepoint2	1.0714883525428832e-28	-2.8612686440376263	timepoint2	baseline
placentas	ENSMUSG00000001493	Meox1	timepoint5	7.747101646990727e-33	-2.7719199031747426	timepoint5	baseline
placentas	ENSMUSG00000001493	Meox1	timepoint12	3.2620274336956816e-33	-3.3052747547988766	timepoint12	baseline
placentas	ENSMUSG00000001493	Meox1	timepoint24	2.5596505992590102e-37	-3.296974791310684	timepoint24	baseline
placentas	ENSMUSG00000001493	Meox1	timepoint2:exposure1	0.3268973554440303	0.1350505283574636	timepoint2	response
placentas	ENSMUSG00000001493	Meox1	timepoint5:exposure1	0.06125700164599877	0.3258036255802159	timepoint5	response
placentas	ENSMUSG00000001493	Meox1	timepoint12:exposure1	0.1927437342684704	0.24139747273617929	timepoint12	response
placentas	ENSMUSG00000001493	Meox1	timepoint24:exposure1	0.40903119854072706	0.06719152942160295	timepoint24	response
placentas	ENSMUSG00000001497	Pax9	timepoint2	4.6405468164334606e-20	-1.5375451598527246	timepoint2	baseline
placentas	ENSMUSG00000001497	Pax9	timepoint5	1.1786741254480688e-24	-1.635245290859423	timepoint5	baseline
placentas	ENSMUSG00000001497	Pax9	timepoint12	9.150967408715267e-18	-1.2710242401033176	timepoint12	baseline
placentas	ENSMUSG00000001497	Pax9	timepoint24	5.960015919502513e-16	-1.0484098837340103	timepoint24	baseline
placentas	ENSMUSG00000001497	Pax9	timepoint2:exposure1	0.23651009481593074	0.14212351669999151	timepoint2	response
placentas	ENSMUSG00000001497	Pax9	timepoint5:exposure1	0.4730610376609074	-0.011239033973648773	timepoint5	response
placentas	ENSMUSG00000001497	Pax9	timepoint12:exposure1	0.43258480221156737	0.03394904637756177	timepoint12	response
placentas	ENSMUSG00000001497	Pax9	timepoint24:exposure1	0.2630445773791345	-0.1027014908181693	timepoint24	response
placentas	ENSMUSG00000001504	Irx2	timepoint2	6.016700555271722e-36	1.6264215752138906	timepoint2	baseline
placentas	ENSMUSG00000001504	Irx2	timepoint5	4.1686393144894458e-50	1.8339929500106962	timepoint5	baseline
placentas	ENSMUSG00000001504	Irx2	timepoint12	1.3549586075902651e-43	1.7561590902293234	timepoint12	baseline
placentas	ENSMUSG00000001504	Irx2	timepoint24	8.731480217509423e-56	1.9667863049035192	timepoint24	baseline
placentas	ENSMUSG00000001504	Irx2	timepoint2:exposure1	0.06162562812921883	0.1766217921327058	timepoint2	response
placentas	ENSMUSG00000001504	Irx2	timepoint5:exposure1	0.4092776027514359	0.028133772713080027	timepoint5	response
placentas	ENSMUSG00000001504	Irx2	timepoint12:exposure1	0.2606689205411787	-0.07829455676076112	timepoint12	response
placentas	ENSMUSG00000001504	Irx2	timepoint24:exposure1	0.37635741083791774	-0.03639616828101023	timepoint24	response
placentas	ENSMUSG00000001506	Col1a1	timepoint2	1.0528206314287436e-86	6.698541530874382	timepoint2	baseline
placentas	ENSMUSG00000001506	Col1a1	timepoint5	5.007800449157189e-93	6.60023774312623	timepoint5	baseline
placentas	ENSMUSG00000001506	Col1a1	timepoint12	3.0312350389186477e-83	6.207538509820234	timepoint12	baseline
placentas	ENSMUSG00000001506	Col1a1	timepoint24	2.158989447928642e-93	6.556415234428907	timepoint24	baseline
placentas	ENSMUSG00000001506	Col1a1	timepoint2:exposure1	0.46672409482548566	0.01672998196819793	timepoint2	response
placentas	ENSMUSG00000001506	Col1a1	timepoint5:exposure1	0.08174248571675087	0.21800949954606327	timepoint5	response
placentas	ENSMUSG00000001506	Col1a1	timepoint12:exposure1	0.3575226017943929	-0.0791270392751881	timepoint12	response
placentas	ENSMUSG00000001506	Col1a1	timepoint24:exposure1	0.3020856009860568	0.09544776758342109	timepoint24	response
placentas	ENSMUSG00000001507	Itga3	timepoint2	9.110525556277066e-184	7.850616470550761	timepoint2	baseline
placentas	ENSMUSG00000001507	Itga3	timepoint5	2.496825181216364e-190	7.843675681286961	timepoint5	baseline
placentas	ENSMUSG00000001507	Itga3	timepoint12	1.4214939246219369e-184	7.719475110341025	timepoint12	baseline
placentas	ENSMUSG00000001507	Itga3	timepoint24	1.992940233623182e-189	7.725884568833412	timepoint24	baseline
placentas	ENSMUSG00000001507	Itga3	timepoint2:exposure1	0.43426787152216967	-0.008464065953808704	timepoint2	response
placentas	ENSMUSG00000001507	Itga3	timepoint5:exposure1	0.05570586424943231	0.05598680651922198	timepoint5	response
placentas	ENSMUSG00000001507	Itga3	timepoint12:exposure1	0.4646852816668058	-0.0039878870186884725	timepoint12	response
placentas	ENSMUSG00000001507	Itga3	timepoint24:exposure1	0.10184929887665627	-0.04661974149860484	timepoint24	response
placentas	ENSMUSG00000001510	Dlx3	timepoint2	1.042062247755276e-86	4.9877516695327655	timepoint2	baseline
placentas	ENSMUSG00000001510	Dlx3	timepoint5	1.9618021525992023e-98	5.079416810394561	timepoint5	baseline
placentas	ENSMUSG00000001510	Dlx3	timepoint12	9.424315952337987e-97	5.14035524758265	timepoint12	baseline
placentas	ENSMUSG00000001510	Dlx3	timepoint24	6.735655371753248e-92	4.821762226836668	timepoint24	baseline
placentas	ENSMUSG00000001510	Dlx3	timepoint2:exposure1	0.47064652471754925	-0.010511954017984795	timepoint2	response
placentas	ENSMUSG00000001510	Dlx3	timepoint5:exposure1	0.03161142938642828	0.1937859848256509	timepoint5	response
placentas	ENSMUSG00000001510	Dlx3	timepoint12:exposure1	2.818274116462243e-4	0.35003916339033564	timepoint12	response
placentas	ENSMUSG00000001510	Dlx3	timepoint24:exposure1	0.4577866793529529	-0.014834159116974312	timepoint24	response
placentas	ENSMUSG00000001517	Foxm1	timepoint2	4.562563503485655e-25	1.4890388028078616	timepoint2	baseline
placentas	ENSMUSG00000001517	Foxm1	timepoint5	9.778536282577387e-25	1.3333793273810823	timepoint5	baseline
placentas	ENSMUSG00000001517	Foxm1	timepoint12	6.608998822583492e-23	1.3396163701097636	timepoint12	baseline
placentas	ENSMUSG00000001517	Foxm1	timepoint24	1.301928799833883e-31	1.5254785271468487	timepoint24	baseline
placentas	ENSMUSG00000001517	Foxm1	timepoint2:exposure1	0.06872302470745466	0.21046598165705896	timepoint2	response
placentas	ENSMUSG00000001517	Foxm1	timepoint5:exposure1	0.1029638683442811	0.16708133935595385	timepoint5	response
placentas	ENSMUSG00000001517	Foxm1	timepoint12:exposure1	0.42780430847128575	-0.03199948888972225	timepoint12	response
placentas	ENSMUSG00000001517	Foxm1	timepoint24:exposure1	0.2848052463576356	-0.0817097328354628	timepoint24	response
placentas	ENSMUSG00000001518	Itfg2	timepoint2	4.1653523574417686e-94	3.0535256610783983	timepoint2	baseline
placentas	ENSMUSG00000001518	Itfg2	timepoint5	1.12219662899449e-101	3.0667788241029905	timepoint5	baseline
placentas	ENSMUSG00000001518	Itfg2	timepoint12	2.3347437759459337e-94	2.979469640074112	timepoint12	baseline
placentas	ENSMUSG00000001518	Itfg2	timepoint24	2.738224624429137e-101	3.029185519779737	timepoint24	baseline
placentas	ENSMUSG00000001518	Itfg2	timepoint2:exposure1	0.249163761340836	0.05507791084491994	timepoint2	response
placentas	ENSMUSG00000001518	Itfg2	timepoint5:exposure1	0.4296969222914064	0.014120110469452442	timepoint5	response
placentas	ENSMUSG00000001518	Itfg2	timepoint12:exposure1	0.11565644472178105	-0.08505462192466176	timepoint12	response
placentas	ENSMUSG00000001518	Itfg2	timepoint24:exposure1	0.3539754501479595	0.02890322709661323	timepoint24	response
placentas	ENSMUSG00000001520	Nrip2	timepoint2	1.1239817239278331e-24	-1.8149754814597696	timepoint2	baseline
placentas	ENSMUSG00000001520	Nrip2	timepoint5	5.0954359153722135e-28	-1.8787019348162235	timepoint5	baseline
placentas	ENSMUSG00000001520	Nrip2	timepoint12	9.008333612988547e-25	-1.7596028333509799	timepoint12	baseline
placentas	ENSMUSG00000001520	Nrip2	timepoint24	2.176186276666666e-28	-1.7966794500327474	timepoint24	baseline
placentas	ENSMUSG00000001520	Nrip2	timepoint2:exposure1	0.05812060796132464	0.2718064147933766	timepoint2	response
placentas	ENSMUSG00000001520	Nrip2	timepoint5:exposure1	0.41729073618562734	-0.044220161743139995	timepoint5	response
placentas	ENSMUSG00000001520	Nrip2	timepoint12:exposure1	0.07448288555556119	0.24512477373340202	timepoint12	response
placentas	ENSMUSG00000001520	Nrip2	timepoint24:exposure1	0.21873205264624182	-0.13630425553739772	timepoint24	response
placentas	ENSMUSG00000001521	Tulp3	timepoint2	5.713112606551442e-132	3.3164288307073098	timepoint2	baseline
placentas	ENSMUSG00000001521	Tulp3	timepoint5	1.2665295521384087e-138	3.283050381093573	timepoint5	baseline
placentas	ENSMUSG00000001521	Tulp3	timepoint12	2.2301395933318084e-135	3.320223114328662	timepoint12	baseline
placentas	ENSMUSG00000001521	Tulp3	timepoint24	1.4769273484947796e-140	3.3206413937753467	timepoint24	baseline
placentas	ENSMUSG00000001521	Tulp3	timepoint2:exposure1	0.40730479133452674	0.01214584699920809	timepoint2	response
placentas	ENSMUSG00000001521	Tulp3	timepoint5:exposure1	0.06354962905059645	0.0539731374961388	timepoint5	response
placentas	ENSMUSG00000001521	Tulp3	timepoint12:exposure1	0.34517660888647317	0.018837975022488403	timepoint12	response
placentas	ENSMUSG00000001521	Tulp3	timepoint24:exposure1	0.0580247126124203	0.05415583015409527	timepoint24	response
placentas	ENSMUSG00000001524	Gtf2h4	timepoint2	1.4342094660435078e-99	3.3593070916270973	timepoint2	baseline
placentas	ENSMUSG00000001524	Gtf2h4	timepoint5	6.418147294455951e-109	3.409286430102717	timepoint5	baseline
placentas	ENSMUSG00000001524	Gtf2h4	timepoint12	1.742940124979234e-100	3.2666065450624684	timepoint12	baseline
placentas	ENSMUSG00000001524	Gtf2h4	timepoint24	8.999244516920146e-108	3.340576783988235	timepoint24	baseline
placentas	ENSMUSG00000001524	Gtf2h4	timepoint2:exposure1	0.21826287450356102	-0.06188048642802171	timepoint2	response
placentas	ENSMUSG00000001524	Gtf2h4	timepoint5:exposure1	0.18789528959963664	-0.05950446241047946	timepoint5	response
placentas	ENSMUSG00000001524	Gtf2h4	timepoint12:exposure1	0.44626095362816054	-0.01147025839089836	timepoint12	response
placentas	ENSMUSG00000001524	Gtf2h4	timepoint24:exposure1	0.10424103869139872	0.07887866210626154	timepoint24	response
placentas	ENSMUSG00000001525	Tubb5	timepoint2	3.332250240437085e-190	7.5905451471206975	timepoint2	baseline
placentas	ENSMUSG00000001525	Tubb5	timepoint5	1.3094904235297756e-196	7.5664824427056026	timepoint5	baseline
placentas	ENSMUSG00000001525	Tubb5	timepoint12	9.560271424914547e-192	7.566804275170756	timepoint12	baseline
placentas	ENSMUSG00000001525	Tubb5	timepoint24	7.377851771976074e-197	7.600981780655901	timepoint24	baseline
placentas	ENSMUSG00000001525	Tubb5	timepoint2:exposure1	0.488491385116507	3.513024736216495e-4	timepoint2	response
placentas	ENSMUSG00000001525	Tubb5	timepoint5:exposure1	0.02045135644250399	-0.05982014947488935	timepoint5	response
placentas	ENSMUSG00000001525	Tubb5	timepoint12:exposure1	0.031278757776399	-0.06007157828464023	timepoint12	response
placentas	ENSMUSG00000001525	Tubb5	timepoint24:exposure1	0.13340091085303282	0.03623126478560183	timepoint24	response
placentas	ENSMUSG00000001542	Ell2	timepoint2	1.1412345355354871e-141	4.964116416702026	timepoint2	baseline
placentas	ENSMUSG00000001542	Ell2	timepoint5	5.926796140053811e-149	4.979773846771855	timepoint5	baseline
placentas	ENSMUSG00000001542	Ell2	timepoint12	2.983888164431722e-142	4.873952141618574	timepoint12	baseline
placentas	ENSMUSG00000001542	Ell2	timepoint24	9.806370913087546e-146	4.7978842935387656	timepoint24	baseline
placentas	ENSMUSG00000001542	Ell2	timepoint2:exposure1	0.3460420168671168	-0.025216664566350962	timepoint2	response
placentas	ENSMUSG00000001542	Ell2	timepoint5:exposure1	3.1396832189334986e-6	0.1830879023062153	timepoint5	response
placentas	ENSMUSG00000001542	Ell2	timepoint12:exposure1	0.4133521908852604	-0.01404545565188758	timepoint12	response
placentas	ENSMUSG00000001542	Ell2	timepoint24:exposure1	0.18017923073400977	-0.04630977787600366	timepoint24	response
placentas	ENSMUSG00000001552	Jup	timepoint2	5.810737097467834e-197	8.703066085348564	timepoint2	baseline
placentas	ENSMUSG00000001552	Jup	timepoint5	2.872338232492474e-203	8.686040107743615	timepoint5	baseline
placentas	ENSMUSG00000001552	Jup	timepoint12	1.046162166625936e-197	8.550374513236758	timepoint12	baseline
placentas	ENSMUSG00000001552	Jup	timepoint24	2.246241746238073e-202	8.532746915816526	timepoint24	baseline
placentas	ENSMUSG00000001552	Jup	timepoint2:exposure1	0.43721848265098096	-0.0071323328183583645	timepoint2	response
placentas	ENSMUSG00000001552	Jup	timepoint5:exposure1	2.2010289427551908e-4	0.09972308886142621	timepoint5	response
placentas	ENSMUSG00000001552	Jup	timepoint12:exposure1	0.012661578208647311	0.0716561286069872	timepoint12	response
placentas	ENSMUSG00000001552	Jup	timepoint24:exposure1	0.08444366141788213	-0.04397924525060995	timepoint24	response
placentas	ENSMUSG00000001555	Fkbp10	timepoint2	2.1602747760002452e-105	4.171330821385988	timepoint2	baseline
placentas	ENSMUSG00000001555	Fkbp10	timepoint5	7.270833886830651e-117	4.297597663014227	timepoint5	baseline
placentas	ENSMUSG00000001555	Fkbp10	timepoint12	5.1365417420188756e-108	4.109973549365311	timepoint12	baseline
placentas	ENSMUSG00000001555	Fkbp10	timepoint24	1.090335672998206e-111	4.056625183115853	timepoint24	baseline
placentas	ENSMUSG00000001555	Fkbp10	timepoint2:exposure1	0.31450639961895077	0.04650818720259445	timepoint2	response
placentas	ENSMUSG00000001555	Fkbp10	timepoint5:exposure1	5.799697608671512e-4	0.19646103566702244	timepoint5	response
placentas	ENSMUSG00000001555	Fkbp10	timepoint12:exposure1	0.008234722835628577	0.16578885456752332	timepoint12	response
placentas	ENSMUSG00000001555	Fkbp10	timepoint24:exposure1	0.4675397969210153	-0.006383223592222841	timepoint24	response
placentas	ENSMUSG00000001558	Klhl10	timepoint2	2.560749812420938e-21	-1.5438956191101205	timepoint2	baseline
placentas	ENSMUSG00000001558	Klhl10	timepoint5	1.5120924273343588e-32	-2.173032776767933	timepoint5	baseline
placentas	ENSMUSG00000001558	Klhl10	timepoint12	5.7321667185652064e-27	-1.9328864965814196	timepoint12	baseline
placentas	ENSMUSG00000001558	Klhl10	timepoint24	4.231370306299153e-28	-1.7434818821673475	timepoint24	baseline
placentas	ENSMUSG00000001558	Klhl10	timepoint2:exposure1	0.3862154049690783	0.06134215796332115	timepoint2	response
placentas	ENSMUSG00000001558	Klhl10	timepoint5:exposure1	0.030628593100194237	-0.3018601128348095	timepoint5	response
placentas	ENSMUSG00000001558	Klhl10	timepoint12:exposure1	0.1003796026778527	-0.22866758319051933	timepoint12	response
placentas	ENSMUSG00000001558	Klhl10	timepoint24:exposure1	0.2602308475974931	0.11395583986995039	timepoint24	response
placentas	ENSMUSG00000001569	Nom1	timepoint2	2.3895544902443966e-130	4.822991656215423	timepoint2	baseline
placentas	ENSMUSG00000001569	Nom1	timepoint5	8.472809696789876e-140	4.932331978110884	timepoint5	baseline
placentas	ENSMUSG00000001569	Nom1	timepoint12	2.4343478495578875e-135	4.94648791433586	timepoint12	baseline
placentas	ENSMUSG00000001569	Nom1	timepoint24	2.3852701249818394e-138	4.840871659826896	timepoint24	baseline
placentas	ENSMUSG00000001569	Nom1	timepoint2:exposure1	0.15931396262006176	-0.06459090522604016	timepoint2	response
placentas	ENSMUSG00000001569	Nom1	timepoint5:exposure1	0.2186830191017985	0.0460196217396219	timepoint5	response
placentas	ENSMUSG00000001569	Nom1	timepoint12:exposure1	0.2777950528443294	0.03949928713965837	timepoint12	response
placentas	ENSMUSG00000001569	Nom1	timepoint24:exposure1	0.4539445883277539	0.007520281031044838	timepoint24	response
placentas	ENSMUSG00000001576	Ergic1	timepoint2	2.049884562374007e-184	6.2747552555865065	timepoint2	baseline
placentas	ENSMUSG00000001576	Ergic1	timepoint5	1.4013060837456821e-190	6.221449883495475	timepoint5	baseline
placentas	ENSMUSG00000001576	Ergic1	timepoint12	3.575355477914866e-184	6.087382669398879	timepoint12	baseline
placentas	ENSMUSG00000001576	Ergic1	timepoint24	4.6624038792178384e-189	6.080271072625753	timepoint24	baseline
placentas	ENSMUSG00000001576	Ergic1	timepoint2:exposure1	0.4908795080918286	1.2338614727933619e-5	timepoint2	response
placentas	ENSMUSG00000001576	Ergic1	timepoint5:exposure1	0.001210251663028307	0.07732715912188798	timepoint5	response
placentas	ENSMUSG00000001576	Ergic1	timepoint12:exposure1	0.1370143080998844	-0.035590535984331956	timepoint12	response
placentas	ENSMUSG00000001576	Ergic1	timepoint24:exposure1	0.10632459396143455	-0.03634055230928526	timepoint24	response
placentas	ENSMUSG00000001583	Tnk1	timepoint2	0.2351981929280913	0.11598660390217548	timepoint2	baseline
placentas	ENSMUSG00000001583	Tnk1	timepoint5	0.014757286613928985	0.2339525588176232	timepoint5	baseline
placentas	ENSMUSG00000001583	Tnk1	timepoint12	0.1666420010269066	0.13178842810315652	timepoint12	baseline
placentas	ENSMUSG00000001583	Tnk1	timepoint24	0.4296547521143678	0.028349784295837843	timepoint24	baseline
placentas	ENSMUSG00000001583	Tnk1	timepoint2:exposure1	0.34520270297326183	0.06956149005205291	timepoint2	response
placentas	ENSMUSG00000001583	Tnk1	timepoint5:exposure1	0.14566536965312457	0.12887228424030236	timepoint5	response
placentas	ENSMUSG00000001583	Tnk1	timepoint12:exposure1	0.3867537793255926	0.04617944616709253	timepoint12	response
placentas	ENSMUSG00000001583	Tnk1	timepoint24:exposure1	0.39999967264067837	-0.04051891362393455	timepoint24	response
placentas	ENSMUSG00000001588	Acap1	timepoint2	2.7452053602159066e-20	0.8334345334023081	timepoint2	baseline
placentas	ENSMUSG00000001588	Acap1	timepoint5	2.7991482325399323e-27	0.9250304326050953	timepoint5	baseline
placentas	ENSMUSG00000001588	Acap1	timepoint12	2.427429595436469e-12	0.6265434475312366	timepoint12	baseline
placentas	ENSMUSG00000001588	Acap1	timepoint24	1.1296745326176565e-22	0.8179141583460737	timepoint24	baseline
placentas	ENSMUSG00000001588	Acap1	timepoint2:exposure1	0.46440525904416363	0.009673040764721773	timepoint2	response
placentas	ENSMUSG00000001588	Acap1	timepoint5:exposure1	0.4528028006724674	-0.012113618210607685	timepoint5	response
placentas	ENSMUSG00000001588	Acap1	timepoint12:exposure1	0.0011647879254416931	-0.2715258281685298	timepoint12	response
placentas	ENSMUSG00000001588	Acap1	timepoint24:exposure1	0.25056271682381154	-0.06549747694168907	timepoint24	response
placentas	ENSMUSG00000001604	Tcea3	timepoint2	9.610265334642018e-16	-1.4814251718973765	timepoint2	baseline
placentas	ENSMUSG00000001604	Tcea3	timepoint5	1.0112463160116106e-20	-1.5818105310276271	timepoint5	baseline
placentas	ENSMUSG00000001604	Tcea3	timepoint12	1.9425827841043448e-19	-1.7152226170495648	timepoint12	baseline
placentas	ENSMUSG00000001604	Tcea3	timepoint24	1.1193776656731913e-19	-1.475867422151017	timepoint24	baseline
placentas	ENSMUSG00000001604	Tcea3	timepoint2:exposure1	0.4904214093881478	-4.487413166557466e-4	timepoint2	response
placentas	ENSMUSG00000001604	Tcea3	timepoint5:exposure1	0.4644252831021001	-0.018066559316446473	timepoint5	response
placentas	ENSMUSG00000001604	Tcea3	timepoint12:exposure1	0.47318679297142735	0.013953471898080253	timepoint12	response
placentas	ENSMUSG00000001604	Tcea3	timepoint24:exposure1	0.4123607414139971	-0.04805959205424205	timepoint24	response
placentas	ENSMUSG00000001627	Ifrd1	timepoint2	1.0496025944101495e-151	6.931726144152275	timepoint2	baseline
placentas	ENSMUSG00000001627	Ifrd1	timepoint5	5.1773845986494446e-160	7.109316684964886	timepoint5	baseline
placentas	ENSMUSG00000001627	Ifrd1	timepoint12	8.500963709989338e-153	6.869040102637463	timepoint12	baseline
placentas	ENSMUSG00000001627	Ifrd1	timepoint24	4.803371168099777e-158	6.890413517707253	timepoint24	baseline
placentas	ENSMUSG00000001627	Ifrd1	timepoint2:exposure1	0.32060613200814714	0.034390582535435324	timepoint2	response
placentas	ENSMUSG00000001627	Ifrd1	timepoint5:exposure1	6.98488797819879e-6	0.2089088799399714	timepoint5	response
placentas	ENSMUSG00000001627	Ifrd1	timepoint12:exposure1	0.005505864229596898	0.1375402341328543	timepoint12	response
[truncated: 541,177 more rows]
