# Supplementary material for: Pulmonary maternal immune activation does not cross the placenta but leads to fetal metabolic adaptation
Source: Nat Commun. 2024 Jun 3;15:4711. doi: 10.1038/s41467-024-48492-x (PMC11148039; doi:10.1038/s41467-024-48492-x)
Supplement: Supplementary file 4 — Source Data [file 41467_2024_48492_MOESM4_ESM.zip › source data collection/fig2_cytokines_conc.csv]

sample_id	timepoint	exposure	Cxcl13	Ccl27	Cxcl5	Ccl11	Cx3cl1	Csf2	Ccl1	Ifng	Il1b	Ccl24	Il2	Il4	Il6	Il10	Il16	Cxcl10	Cxcl11	Cxcl1	Ccl2	Ccl7	Ccl12	Ccl22	Ccl3	Ccl4	Ccl20	Ccl19	Ccl5	Cxcl16	Cxcl12	Ccl17	Tnf
MB2	2	LPS	6331.03	5216.62	2542.46	750.33	457.43	23.12	65.66	184.86	336.77	25003.15	24.17	136.27	186.16	3063.96	1398.54	9694.6	5760.61	637.94	971.2	165.65	45.47	151.48	51.68	350.37	724.15	2739.67	44.24	261.68	4906.2	603.56	1337.44
MB5	12	ctl	8192.39	4560.05	4031.17	334.48	768.2	55.87	136.49	295.28	888.52	11979.66	71.97	241.98	181.13	5253.17	2319.55	18455.69	12021.29	727.3	1752.11	205.74	50.41	244.82	98.06	577.93	243.06	3965.29	44.24	220.55	5598.06	1015.22	3025.26
MB6	12	LPS	17652.31	8315.33	5676.73	1129.63	870.72	51.31	112.12	441.34	783.98	15059.79	86.09	325.3	200.78	5596.45	2167.97	18926.97	10016.08	852.82	1617.07	291.08	79.68	398.32	104.74	542.03	302.48	4939.56	175.66	356.89	6591.36	1657.47	3323.97
MB7	24	ctl	15011	4046.36	2879.28	418.79	589.29	31.06	239.3	205.53	520.76	16568.8	43.29	164.21	106.87	3706.63	1751.31	14069.42	8084.54	494.25	1267.85	178.13	68.16	185.15	60.22	386.59	181.76	2673.98	67.29	300.19	4637.93	662.97	2069.72
MB8	24	LPS	15556.41	7654.34	4072.12	1184.43	709.96	38.76	74.91	360.46	601.24	23589.86	102.19	248.56	171.98	4336.51	1594.83	14979.24	8141.06	659.19	1437.87	224.52	30.62	260.6	79.22	460.97	192.28	4060.27	122.32	521.02	6026.11	977.47	2738.61
MB12	5	LPS	9656.62	5071.37	2472.81	861.9	508.66	24.97	77.86	216.51	407.83	23544.58	28.67	160.35	336.98	2978.12	1417.99	10637.62	6600.54	577.54	1068.97	158.68	70.06	182.03	52.8	358.43	333.17	2837.09	84.79	449.25	4469.37	757.97	1443.67
MB13	12	ctl	6578.38	4908.36	3112.16	384.03	577.31	35.31	79.89	339.68	553.14	14161.19	38.82	182.25	120.2	3827.03	2431.04	12390.98	8169.25	582.99	1324.01	131.85	42.22	178.45	64.46	442.38	173.38	3367.62	41.52	235.61	5666.03	1056.31	2010.82
MB14	12	LPS	13983.5	6200.04	4060.43	656.03	688.19	47.3	115.26	354.43	606.56	18761.31	60.72	213.61	150	4773	2130.91	16608.14	9913.62	775.73	1495.56	214.5	64.69	282.47	88.6	540.11	244.11	4460.82	76.41	255.1	7495.91	1242.23	2282.18
MB15	24	ctl	5542.59	5168.35	3232.44	482.54	612.86	34.77	88.76	218.56	547.76	16655.61	42.63	171.83	110.55	3605.4	1759.74	13064.96	8420.86	594.94	1344.15	151.74	38.74	190.94	65.56	450.69	176.6	3214.98	41.29	273.07	5440.05	681.62	2113.82
MB16	24	LPS	9912.51	7077.96	4019.44	620.83	695.49	42.76	107.27	362.47	606.56	22294.94	53.65	238.01	147.26	3243.98	1915.27	14098.35	8365.26	686.61	1490.79	220.91	51.66	236.03	82.3	489.27	171.76	4192.03	103.27	530.9	7159.44	993.58	2565.5
MB17	24	TiO2	5270.28	4339.96	3449.94	375.2	587.3	43.43	102.38	261.47	664.6	16300.11	57.31	177.82	137.17	3985.81	2130.91	16502.31	9603.18	689.75	1408.6	190.7	39.07	217.53	96.38	538.19	249.67	3049.19	36.96	277.98	5652.47	854.89	2594.41
MB18	24	TiO2	5493.13	4202.66	3572.15	547.38	643.55	42.09	85.68	314.14	504.47	14867.83	35.14	213.61	132.59	4307.61	1907.29	12699.87	9101.67	764.45	1566.21	189.91	48.76	261.48	79.99	480.25	171.36	4285.32	66.42	419.51	5632.1	1048.04	2289.48
MB19	2	ctl	2397.53	2439.49	2416.45	254.71	475.62	25.24	63.78	135.96	407.83	5168.16	29.46	143.67	72.74	2671.27	1427.65	10569.49	6474.9	377.36	974.15	72.52	20.32	59.45	41.1	339.86	137.12	2277.02	21.01	132.42	4029.57	385.86	1061.03
MB20	2	LPS	9017.75	10760.89	8546.11	1471.08	960.33	70.41	161.26	607.47	860.62	26354.27	170.97	391.69	582.02	5344.09	2465.24	19875.84	11523.33	1431.93	2314.18	490	103.48	403.55	135.38	714.09	669.92	6246.45	163.87	668.96	10728.82	2280.16	4027.09
MB22	5	LPS	9578.41	6887.56	4742.2	1421.94	715.35	39.56	117.35	369.17	553.14	23204.63	56.4	235.35	271.61	4697.94	1742.86	13866	7856.53	816.47	1457.22	245.11	87.83	303.41	81.22	473.19	257.24	4201.39	118.36	445.45	5584.41	1266.01	2709.82
MB23	12	ctl	8626.44	7208.86	4188.52	571.85	771.66	56.14	128.1	391.24	807.06	19945.37	67.52	258.31	181.13	5207.55	1700.19	18704.51	11161.55	818.5	1754.32	234.58	60.32	285.53	95.01	590.94	191.51	4470	88.42	306.44	7808.86	1260.05	3245.95
MB29	5	ctl	6331.03	5519.05	3124.9	694.49	532.11	34.64	111.91	247.89	477.15	22886.76	47.22	165.75	116.06	3985.81	1329.01	14184.92	7683.39	618.67	1331.58	164.1	46.97	199.38	71.63	434.01	211.86	3214.98	44.92	90.06	5854.14	797.22	1549.3
MB31	12	ctl	6437.86	5087.57	3632.75	409.8	699.12	49.97	118.59	316.16	669.85	13482.42	56.66	235.35	158.25	4679.12	2179.02	16923.46	10168.85	745.92	1600.97	197.01	53.19	237.79	88.75	536.27	211.86	4079.18	55.42	308.77	5880.76	1004.37	2853.54
MB32	12	LPS	14529.48	7697.03	4475.97	993.55	814.31	47.7	147.63	355.77	789.11	13692.98	67.52	285.59	186.61	4857.05	2078.33	16766.2	10168.85	827.61	1584.79	244.29	85.7	325.2	86.14	510.05	280.83	4220.09	125.85	420.35	6578.78	1323.29	2960.96
MB33	24	ctl	5400.38	4677.1	3112.16	499	484.57	35.57	91.39	232.91	509.91	14795.76	41.58	191.01	116.98	3807.04	1700.19	13004.52	8531.52	563.32	1278.15	139.09	43.64	179.79	65.09	424.5	175.39	3276.34	48.74	347.17	5522.79	681.62	1907.41
MB34	24	LPS	8476.66	7796.37	5839.92	762.02	834.41	47.97	133.23	402.61	771.12	20107.18	66.08	293.67	179.75	5216.68	2153.2	17493.54	9810.66	758.28	1642.21	239.84	69.04	268.92	91.65	507.11	166.04	4414.85	120.03	484.11	8426.76	1166.32	2867.88
MB35	24	TiO2	6375.09	5022.65	2753.34	489.45	557.02	31.72	102.17	189.7	471.66	16829.06	36.32	161.13	99.51	3420.98	1585.84	12484.11	7271.75	516.77	1262.68	146.36	44.99	174.87	60.54	386.59	251.05	2858.56	39.7	279.68	6104.66	635.32	1616.9
MB36	24	TiO2	4194.05	4643.76	2983.65	406.52	540.48	31.32	108.12	210.34	515.34	16710.82	42.63	171.07	103.19	3441.62	1665.55	12669.18	7625.25	510.04	1223.6	136.04	45.74	167.7	59.59	406.29	179.78	2837.09	41.52	289.02	5370.58	594.58	1833.27
MB38	2	LPS	9190.54	6016.78	4826.47	758.04	750.78	73.65	162.26	367.83	946.53	18621.39	65.56	274.91	368.56	3726.78	2843.13	19779.6	13796.03	980.9	2183.91	328.76	75.51	319.97	118.77	791.38	782.11	5028.3	53.2	422.44	6791.33	1627.13	3803.23
MB39	5	ctl	4356.61	5022.65	2833.15	744.85	448.16	11.56	48.58	224.72	432.96	20576.25	24.57	170.31	116.06	3646	1713.06	5771.24	3386.04	560.03	1257.51	155.59	36.22	190.05	63.99	213.5	189.97	2695.95	40.16	207.31	5550.22	797.22	1092
MB43	12	ctl	5716.17	6062.76	3913.5	702.04	651.1	36.63	103.45	354.43	528.88	21151.11	49.45	241.32	137.17	4546.77	1776.52	14299.89	8476.28	756.22	1442.72	198.99	51.8	274.6	79.53	448.62	156	4041.33	89.7	351.16	7171.57	940.29	2362.36
MB44	12	ctl	12182.42	3078.17	2063.96	373.26	431.65	16.28	61.4	144.42	310.65	14225.62	22.31	118.23	67.19	2648.94	1246.48	9220.65	4557.82	377.36	886.79	96.26	47.04	149.22	38.67	271.81	275.83	2086.13	69.04	241.76	4839.95	469.19	959.87
MB47	24	LPS	17451.81	5328.69	3288.84	801.11	593.25	30.26	66.6	268.25	477.15	22515.21	21.91	191.73	105.95	3846.98	1734.38	13305.15	7449.52	628.32	1236.69	164.88	43.16	202.04	67.27	414.9	181.37	3477.98	98.2	498.9	5598.06	852.35	2040.29
MB51	2	ctl	5016.88	8259.7	4988.54	741.36	854.3	47.57	136.49	418.64	758.23	15824.55	86.09	295.52	168.32	5271.39	2123.45	17544.87	9629.23	833.67	1612.48	246.32	62.96	323.46	94.4	520.8	159.38	4597.85	111.67	386.75	6388.58	1326.34	3068.07
MB52	2	LPS	8016.98	8148.1	3009.52	1635.22	530	30.26	67.3	316.16	371.13	27659.67	42.37	176.33	426.78	4084.11	1512.75	30668.03	6909.61	1143.86	3056.64	469.76	109.42	321.72	84.3	1196.93	708.25	3898.34	164.89	598.93	4862.09	1089.67	1892.6
MB53	5	ctl	5761.73	11375.99	6186.17	1524.45	919.19	67.71	132.61	611.48	824.96	16899.95	130.25	358.93	233.23	6680.41	2512.65	20400.95	11785.36	1256.48	2113.43	375.7	88.9	470.73	138.36	693.25	211.12	6379.67	130.83	429.56	8676.2	2493.19	3971.22
MB54	5	LPS	14318.69	9567.07	5016.37	1853.04	854.3	45.16	133.63	423.98	799.38	27556.12	83.21	302.9	256.99	5051.59	2078.33	17978.02	9287.93	873.88	1633.09	309.42	121.74	438.42	97.14	523.71	289.09	4652.3	183.15	493.85	7750.19	1778.07	2953.81
MB55	12	ctl	8441.99	4271.49	3182	475.61	579.31	33.05	82.57	256.04	526.18	16300.11	40.13	196.75	113.31	3807.04	1734.38	12638.44	8027.83	620.82	1313.89	157.91	50.55	189.6	69.15	421.31	157.7	3458.01	52.31	355.25	5201.82	767.71	2099.13
MB56	12	LPS	15028.89	5613.44	3213.56	700.78	616.74	33.98	93.78	283.13	509.91	19922.24	43.16	203.84	133.51	4297.96	1594.83	13305.15	7683.39	634.73	1293.53	170.32	75.8	257.54	65.71	438.2	282.82	3537.66	132.07	361.81	5377.55	972.12	2143.17
MB57	24	ctl	3846.52	3816.91	3238.72	358.55	532.11	32.25	99.6	220.62	526.18	11823.14	39.48	128.68	99.97	3420.98	1826.26	13185.36	7596.1	569.9	1191.88	146.74	36.68	184.7	66.96	436.11	205.18	2965.04	38.33	174.03	5265.45	693.36	1951.78
MB58	24	LPS	10654.59	3435.89	2294.61	345.99	452.81	18.12	65.66	144.42	342.53	11285.62	28.67	126.1	81.06	2604.09	1198.43	9586.48	5351.85	360.29	877.51	91.47	41.61	107.43	36.06	269.19	168.92	1719.81	63.36	296.36	4660.63	348.7	1061.03
MB59	2	ctl	4886.75	6902.26	4107.14	732.12	745.52	41.96	102.6	361.13	635.67	18200.82	46.04	210.84	145.42	4575.22	1993.97	15967.52	8476.28	750.04	1542.83	207.73	28.06	278.97	85.22	479.25	187.64	3850.29	80.71	303.42	6964.16	1092.47	2362.36
MB60	2	LPS	6865.85	6093.35	2931.65	632.85	527.89	22.6	93.56	220.62	550.45	19829.69	32.63	189.56	241.91	3625.72	1708.78	12852.71	5141.51	698.13	1721.05	237.01	58.26	190.94	71.63	354.99	637.8	2986.16	57.19	325.48	4788.06	767.71	1153.73
MB61	5	ctl	5512.93	5862.7	2706.34	602.34	450.49	20.75	76.51	140.2	362.58	15983.27	36.45	109.18	68.58	2536.37	1398.54	11305.41	5893.65	437.97	1020.67	110	22.72	157.35	45.13	317.17	149.99	1849.55	38.79	310.69	5887.41	505.02	1276.44
MB62	5	LPS	14380.43	4726.97	2665.78	1345.01	523.65	23.91	66.37	198.66	342.53	21807.85	29.99	159.58	298.11	3379.59	1388.75	11173.73	6090.45	682.4	1157.05	209.72	109.97	278.97	61.01	377.68	314.73	3038.72	102.84	491.71	5037.19	945.56	1549.3
MB63	12	ctl	4917.68	2184.65	1827.51	205.57	389.78	12.87	53.36	108.16	230.11	8137.9	20.72	93.91	42.06	1995.58	1021.89	8065.95	4329.05	330.51	745.05	60.33	27.62	92.87	31.29	213.5	119.67	1732.97	22.93	189.66	3438.15	280.8	770.82
MB64	12	LPS	15306.99	3888	2154.68	432.62	484.57	18.38	69.63	120.34	348.27	16118.03	28.01	114.65	86.6	2536.37	1339.09	10294.34	5827.32	346.72	858.79	98.48	60.67	133.29	34.75	294.92	364.95	1987.95	44.24	292.34	5913.95	505.02	959.87
MB65	24	ctl	5320.45	8811.24	5309.73	829.63	859.24	51.31	145.21	459.35	875.85	22720.04	80.08	319.29	185.7	5271.39	2138.35	19245.94	9913.62	803.27	1526.37	254.46	65.41	296	92.27	530.49	156.43	4579.65	113.35	318.99	6228.02	1218.65	3253.04
MB66	24	LPS	5955.62	3923.37	2679.33	527.74	525.77	25.24	74	202.79	427.4	14611.38	34.61	151.71	87.07	3296.34	1475.32	11140.67	6725.01	485.18	1113.44	119.75	40.27	143.32	55.02	338.69	154.3	2783.13	53.65	314.33	4622.76	520	1443.67
MB67	5	ctl	4821.23	4425.04	2444.7	502.7	502.16	23.91	76.05	138.08	424.61	17261.67	32.63	141.22	73.21	2869.71	1427.65	11501.27	6155.35	471.48	1063.34	118.25	42.49	151.48	50.09	331.59	160.22	2253.52	31.18	313.22	4743.31	567.91	1284.07
MB68	5	LPS	11023.85	3001.04	1625.7	837.96	369.04	11.56	46.27	115.33	211.66	18091.57	15.11	95.89	152.75	2044.35	1021.89	6710.81	3933.35	399.02	668.77	128.82	111.25	153.29	31.13	250.42	205.92	2061.77	167.33	602.5	3391.96	532.94	778.77
MB69	24	TiO2	4886.75	3417.39	3480.63	592.54	515.12	43.03	54.35	349.07	365.43	12986.74	20.45	195.32	128	5207.55	1907.29	10705.49	8197.39	820.53	1782.92	228.94	58.82	310.39	94.1	483.27	150.42	4939.56	46.94	319.6	4690.8	1524.73	2113.82
MB70	24	ctl	4552.29	4543.25	2970.69	479.07	542.57	27.22	94	217.88	460.65	16442.43	35	174.83	103.19	3472.51	1549.58	12014.35	7031.34	539.06	1189.22	134.13	40.67	181.13	60.38	385.48	166.45	3090.94	51.42	295.76	4607.56	567.91	1818.42
MB74	24	LPS	11789.11	8440.11	4589.69	893.51	768.2	41.16	111.91	403.94	648.84	21395.78	86.22	276.18	153.67	4773	1954.87	15367.72	8476.28	698.13	1466.85	209.72	39.94	222.82	82.15	456.87	167.69	4294.62	110.41	414.29	7340.48	1009.79	2507.59
MB75	12	ctl	3683.52	17232.63	1827.51	101.13	330.74	10.51	30.64	131.72	356.87	1724.09	303.46	103.58	40.19	2259.39	856.19	11630.77	3516.16	307.7	610.35	61.04	9.05	85.26	27.81	195.32	886.58	2438.86	70.34	86.7	2542.75	255.26	873.63
MB76	12	LPS	15286.6	6621.2	4561.32	1033.52	756.03	35.57	104.73	369.17	590.6	15299.3	71.18	251.17	140.38	4565.74	1818.03	15174.17	8197.39	615.45	1344.15	208.12	47.66	352.19	77.52	456.87	205.18	3936.64	131.24	208.29	7430.32	1177.86	2464.09
MB77	5	LPS	7757.71	3154.63	1769.98	650.44	374.29	13.65	48.07	98.76	254.37	10015.27	17.25	99.77	225	2044.35	997.62	7985.45	4173.07	322.95	682.96	97.37	53.47	105.1	25.3	263.89	230.71	1639.92	55.87	286.51	3279.26	321.91	754.91
MB79	5	ctl	4727.56	4116.07	2819.91	647.9	471.12	26.82	70.56	165.42	421.82	16300.11	38.43	133.76	85.68	3085.31	1378.91	12266.18	5558.11	523.48	1096.87	125.79	40.07	158.25	57.86	383.26	169.32	2529.44	32.81	342.58	4884.18	524.3	1586.88
MB80	5	LPS	8952.37	4776.67	2852.96	1043.95	552.91	24.84	74	220.62	438.52	17872.84	32.37	167.28	261.55	3212.44	1545	11370.92	6474.9	673.98	1167.82	166.82	77.73	184.7	56.6	373.2	233.91	2901.33	80.07	493.32	5109.13	733.81	1534.24
MB81	24	ctl	14349.57	9460.17	7470.53	1218.51	824.39	65.42	142.18	687.77	714.21	34121.52	135.11	354.85	221.35	6004.52	2566.16	18104.36	10571.12	1088	2000.5	373.98	84.64	430.56	137.47	631.14	172.57	6611.24	138.26	572.53	8381.14	2212.79	3845.28
MB82	24	LPS	5280.33	3958.64	2184.49	384.58	480.11	18.64	71.71	126.04	405.03	15951.54	30.26	121.75	71.82	2671.27	1388.75	10432.45	6155.35	368.85	741.67	90	32.88	113.95	40.29	307.38	146.5	2073.96	29.08	268.47	4391.46	379.93	1215.2
MB83	24	ctl	4682.22	5216.62	3848.35	460.63	682.69	47.3	118.18	300.67	722	15075.78	62.55	192.45	153.67	4801.07	1993.97	16102.12	9964.91	647.52	1552.2	182.83	38.87	230.75	79.68	500.2	212.97	3734.12	52.53	202.18	5807.41	857.43	2796.12
MB84	24	LPS	8912.52	8245.78	5534.76	881.86	785.42	38.76	121.71	378.54	695.99	23083.6	74.06	271.75	158.25	3886.8	1915.27	16713.6	8641.5	712.75	1452.39	201.77	54.73	238.67	83.07	471.16	156.85	3888.75	113.35	321.01	8381.14	1042.54	2623.3
MB85	24	TiO2	6201.44	5087.57	2813.28	718.61	519.4	25.63	55.83	221.3	399.41	18574.72	30.78	168.04	80.14	3462.22	1465.87	11403.59	6662.92	565.51	1105.17	137.18	47.93	178.45	55.97	373.2	126.43	3070.09	49.63	464.93	5201.82	681.62	1609.4
MB93	2	ctl	3767.25	4941.1	2951.19	586.86	532.11	27.09	77.18	204.16	444.07	19443.47	40.53	158.02	93.98	3379.59	1558.69	12761.13	6940.14	530.17	1220.97	137.18	47.52	168.6	63.83	379.92	186.08	2662.97	35.35	275.47	5349.64	623.92	1609.4
